# Supplementary material for: Dependency of NELF-E-SLUG-KAT2B epigenetic axis in breast cancer carcinogenesis
Source: Nat Commun. 2023 Apr 28;14:2439. doi: 10.1038/s41467-023-38132-1 (PMC10147683; doi:10.1038/s41467-023-38132-1)
Supplement: Supplementary file 3 — Supplementary Data 1 [file 41467_2023_38132_MOESM3_ESM.xlsx]

## Sheet: Sheet1
Supplementary Table 1: signature gene analysis of NELF-E KO vs WT in SUM 159
Description	NES	pvalue	p.adjust	rank	leading_edge	core_enrichment
FARDIN_HYPOXIA_11	-2.12	0.000193349	0.0065099	2961	tags=78%, list=16%, signal=66%	FAM162A/EGLN1/MAPT/IGF1R/PLOD1/FUT11/P4HA2/BNIP3L/DDIT4/BTG1/PGM1/TPI1/MXI1/ZNF395/PDK1/ANGPTL4/PFKFB4/VEGFA/TXNIP/BHLHE40/KDM3A/NDRG1/EGLN3/SLC2A3
DIRMEIER_LMP1_RESPONSE_LATE_DN	-2.01	0.000193461	0.0065099	2282	tags=48%, list=13%, signal=42%	GAPDH/FAU/E2F2/BTG1/RPL29/RPS5/PSAP/HPCAL1/RPS11/IFITM1/RPS19/TXNIP/RPLP0
JECHLINGER_EPITHELIAL_TO_MESENCHYMAL_TRANSITION_UP	-1.92	0.000192456	0.0065099	1360	tags=39%, list=7%, signal=37%	RNASET2/IFIT3/UPP1/GAS1/PROCR/MTHFD2/BCL3/SRM/SNAI1/PDGFRB/IFITM3/SDC2/SERPINH1/COL6A1/S100A8/SLPI/PCOLCE/COL6A2/PTGS1/PDGFRA/COL3A1/PHGDH/ASNS
SERVITJA_LIVER_HNF1A_TARGETS_DN	-1.9	0.00018997	0.0065099	1461	tags=18%, list=8%, signal=17%	CTSC/EGR1/PPARD/ARHGAP26/CHKA/IL1R1/IGFBP4/CELSR1/HSD11B1/GBP2/EEF1A2/CADPS2/PPP1R3C/IL1RAP/LY6E/LIFR/C1R/SERPINA1/LCP1
ANDERSEN_LIVER_CANCER_KRT19_UP	-1.9	0.00038373	0.00995409	1900	tags=46%, list=10%, signal=41%	RPL35A/RPS14/RPL27A/DYNLT1/RPL10A/CCT2/RPL9/RPS18/RPIA/RPL3/RPS17/NAP1L1/RPS3A/RPS12/RPS25
WANG_SMARCE1_TARGETS_UP	-1.87	0.000183486	0.0065099	2260	tags=35%, list=12%, signal=31%	SYNE3/FIBCD1/EPAS1/CD109/ACTA2/GRB10/PROS1/SLC44A1/IFIT2/COL5A1/TCEAL8/MRPL30/CCDC71L/ROR1/PCDHB10/ATP8B1/CA12/CHI3L1/DACT1/AKIRIN2/CALD1/AMIGO2/LIMA1/ITGB5/PLD3/KIZ/NUPR1/FAM102A/GJB2/IFIT3/HOXB7/MFF/ETV6/NTRK2/PCDHB14/IL1R1/IGFBP4/FHL2/HIPK3/LPP/CFH/SAMD5/SIPA1L1/TBX18/BOC/ME1/BCAM/TLE3/SOCS2/EDIL3/KRT18/MGP/SLC16A7/COL12A1/LRRFIP1/TPBG/DIRAS1/DIP2B/TRIB2/ADD2/KLF7/FBXO32/TOX2/DPYSL3/SDC2/CTDSP…
YAUCH_HEDGEHOG_SIGNALING_PARACRINE_UP	-1.86	0.00019279	0.0065099	1873	tags=28%, list=10%, signal=26%	IL11/SFSWAP/PTHLH/GLCE/KCNE4/SLC1A3/MAP7/BMP7/NTRK2/FOXD1/PTCH1/DPH2/SCG5/SLC29A2/ARHGEF12/HSD11B1/SLCO4A1/ADD2/THSD4/CTDSP2/RAB22A/DHCR24/SPOCK1/ARRDC4/TNFRSF9/RELN/IGFBP5
SCHRAETS_MLL_TARGETS_DN	-1.81	0.00135423	0.0203351	1456	tags=38%, list=8%, signal=35%	MGLL/TWIST2/GAS1/MGP/COL6A1/ENPP2/COL6A2/THBD/COL6A3
LUI_TARGETS_OF_PAX8_PPARG_FUSION	-1.8	0.00193349	0.026178	1120	tags=41%, list=6%, signal=38%	RTN4/SARS/SDC4/HSP90AB1/RPS5/TRIB1/RPL18A/RPS2/ERGIC3/TMBIM6/RPS12/HSPA8
DOANE_BREAST_CANCER_ESR1_DN	-1.79	0.00231303	0.0289391	902	tags=27%, list=5%, signal=26%	MPP6/EN1/ARNTL2/GAL/S100A8/SLPI/ASS1/PSAT1
KRASNOSELSKAYA_ILF3_TARGETS_DN	-1.77	0.00191865	0.026178	874	tags=21%, list=5%, signal=20%	TAF4/HMGCS1/SRSF6/GAL/AXL/PCK2/ASNS/IGFBP5
GRANDVAUX_IRF3_TARGETS_UP	-1.77	0.00435903	0.0435592	3694	tags=79%, list=20%, signal=63%	AHNAK/PLCG2/RSAD2/ISG15/PMAIP1/ARG2/IFIT3/IFI44/OAS2/B4GALT5
LEE_LIVER_CANCER_MYC_UP	-1.76	0.00192493	0.026178	1964	tags=40%, list=11%, signal=36%	RPL13A/RPS14/RALB/RPL36/SLC1A4/RPL13AP5/LPL/HMGCS1/RPL28/RPS16/RPLP2/LY6E/RPL12/MAT2A/LCN2/GLUL/SNTB1
HAN_JNK_SINGALING_DN	-1.76	0.00249424	0.0303228	1054	tags=37%, list=6%, signal=35%	IGFBP4/C3/HSD11B1/SLC29A1/SAA1/IFITM2/COL6A1/ENPP2/LCN2/LIFR/COL6A2/ABCA1
MOSERLE_IFNA_RESPONSE	-1.76	0.00271686	0.0315246	4704	tags=67%, list=26%, signal=50%	IFIH1/CXCL10/SAMD9/DDX60L/IFIT1/EPSTI1/RTP4/RSAD2/SAMD9L/HERC5/IFIT2/IFI44L/IFIT3/ZC3HAV1/DDX60/IFITM1/IFI44/OAS2/OASL
GRANDVAUX_IRF3_TARGETS_DN	-1.76	0.00451069	0.0445986	1759	tags=44%, list=10%, signal=40%	GEM/RPS7/RASA1/ADAM9/SORL1/TIMP3
PECE_MAMMARY_STEM_CELL_UP	-1.75	0.000188288	0.0065099	2316	tags=44%, list=13%, signal=39%	SOCS3/COX7A2/DDX24/RPS29/TUBB4B/STK35/CEBPD/GAPDH/RPL13A/RPL35A/TALDO1/FAU/RPS14/RPL39/GNPTAB/RPL27A/RPS28/RPS26/EHD4/RPS13/RPS7/UBA52/RPL10A/NFIB/RPL8/RPL15/CLU/RPS10/RPL41/RPL18A/WFS1/RPL22/MGP/RPS18/RPL28/RPS16/RPS3/RPL7A/RPSA/RPLP2/RPL13/RPS2/NACA/APOE/RPS19/KRT8/MARS/RPLP1/DLL1/RPS12/MT1X/DYNLL1/RPS25/MT1E
MCCABE_HOXC6_TARGETS_CANCER_UP	-1.75	0.00309538	0.0344913	2736	tags=42%, list=15%, signal=36%	SLC36A1/HOXC6/L1CAM/PKD1P1/MSRA/PTHLH/VPS11/SH3D19/POM121/PDGFRA
PACHER_TARGETS_OF_IGF1_AND_IGF2_UP	-1.74	0.00268972	0.0315246	735	tags=35%, list=4%, signal=34%	INHBE/SEC24D/NELL2/SLC1A4/EGR3/VEGFA/BHLHE40/MAP1B/ASS1/PHGDH/ASNS
DUNNE_TARGETS_OF_AML1_MTG8_FUSION_DN	-1.74	0.00523357	0.0489862	1508	tags=56%, list=8%, signal=51%	ELK3/ADAM12/MTSS1/SAMSN1/EDIL3/RANBP2/RUNX1T1/DUSP6/SLC2A3
AIYAR_COBRA1_TARGETS_UP	-1.73	0.0025053	0.0303228	892	tags=37%, list=5%, signal=35%	SATB1/FHL2/EPRS/MGP/SLC52A2/TPBG/TRIB3/IFITM1/S100A8/TIMP1/AREG/ASS1/ASNS
BILANGES_RAPAMYCIN_SENSITIVE_VIA_TSC1_AND_TSC2	-1.72	0.00193911	0.026178	1928	tags=39%, list=11%, signal=35%	KDELR1/RPL35A/BTF3/RPS28/RPS26/TCP1/RPL36/VDAC1/CNIH1/NUDT21/RPL10A/GYG1/CS/CCT2/POLR1C/SLC25A5/RPL3/SLC25A3/EIF3E/NAP1L1/IMPDH2/RPS21/PSAT1
ZHENG_IL22_SIGNALING_UP	-1.72	0.00250241	0.0303228	698	tags=29%, list=4%, signal=28%	CELSR1/C3/SAA1/CCL5/S100A8/SLPI/IL33/TIMP1/ARRDC4/CFB/THBD/S100A9
JEPSEN_SMRT_TARGETS	-1.7	0.00543373	0.0498969	1780	tags=40%, list=10%, signal=36%	ARL8B/EGR1/SRXN1/HMGA1/ADAT2/IGF2R/PDLIM4/APOE/PDGFA/TIMP1/ABCA1
