# Supplementary material for: Dependency of NELF-E-SLUG-KAT2B epigenetic axis in breast cancer carcinogenesis
Source: Nat Commun. 2023 Apr 28;14:2439. doi: 10.1038/s41467-023-38132-1 (PMC10147683; doi:10.1038/s41467-023-38132-1)
Supplement: Supplementary file 4 — Supplementary Data 2 [file 41467_2023_38132_MOESM4_ESM.xlsx]

## Sheet: Supplementary Data 2
gene	baseMean	log2FoldChange	lfcSE	stat	pvalue	padj	entrez	geneName
A1BG	172.166	-0.177315	0.317464	-0.558535	0.576479	0.848477	1	alpha-1-B glycoprotein
A1BG-AS1	258.806	-0.0695103	0.278738	-0.249375	0.803071	0.943822	503538	A1BG antisense RNA 1
A1CF	4.07714	2.00004	1.79421	1.11472	0.26497	NA	29974	APOBEC1 complementation factor
A2M	372.443	-2.67715	0.321156	-8.33599	7.68534e-17	1.86302e-14	2	alpha-2-macroglobulin
A2M-AS1	47.1122	-0.199478	0.557101	-0.358063	0.720296	0.913196	144571	A2M antisense RNA 1
A2ML1	3.23625	0.00849363	1.86381	0.00455713	0.996364	NA	144568	alpha-2-macroglobulin like 1
A2MP1	25.9143	0.934857	0.838334	1.11514	0.264792	0.601143	3	alpha-2-macroglobulin pseudogene 1
A3GALT2	1.76654	-0.51195	2.51188	-0.203811	0.838501	NA	127550	alpha 1,3-galactosyltransferase 2
A4GALT	8.88939	0.104493	1.15939	0.0901281	0.928185	NA	53947	alpha 1,4-galactosyltransferase (P blood group)
A4GNT	1.97349	0.579337	2.37557	0.243873	0.807329	NA	51146	alpha-1,4-N-acetylglucosaminyltransferase
AAAS	679.539	-0.0709009	0.221633	-0.319903	0.749042	0.924193	8086	aladin WD repeat nucleoporin
AACS	769.84	0.225484	0.216416	1.0419	0.297457	0.634553	65985	acetoacetyl-CoA synthetase
AACSP1	6.08254	1.14402	1.41644	0.807672	0.419279	NA	729522	acetoacetyl-CoA synthetase pseudogene 1
AADACL2-AS1	19.6539	-0.0940719	0.795155	-0.118306	0.905825	0.975146	101928142	AADACL2 antisense RNA 1
AADAT	2873.35	-0.017558	0.197205	-0.0890342	0.929055	0.980949	51166	aminoadipate aminotransferase
AAED1	266.77	-0.0385001	0.276573	-0.139204	0.889289	0.971687	NA	NA
AAGAB	1020.81	-0.174327	0.208898	-0.834504	0.403997	0.731811	79719	alpha and gamma adaptin binding protein
AAK1	1993.52	-0.313416	0.201535	-1.55515	0.119911	0.392233	22848	AP2 associated kinase 1
AAMDC	608.367	0.213842	0.234824	0.910648	0.362481	0.696511	28971	adipogenesis associated Mth938 domain containing
AAMP	1040.25	-0.0529784	0.206803	-0.256178	0.797813	0.941651	14	angio associated migratory cell protein
AANAT	6.31185	0.729846	1.38266	0.527858	0.597598	NA	15	aralkylamine N-acetyltransferase
AAR2	537.752	-0.179462	0.235473	-0.762132	0.445981	0.76511	25980	AAR2 splicing factor
AARD	19.0757	-0.268741	0.808475	-0.332405	0.739583	0.921057	441376	alanine and arginine rich domain containing protein
AARS	3109.41	-0.575442	0.187697	-3.06581	0.00217085	0.0232328	NA	NA
AARS2	707.456	-0.0403253	0.225168	-0.17909	0.857867	0.96207	57505	alanyl-tRNA synthetase 2, mitochondrial
AARSD1	128.88	0.0537994	0.392504	0.137067	0.890978	0.971925	80755	alanyl-tRNA synthetase domain containing 1
AASDH	375.576	-0.130288	0.254769	-0.511397	0.609073	0.863003	132949	aminoadipate-semialdehyde dehydrogenase
AASDHPPT	615.973	0.289189	0.226308	1.27786	0.2013	0.52417	60496	aminoadipate-semialdehyde dehydrogenase-phosphopantetheinyl transferase
AASS	1289.61	0.543551	0.204316	2.66035	0.0078059	0.0621218	10157	aminoadipate-semialdehyde synthase
AATBC	3.62298	0.938913	1.83861	0.510664	0.609587	NA	284837	apoptosis associated transcript in bladder cancer
AATF	766.513	-0.199053	0.219652	-0.906218	0.364821	0.698276	26574	apoptosis antagonizing transcription factor
AATK	20.4097	0.352051	0.787085	0.447284	0.65467	0.884845	9625	apoptosis associated tyrosine kinase
ABALON	53.742	0.337783	0.507654	0.665381	0.505807	0.804028	103021294	apoptotic BCL2L1-antisense long non-coding RNA
ABAT	1026.62	-0.305735	0.232537	-1.31478	0.188583	0.506604	18	4-aminobutyrate aminotransferase
ABCA1	232.887	-1.4481	0.323992	-4.46956	7.83801e-06	0.000217245	19	ATP binding cassette subfamily A member 1
ABCA10	139.253	0.936863	0.351188	2.66769	0.00763736	0.0611951	10349	ATP binding cassette subfamily A member 10
ABCA11P	120.04	0.601858	0.372186	1.61709	0.105859	0.363871	79963	ATP binding cassette subfamily A member 11, pseudogene
ABCA12	42.9063	-0.771882	0.55936	-1.37994	0.167606	0.47406	26154	ATP binding cassette subfamily A member 12
ABCA13	40.8309	0.669343	0.574559	1.16497	0.244032	0.579155	154664	ATP binding cassette subfamily A member 13
ABCA17P	65.9641	0.24084	0.465333	0.517565	0.604762	0.86054	650655	ATP binding cassette subfamily A member 17, pseudogene
ABCA2	695.734	-0.132245	0.222396	-0.594637	0.552086	0.834292	20	ATP binding cassette subfamily A member 2
ABCA3	906.103	1.48357	0.220567	6.72619	1.74169e-11	1.83442e-09	21	ATP binding cassette subfamily A member 3
ABCA4	1.46387	0.798079	2.72057	0.29335	0.769255	NA	24	ATP binding cassette subfamily A member 4
ABCA5	2621.93	0.323445	0.191997	1.68463	0.0920601	0.333768	23461	ATP binding cassette subfamily A member 5
ABCA6	37.9436	1.17531	0.611589	1.92174	0.0546388	0.241518	23460	ATP binding cassette subfamily A member 6
ABCA7	584.129	-0.227065	0.230833	-0.983677	0.325274	0.661111	10347	ATP binding cassette subfamily A member 7
ABCA8	4.06416	2.04813	1.79226	1.14277	0.253135	NA	10351	ATP binding cassette subfamily A member 8
ABCA9	88.6732	0.801505	0.41809	1.91706	0.0552297	0.242763	10350	ATP binding cassette subfamily A member 9
ABCB1	12.036	0.0920381	1.02074	0.0901679	0.928154	NA	5243	ATP binding cassette subfamily B member 1
ABCB10	461.626	-0.48887	0.240005	-2.03691	0.0416587	0.202428	23456	ATP binding cassette subfamily B member 10
ABCB11	6.48215	0.466245	1.39193	0.334963	0.737653	NA	8647	ATP binding cassette subfamily B member 11
ABCB4	27.0187	-0.605946	0.687889	-0.880879	0.378383	0.709984	5244	ATP binding cassette subfamily B member 4
ABCB5	51.7961	-0.18449	0.518772	-0.355629	0.722119	0.913617	340273	ATP binding cassette subfamily B member 5
ABCB6	308.056	-0.135085	0.272367	-0.495967	0.619918	0.868886	10058	ATP binding cassette subfamily B member 6 (Langereis blood group)
ABCB7	207.456	0.00914675	0.298311	0.0306617	0.975539	0.993135	22	ATP binding cassette subfamily B member 7
ABCB8	503.037	0.25723	0.247809	1.03802	0.299262	0.636084	11194	ATP binding cassette subfamily B member 8
ABCB9	246.331	0.62284	0.297259	2.09528	0.0361461	0.184561	23457	ATP binding cassette subfamily B member 9
ABCC1	2041.44	0.344304	0.195389	1.76215	0.0780443	0.302895	4363	ATP binding cassette subfamily C member 1
ABCC10	914.69	0.260807	0.21121	1.23482	0.216897	0.544783	89845	ATP binding cassette subfamily C member 10
ABCC11	11.6626	1.23576	1.04352	1.18422	0.236325	NA	85320	ATP binding cassette subfamily C member 11
ABCC13	1.45088	0.626707	2.75464	0.22751	0.820027	NA	150000	ATP binding cassette subfamily C member 13 (pseudogene)
ABCC2	14.537	0.619629	0.931956	0.66487	0.506134	0.80417	1244	ATP binding cassette subfamily C member 2
ABCC3	24.5211	-2.53051	0.805792	-3.1404	0.00168717	0.0189711	8714	ATP binding cassette subfamily C member 3
ABCC4	563.418	0.321718	0.24686	1.30324	0.192493	0.512529	10257	ATP binding cassette subfamily C member 4
ABCC5	2469.95	0.491645	0.197519	2.4891	0.0128067	0.0892667	10057	ATP binding cassette subfamily C member 5
ABCC6	86.9245	-0.852263	0.425282	-2.004	0.0450705	0.213299	368	ATP binding cassette subfamily C member 6
ABCC6P1	3.80587	-0.973111	1.78897	-0.543951	0.586475	NA	653190	ATP binding cassette subfamily C member 6 pseudogene 1
ABCC6P2	9.22599	-0.324196	1.15849	-0.279844	0.779597	NA	730013	ATP binding cassette subfamily C member 6 pseudogene 2
ABCC8	341.314	-0.406398	0.271459	-1.49709	0.13437	0.418198	6833	ATP binding cassette subfamily C member 8
ABCC9	5118.53	-0.0520374	0.196471	-0.26486	0.791117	0.939863	10060	ATP binding cassette subfamily C member 9
ABCD1	956.828	-1.2331	0.211768	-5.82288	5.78409e-09	3.82401e-07	215	ATP binding cassette subfamily D member 1
ABCD2	53.4209	1.27167	0.525896	2.4181	0.0156017	0.102349	225	ATP binding cassette subfamily D member 2
ABCD3	544.294	0.190639	0.23339	0.816825	0.414028	0.740576	5825	ATP binding cassette subfamily D member 3
ABCD4	686.415	-0.400864	0.221625	-1.80875	0.0704903	0.283222	5826	ATP binding cassette subfamily D member 4
ABCE1	1472.88	0.103407	0.198339	0.521366	0.602112	0.859853	6059	ATP binding cassette subfamily E member 1
ABCF1	2223.99	-0.511737	0.194469	-2.63146	0.00850193	0.066077	23	ATP binding cassette subfamily F member 1
ABCF2	1427.47	0.237524	0.199145	1.19272	0.232981	0.565381	10061	ATP binding cassette subfamily F member 2
ABCF3	1378.77	0.371623	0.201478	1.84449	0.0651124	0.269366	55324	ATP binding cassette subfamily F member 3
ABCG1	132.687	-0.123798	0.349104	-0.354617	0.722876	0.913789	9619	ATP binding cassette subfamily G member 1
ABCG2	14.1777	1.63981	0.971697	1.68757	0.0914929	0.332606	9429	ATP binding cassette subfamily G member 2 (Junior blood group)
ABCG4	38.0857	0.671831	0.61222	1.09737	0.272481	0.608282	64137	ATP binding cassette subfamily G member 4
ABCG5	1.68974	1.09462	2.57136	0.425695	0.67033	NA	64240	ATP binding cassette subfamily G member 5
ABHD1	3.39247	1.12001	1.85544	0.603638	0.546085	NA	84696	abhydrolase domain containing 1
ABHD10	467.139	0.316223	0.245036	1.29052	0.196871	0.519384	55347	abhydrolase domain containing 10, depalmitoylase
ABHD11	359.073	0.208375	0.257672	0.808683	0.418697	0.744708	83451	abhydrolase domain containing 11
ABHD11-AS1	21.6647	1.14338	0.811242	1.40942	0.158712	0.45976	171022	ABHD11 antisense RNA 1 (tail to tail)
ABHD12	1908.19	0.352481	0.194237	1.81469	0.069571	0.280728	26090	abhydrolase domain containing 12, lysophospholipase
ABHD13	361.479	0.0567514	0.253775	0.223629	0.823046	0.951087	84945	abhydrolase domain containing 13
ABHD14A	197.506	0.0649142	0.32082	0.202338	0.839652	0.957167	25864	abhydrolase domain containing 14A
ABHD14A-ACY1	8.62375	-2.57449	1.31708	-1.95469	0.0506191	NA	100526760	ABHD14A-ACY1 readthrough
ABHD14B	441.168	0.0742197	0.242373	0.306221	0.759436	0.927238	84836	abhydrolase domain containing 14B
ABHD15	828.525	0.403169	0.21783	1.85085	0.0641915	0.267339	116236	abhydrolase domain containing 15
ABHD16A	863.005	-0.196456	0.212365	-0.925087	0.354921	0.689436	7920	abhydrolase domain containing 16A, phospholipase
ABHD16B	42.5548	1.10585	0.592071	1.86776	0.0617953	0.260341	140701	abhydrolase domain containing 16B
ABHD17A	747.988	0.278781	0.219172	1.27197	0.203383	0.527076	81926	abhydrolase domain containing 17A, depalmitoylase
ABHD17B	293.554	-0.294608	0.290635	-1.01367	0.31074	0.647424	51104	abhydrolase domain containing 17B, depalmitoylase
ABHD17C	289.766	0.0532371	0.269928	0.197227	0.84365	0.959076	58489	abhydrolase domain containing 17C, depalmitoylase
ABHD2	1091.66	0.21796	0.210411	1.03588	0.300259	0.636598	11057	abhydrolase domain containing 2, acylglycerol lipase
ABHD3	346.581	0.424097	0.258188	1.64259	0.100468	0.353209	171586	abhydrolase domain containing 3, phospholipase
ABHD4	206.98	-0.635893	0.302938	-2.09909	0.0358092	0.183331	63874	abhydrolase domain containing 4, N-acyl phospholipase B
ABHD5	547.329	0.895937	0.26945	3.32505	0.000884013	0.011326	51099	abhydrolase domain containing 5, lysophosphatidic acid acyltransferase
ABHD6	82.5402	0.60896	0.423237	1.43882	0.150203	0.44464	57406	abhydrolase domain containing 6, acylglycerol lipase
ABHD8	11.2554	0.744471	1.0803	0.689136	0.490738	NA	79575	abhydrolase domain containing 8
ABI1	1784.38	0.136006	0.195339	0.696259	0.486267	0.791881	10006	abl interactor 1
ABI2	1346.75	0.116869	0.201349	0.580433	0.561623	0.839773	10152	abl interactor 2
ABI3	6.78716	0.0766069	1.38894	0.0551551	0.956015	NA	51225	ABI family member 3
ABI3BP	23.471	-1.88119	0.797515	-2.35881	0.0183336	0.114375	25890	ABI family member 3 binding protein
ABL1	1882.07	-0.388293	0.194161	-1.99985	0.0455168	0.214753	25	ABL proto-oncogene 1, non-receptor tyrosine kinase
ABL2	1295.74	-0.168707	0.205288	-0.821806	0.411187	0.738596	27	ABL proto-oncogene 2, non-receptor tyrosine kinase
ABLIM1	367.235	1.3419	0.25687	5.22404	1.75057e-07	7.86314e-06	3983	actin binding LIM protein 1
ABLIM2	9.31437	1.7795	1.18651	1.49978	0.133671	NA	84448	actin binding LIM protein family member 2
ABLIM3	184.806	0.572516	0.318133	1.79961	0.0719219	0.287086	22885	actin binding LIM protein family member 3
ABR	967.65	-0.0401702	0.219443	-0.183055	0.854755	0.960796	29	ABR activator of RhoGEF and GTPase
ABRACL	686.721	-0.267006	0.234989	-1.13625	0.255852	0.590684	58527	ABRA C-terminal like
ABT1	587.886	0.353586	0.231492	1.52742	0.126657	0.40509	29777	activator of basal transcription 1
ABTB1	324.709	-0.167769	0.261834	-0.640745	0.521688	0.814311	80325	ankyrin repeat and BTB domain containing 1
ABTB2	605.248	-0.225934	0.230744	-0.979152	0.327505	0.662902	25841	ankyrin repeat and BTB domain containing 2
ACAA1	655.439	0.107841	0.225572	0.478078	0.632594	0.875876	30	acetyl-CoA acyltransferase 1
ACAA2	964.086	0.258583	0.214349	1.20636	0.227678	0.558391	10449	acetyl-CoA acyltransferase 2
ACACA	1794.01	0.736242	0.246505	2.98673	0.0028198	0.0284251	31	acetyl-CoA carboxylase alpha
ACACB	145.573	1.94334	0.361457	5.37641	7.5984e-08	3.84248e-06	32	acetyl-CoA carboxylase beta
ACAD10	280.059	-0.0423592	0.277756	-0.152505	0.878789	0.968803	80724	acyl-CoA dehydrogenase family member 10
ACAD11	219.117	0.230566	0.297002	0.776312	0.437564	0.758253	84129	acyl-CoA dehydrogenase family member 11
ACAD8	240.045	0.252773	0.288406	0.876448	0.380787	0.711708	27034	acyl-CoA dehydrogenase family member 8
ACAD9	759.458	0.26914	0.218783	1.23017	0.218634	0.547333	28976	acyl-CoA dehydrogenase family member 9
ACADL	9.87915	0.454838	1.11781	0.406899	0.684082	NA	33	acyl-CoA dehydrogenase long chain
ACADM	448.641	0.0368376	0.240766	0.153002	0.878397	0.968803	34	acyl-CoA dehydrogenase medium chain
ACADS	167.305	-0.514016	0.326751	-1.57311	0.115693	0.384183	35	acyl-CoA dehydrogenase short chain
ACADSB	525.826	0.13776	0.232791	0.591776	0.554	0.834953	36	acyl-CoA dehydrogenase short/branched chain
ACADVL	1904.55	-0.921256	0.213819	-4.30859	1.643e-05	0.000405623	37	acyl-CoA dehydrogenase very long chain
ACAN	5.56647	-3.36531	1.71646	-1.96061	0.0499246	NA	176	aggrecan
ACAP1	16.096	1.64742	0.91966	1.79133	0.0732402	0.289923	9744	ArfGAP with coiled-coil, ankyrin repeat and PH domains 1
ACAP2	2250.73	0.134135	0.194117	0.691003	0.489564	0.794076	23527	ArfGAP with coiled-coil, ankyrin repeat and PH domains 2
ACAP3	644.176	-0.0252872	0.226657	-0.111566	0.911168	0.976214	116983	ArfGAP with coiled-coil, ankyrin repeat and PH domains 3
ACAT1	271.203	0.990245	0.299638	3.30481	0.00095041	0.0119561	38	acetyl-CoA acetyltransferase 1
ACAT2	294.844	-0.194219	0.2695	-0.720666	0.471115	0.781569	39	acetyl-CoA acetyltransferase 2
ACBD3	1000.46	-0.515467	0.208288	-2.47479	0.0133316	0.0916228	64746	acyl-CoA binding domain containing 3
ACBD4	116.479	-0.178191	0.37402	-0.47642	0.633775	0.876119	79777	acyl-CoA binding domain containing 4
ACBD5	1085.31	0.0301451	0.206859	0.145728	0.884136	0.969964	91452	acyl-CoA binding domain containing 5
ACBD6	548.217	0.242307	0.230686	1.05037	0.293546	0.629842	84320	acyl-CoA binding domain containing 6
ACBD7	259.852	0.761048	0.280154	2.71653	0.00659698	0.0547959	414149	acyl-CoA binding domain containing 7
ACCS	309.827	0.40393	0.274917	1.46928	0.141757	0.430999	84680	1-aminocyclopropane-1-carboxylate synthase homolog (inactive)
ACCSL	1.45088	0.626707	2.75464	0.22751	0.820027	NA	390110	1-aminocyclopropane-1-carboxylate synthase homolog (inactive) like
ACD	293.086	0.191957	0.271308	0.707526	0.47924	0.787747	65057	ACD shelterin complex subunit and telomerase recruitment factor
ACE	35.5822	-0.361105	0.61018	-0.591801	0.553984	0.834953	1636	angiotensin I converting enzyme
ACE2	19.8548	-1.13404	0.838705	-1.35213	0.176335	0.487066	59272	angiotensin I converting enzyme 2
ACER2	42.5256	-0.133458	0.564272	-0.236513	0.813035	0.947125	340485	alkaline ceramidase 2
ACER3	999.908	0.393978	0.209988	1.87619	0.0606294	0.257633	55331	alkaline ceramidase 3
ACHE	709.913	-1.30216	0.252498	-5.15713	2.50763e-07	1.09107e-05	43	acetylcholinesterase (Cartwright blood group)
ACIN1	3295.04	-0.138964	0.187121	-0.742642	0.457698	0.774937	22985	apoptotic chromatin condensation inducer 1
ACKR2	7.14549	0.546508	1.29488	0.422054	0.672986	NA	1238	atypical chemokine receptor 2
ACKR3	5.53003	-0.464948	1.44952	-0.320761	0.748391	NA	57007	atypical chemokine receptor 3
ACKR4	4.81728	1.57858	1.63778	0.963853	0.33512	NA	51554	atypical chemokine receptor 4
ACLY	5593.99	-0.103921	0.201552	-0.515604	0.606131	0.86147	47	ATP citrate lyase
ACO1	463.102	0.304852	0.269235	1.13229	0.257513	0.592984	48	aconitase 1
ACO2	1512.76	0.115667	0.203259	0.569061	0.569315	0.843479	50	aconitase 2
ACOT1	24.1733	0.144157	0.724028	0.199104	0.842181	0.958002	641371	acyl-CoA thioesterase 1
ACOT11	32.4676	0.0638826	0.635322	0.100552	0.919906	0.978193	26027	acyl-CoA thioesterase 11
ACOT12	1.7145	0.115743	2.54794	0.0454262	0.963768	NA	134526	acyl-CoA thioesterase 12
ACOT13	355.914	0.203752	0.258272	0.788904	0.430168	0.75247	55856	acyl-CoA thioesterase 13
ACOT2	148.981	0.137449	0.346709	0.39644	0.691781	0.901594	10965	acyl-CoA thioesterase 2
ACOT4	213.212	0.115181	0.297048	0.38775	0.698201	0.904711	122970	acyl-CoA thioesterase 4
ACOT6	1.49577	-0.201898	2.68573	-0.0751743	0.940076	NA	641372	acyl-CoA thioesterase 6
ACOT7	233.07	0.420537	0.3154	1.33334	0.182419	0.496507	11332	acyl-CoA thioesterase 7
ACOT8	158.524	-0.188409	0.327546	-0.575215	0.565146	0.841442	10005	acyl-CoA thioesterase 8
ACOT9	871.54	0.158137	0.217314	0.727692	0.466802	0.778662	23597	acyl-CoA thioesterase 9
ACOX1	1330.12	0.232198	0.209939	1.10602	0.268717	0.604484	51	acyl-CoA oxidase 1
ACOX2	2.29963	-1.18281	2.23921	-0.528226	0.597342	NA	8309	acyl-CoA oxidase 2
ACOX3	441.527	0.165142	0.242033	0.68231	0.495043	0.797839	8310	acyl-CoA oxidase 3, pristanoyl
ACOXL	3.6725	-0.0696862	1.88827	-0.0369048	0.970561	NA	55289	acyl-CoA oxidase like
ACP1	1178.87	0.151323	0.204261	0.740831	0.458796	0.77551	52	acid phosphatase 1
ACP2	1351.78	-0.304803	0.200321	-1.52157	0.128116	0.406776	53	acid phosphatase 2, lysosomal
ACP5	18.8593	-1.96398	0.850538	-2.30911	0.0209376	0.125396	54	acid phosphatase 5, tartrate resistant
ACP6	73.1398	-0.648318	0.479135	-1.3531	0.176024	0.486382	51205	acid phosphatase 6, lysophosphatidic
ACPP	30.7186	-2.07669	0.816079	-2.54472	0.0109366	0.0793085	NA	NA
ACR	1.97933	0.331568	2.40399	0.137924	0.890301	NA	49	acrosin
ACRBP	5.20854	-0.110686	1.49503	-0.0740358	0.940982	NA	84519	acrosin binding protein
ACRC	34.3842	0.133876	0.658879	0.203187	0.838989	0.956885	NA	NA
ACRV1	13.7582	1.96741	1.00681	1.9541	0.0506892	0.229711	56	acrosomal vesicle protein 1
ACSBG1	7.85715	0.0807015	1.24264	0.0649436	0.948219	NA	23205	acyl-CoA synthetase bubblegum family member 1
ACSBG2	5.17904	0.581348	1.54099	0.377255	0.705984	NA	81616	acyl-CoA synthetase bubblegum family member 2
ACSF2	756.719	-0.161326	0.220958	-0.730121	0.465316	0.777982	80221	acyl-CoA synthetase family member 2
ACSF3	475.74	0.146794	0.237806	0.617285	0.537047	0.824901	197322	acyl-CoA synthetase family member 3
ACSL1	775.494	0.348041	0.222559	1.56381	0.117861	0.388491	2180	acyl-CoA synthetase long chain family member 1
ACSL3	2139.06	-0.188407	0.211375	-0.891336	0.372749	0.705667	2181	acyl-CoA synthetase long chain family member 3
ACSL4	2118.62	-0.190103	0.201499	-0.943444	0.345454	0.67965	2182	acyl-CoA synthetase long chain family member 4
ACSL5	79.1616	-2.10756	0.458344	-4.59822	4.26125e-06	0.000128807	51703	acyl-CoA synthetase long chain family member 5
ACSL6	157.927	0.210796	0.330402	0.637999	0.523474	0.815493	23305	acyl-CoA synthetase long chain family member 6
ACSM1	5.71555	0.190513	1.48556	0.128243	0.897956	NA	116285	acyl-CoA synthetase medium chain family member 1
ACSM3	31.8878	-0.217477	0.640036	-0.339789	0.734015	0.918677	6296	acyl-CoA synthetase medium chain family member 3
ACSM5	2.7858	-0.16283	2.05986	-0.0790491	0.936994	NA	54988	acyl-CoA synthetase medium chain family member 5
ACSS1	429.513	-0.282096	0.245794	-1.14769	0.251095	0.58626	84532	acyl-CoA synthetase short chain family member 1
ACSS2	294.01	-0.102865	0.271408	-0.379005	0.704684	0.906811	55902	acyl-CoA synthetase short chain family member 2
ACSS3	1732.92	-0.922056	0.199364	-4.62498	3.74631e-06	0.000114887	79611	acyl-CoA synthetase short chain family member 3
ACTA1	4.59271	1.30468	1.62265	0.804045	0.421371	NA	58	actin alpha 1, skeletal muscle
ACTA2	511.156	0.352911	0.24234	1.45627	0.145319	0.437131	59	actin alpha 2, smooth muscle
ACTA2-AS1	14.8313	0.330267	0.919804	0.359063	0.719548	0.912644	100132116	ACTA2 antisense RNA 1
ACTB	36077.3	0.279949	0.177498	1.5772	0.114749	0.382298	60	actin beta
ACTBL2	16.4635	-2.66451	1.04015	-2.56166	0.0104173	0.0767451	345651	actin beta like 2
ACTG1	17329.2	-0.524939	0.189678	-2.76752	0.00564842	0.0486297	71	actin gamma 1
ACTG1P17	97.532	-0.382203	0.397627	-0.96121	0.336446	0.671749	283693	actin gamma 1 pseudogene 17
ACTG1P20	112.713	-0.178706	0.381308	-0.468665	0.639309	0.879353	644961	actin gamma 1 pseudogene 20
ACTG1P4	6.93129	0.317626	1.32813	0.239152	0.810988	NA	648740	actin gamma 1 pseudogene 4
ACTL10	60.1566	-0.866286	0.484681	-1.78733	0.073884	0.291872	170487	actin like 10
ACTL6A	941.786	0.228397	0.209673	1.0893	0.276022	0.612616	86	actin like 6A
ACTL7A	1.45088	0.626707	2.75464	0.22751	0.820027	NA	10881	actin like 7A
ACTL8	1.68974	1.09462	2.57136	0.425695	0.67033	NA	81569	actin like 8
ACTN1	4555.18	0.109781	0.192985	0.568858	0.569452	0.843506	87	actinin alpha 1
ACTN1-AS1	2.4181	1.0716	2.18266	0.490958	0.623456	NA	161159	ACTN1 antisense RNA 1
ACTN2	6.54667	-2.35923	1.46517	-1.61021	0.107353	NA	88	actinin alpha 2
ACTN3	3.5806	1.825	1.87677	0.972416	0.330844	NA	89	actinin alpha 3
ACTN4	6656.62	-0.617759	0.200844	-3.07581	0.00209933	0.0225927	81	actinin alpha 4
ACTR10	1682.24	0.202077	0.197332	1.02405	0.305813	0.642241	55860	actin related protein 10
ACTR1A	2356.08	-0.0934008	0.194002	-0.481442	0.630202	0.874139	10121	actin related protein 1A
ACTR1B	1460.12	0.551651	0.199206	2.76925	0.0056186	0.0485335	10120	actin related protein 1B
ACTR2	5372.58	-0.0506103	0.194972	-0.259578	0.795189	0.941186	10097	actin related protein 2
ACTR3	3484.39	-0.0365878	0.187473	-0.195162	0.845266	0.959104	10096	actin related protein 3
ACTR3B	226.104	-0.279379	0.32403	-0.862202	0.388576	0.719052	57180	actin related protein 3B
ACTR3BP5	1.54067	-1.03208	2.69892	-0.382405	0.702161	NA	399746	ACTR3B pseudogene 5
ACTR3C	40.2098	-0.184431	0.57301	-0.321864	0.747556	0.923804	653857	actin related protein 3C
ACTR5	401.887	-0.329896	0.2481	-1.32969	0.18362	0.498447	79913	actin related protein 5
ACTR6	448.787	0.16564	0.240796	0.687886	0.491524	0.795187	64431	actin related protein 6
ACTR8	856.792	-0.380518	0.214964	-1.77014	0.0767035	0.299438	93973	actin related protein 8
ACTRT1	1.81143	-1.26303	2.54557	-0.496166	0.619778	NA	139741	actin related protein T1
ACTRT3	215.473	0.181272	0.297002	0.610338	0.541638	0.827018	84517	actin related protein T3
ACVR1	748.072	-0.684507	0.222749	-3.073	0.00211916	0.0227469	90	activin A receptor type 1
ACVR1B	992.22	-0.11288	0.208068	-0.542514	0.587465	0.852424	91	activin A receptor type 1B
ACVR1C	48.9881	1.14989	0.533358	2.15594	0.0310884	0.166221	130399	activin A receptor type 1C
ACVR2A	799.666	0.657618	0.215866	3.04642	0.00231581	0.0245604	92	activin A receptor type 2A
ACVR2B	497.906	0.576514	0.241203	2.39016	0.0168411	0.10721	93	activin A receptor type 2B
ACVR2B-AS1	13.9293	1.43088	0.979291	1.46113	0.143979	0.435382	100128640	ACVR2B antisense RNA 1
ACVRL1	7.28933	-0.393051	1.30433	-0.301343	0.763153	NA	94	activin A receptor like type 1
ACY1	127.298	-0.321912	0.36265	-0.887664	0.374721	0.706862	95	aminoacylase 1
ACY3	81.6733	-0.6136	0.430185	-1.42636	0.153764	0.450811	91703	aminoacylase 3
ACYP1	91.959	1.70704	0.450814	3.78658	0.000152732	0.0027313	97	acylphosphatase 1
ACYP2	152.979	0.845035	0.334256	2.52811	0.011468	0.0821478	98	acylphosphatase 2
ADA	45.0826	-0.29975	0.577338	-0.519193	0.603626	0.860149	100	adenosine deaminase
ADAL	323.105	0.357964	0.261953	1.36652	0.171776	0.480622	161823	adenosine deaminase like
ADAM10	1232.59	-0.37247	0.212599	-1.75199	0.0797763	0.306579	102	ADAM metallopeptidase domain 10
ADAM11	65.427	2.00804	0.486283	4.12937	3.63765e-05	0.000816973	4185	ADAM metallopeptidase domain 11
ADAM12	2.51503	0.0239203	2.14353	0.0111593	0.991096	NA	8038	ADAM metallopeptidase domain 12
ADAM15	1478.02	-0.573764	0.215899	-2.65755	0.00787103	0.0625423	8751	ADAM metallopeptidase domain 15
ADAM17	1677.48	-0.124219	0.199969	-0.62119	0.534474	0.823066	6868	ADAM metallopeptidase domain 17
ADAM19	208.249	-1.00376	0.300202	-3.34361	0.000826974	0.0107761	8728	ADAM metallopeptidase domain 19
ADAM1A	73.0657	-0.0918292	0.441382	-0.208049	0.835191	0.956221	8759	ADAM metallopeptidase domain 1A (pseudogene)
ADAM20	15.2118	0.102411	0.917846	0.111578	0.911158	0.976214	8748	ADAM metallopeptidase domain 20
ADAM20P1	35.6299	1.17641	0.616072	1.90954	0.0561926	0.245333	317760	ADAM metallopeptidase domain 20 pseudogene 1
ADAM21	16.7074	1.63605	0.898193	1.8215	0.0685314	0.278502	8747	ADAM metallopeptidase domain 21
ADAM21P1	1.23799	0.31432	2.9307	0.107251	0.91459	NA	145241	ADAM metallopeptidase domain 21 pseudogene 1
ADAM22	499.051	0.859718	0.238062	3.61132	0.000304644	0.00487739	53616	ADAM metallopeptidase domain 22
ADAM23	1614.65	0.0083405	0.226778	0.0367783	0.970662	0.991321	8745	ADAM metallopeptidase domain 23
ADAM28	2.03731	-0.735193	2.37954	-0.308964	0.757349	NA	10863	ADAM metallopeptidase domain 28
ADAM29	2.18639	0.779959	2.27857	0.342302	0.732124	NA	11086	ADAM metallopeptidase domain 29
ADAM32	108.751	0.234307	0.376462	0.622393	0.533683	0.822624	203102	ADAM metallopeptidase domain 32
ADAM33	2.5717	-1.3478	2.1479	-0.627495	0.530335	NA	80332	ADAM metallopeptidase domain 33
ADAM5	1.53352	-1.20191	2.67737	-0.448913	0.653494	NA	255926	ADAM metallopeptidase domain 5 (pseudogene)
ADAM6	1.76524	-0.512484	2.51281	-0.203949	0.838394	NA	8755	ADAM metallopeptidase domain 6 (pseudogene)
ADAM8	69.3768	-0.0539596	0.451583	-0.11949	0.904887	0.975054	101	ADAM metallopeptidase domain 8
ADAM9	4791.95	-1.18363	0.197424	-5.99535	2.0305e-09	1.49085e-07	8754	ADAM metallopeptidase domain 9
ADAMTS1	12.4896	-0.523788	0.998397	-0.524629	0.599841	NA	9510	ADAM metallopeptidase with thrombospondin type 1 motif 1
ADAMTS10	4.84275	-1.11391	1.59742	-0.697317	0.485605	NA	81794	ADAM metallopeptidase with thrombospondin type 1 motif 10
ADAMTS12	2.73497	0.385323	2.12779	0.18109	0.856297	NA	81792	ADAM metallopeptidase with thrombospondin type 1 motif 12
ADAMTS13	253.131	-0.525901	0.28316	-1.85726	0.0632747	0.265039	11093	ADAM metallopeptidase with thrombospondin type 1 motif 13
ADAMTS14	6.70361	-1.76509	1.46661	-1.20352	0.228777	NA	140766	ADAM metallopeptidase with thrombospondin type 1 motif 14
ADAMTS15	22.6107	-1.58952	0.795945	-1.99702	0.0458227	0.215523	170689	ADAM metallopeptidase with thrombospondin type 1 motif 15
ADAMTS16	1.47685	0.6292	2.73818	0.229788	0.818256	NA	170690	ADAM metallopeptidase with thrombospondin type 1 motif 16
ADAMTS17	22.0905	1.23611	0.793154	1.55848	0.11912	0.390723	170691	ADAM metallopeptidase with thrombospondin type 1 motif 17
ADAMTS19	117.613	-0.742794	0.386161	-1.92354	0.0544127	0.241226	171019	ADAM metallopeptidase with thrombospondin type 1 motif 19
ADAMTS19-AS1	7.208	0.0921843	1.27929	0.0720589	0.942555	NA	103689846	ADAMTS19 antisense RNA 1
ADAMTS2	1.52638	-1.03388	2.70763	-0.38184	0.70258	NA	9509	ADAM metallopeptidase with thrombospondin type 1 motif 2
ADAMTS20	139.489	0.470999	0.346521	1.35922	0.174077	0.483891	80070	ADAM metallopeptidase with thrombospondin type 1 motif 20
ADAMTS3	93.6705	-0.0553647	0.402384	-0.137592	0.890563	0.971925	9508	ADAM metallopeptidase with thrombospondin type 1 motif 3
ADAMTS4	138.746	-0.985034	0.346087	-2.8462	0.00442444	0.0403644	9507	ADAM metallopeptidase with thrombospondin type 1 motif 4
ADAMTS6	98.9945	0.0426667	0.403292	0.105796	0.915744	0.977921	11174	ADAM metallopeptidase with thrombospondin type 1 motif 6
ADAMTS7	321.285	-0.717646	0.264819	-2.70995	0.00672938	0.0555576	11173	ADAM metallopeptidase with thrombospondin type 1 motif 7
ADAMTS7P1	2.0054	-0.0393171	2.35649	-0.0166846	0.986688	NA	390660	ADAMTS7 pseudogene 1
ADAMTS8	3.58965	-1.27156	1.84175	-0.690405	0.48994	NA	11095	ADAM metallopeptidase with thrombospondin type 1 motif 8
ADAMTS9	905.778	0.0779507	0.224439	0.347314	0.728356	0.916078	56999	ADAM metallopeptidase with thrombospondin type 1 motif 9
ADAMTS9-AS1	2.74554	-0.707698	2.05699	-0.344046	0.730812	NA	101929335	ADAMTS9 antisense RNA 1
ADAMTS9-AS2	2.55278	-0.877778	2.13541	-0.411058	0.68103	NA	100507098	ADAMTS9 antisense RNA 2
ADAMTSL1	7.83348	-0.384114	1.24437	-0.308681	0.757565	NA	92949	ADAMTS like 1
ADAMTSL2	57.7285	-0.846143	0.492609	-1.71768	0.0858557	0.320106	9719	ADAMTS like 2
ADAMTSL3	26.4044	-0.157491	0.698884	-0.225346	0.82171	0.950478	57188	ADAMTS like 3
ADAMTSL4	18.5031	-1.3322	0.858242	-1.55224	0.120604	0.393982	54507	ADAMTS like 4
ADAMTSL4-AS1	40.6307	0.140435	0.587291	0.239124	0.81101	0.946452	574406	ADAMTSL4 antisense RNA 1
ADAMTSL5	61.324	-0.696599	0.47708	-1.46013	0.144254	0.435901	339366	ADAMTS like 5
ADAP1	205.798	0.895602	0.315895	2.83512	0.00458083	0.04142	11033	ArfGAP with dual PH domains 1
ADAP2	20.348	1.5369	0.818038	1.87877	0.0602765	0.256633	55803	ArfGAP with dual PH domains 2
ADAR	20021.3	0.395771	0.179362	2.20655	0.0273457	0.152084	103	adenosine deaminase RNA specific
ADARB1	220.1	1.01283	0.295717	3.42501	0.000614779	0.00848515	104	adenosine deaminase RNA specific B1
ADARB2	8.63673	0.738169	1.25748	0.587025	0.557187	NA	105	adenosine deaminase RNA specific B2 (inactive)
ADAT1	1698	-0.13555	0.195754	-0.692452	0.488653	0.793315	23536	adenosine deaminase tRNA specific 1
ADAT2	129.034	-0.0095153	0.355059	-0.0267992	0.97862	0.994245	134637	adenosine deaminase tRNA specific 2
ADAT3	146.966	0.166928	0.370905	0.450057	0.65267	0.884845	113179	adenosine deaminase tRNA specific 3
ADCK1	292.718	-0.24552	0.27014	-0.908862	0.363423	0.696911	57143	aarF domain containing kinase 1
ADCK2	234.036	0.784624	0.28884	2.71646	0.00659833	0.0547959	90956	aarF domain containing kinase 2
ADCK3	283.731	0.604144	0.276011	2.18884	0.0286087	0.156875	NA	NA
ADCK4	327.671	-0.78192	0.265296	-2.94734	0.00320516	0.0314583	NA	NA
ADCK5	256.731	0.355085	0.284547	1.2479	0.212069	0.539067	203054	aarF domain containing kinase 5
ADCY1	389.305	1.33791	0.252523	5.29819	1.16957e-07	5.59925e-06	107	adenylate cyclase 1
ADCY10	4.18454	0.587071	1.70129	0.345074	0.730039	NA	55811	adenylate cyclase 10
ADCY10P1	18.5349	0.834505	0.827246	1.00878	0.313082	0.649531	221442	ADCY10 pseudogene 1
ADCY2	168.172	-0.421282	0.327106	-1.2879	0.197779	0.520773	108	adenylate cyclase 2
ADCY3	2007.44	-0.452099	0.205842	-2.19633	0.028068	0.154917	109	adenylate cyclase 3
ADCY5	209.331	-1.39561	0.306054	-4.56002	5.11497e-06	0.000150223	111	adenylate cyclase 5
ADCY6	1386.99	-1.01975	0.21251	-4.79859	1.59788e-06	5.49612e-05	112	adenylate cyclase 6
ADCY7	35.9246	-0.225895	0.60485	-0.373473	0.708797	0.908557	113	adenylate cyclase 7
ADCY8	4.40196	-1.62831	1.70358	-0.955814	0.339166	NA	114	adenylate cyclase 8
ADCY9	1126.87	1.02381	0.207412	4.93609	7.97058e-07	3.08169e-05	115	adenylate cyclase 9
ADCYAP1R1	1.54067	-1.03208	2.69892	-0.382405	0.702161	NA	117	ADCYAP receptor type I
ADD1	5269.7	0.344009	0.183163	1.87816	0.060359	0.25677	118	adducin 1
ADD2	3.72121	0.193	1.84526	0.104592	0.9167	NA	119	adducin 2
ADD3	1643.32	-0.261401	0.2264	-1.1546	0.248255	0.583643	120	adducin 3
ADD3-AS1	5.27568	-1.24076	1.5713	-0.78964	0.429738	NA	100505933	ADD3 antisense RNA 1
ADGRA1	1.97933	0.331568	2.40399	0.137924	0.890301	NA	84435	adhesion G protein-coupled receptor A1
ADGRA2	185.11	-0.463992	0.311023	-1.49183	0.135744	0.420786	25960	adhesion G protein-coupled receptor A2
ADGRA3	774.628	0.232847	0.220077	1.05802	0.290045	0.626176	166647	adhesion G protein-coupled receptor A3
ADGRB1	366.615	-0.660067	0.27435	-2.40593	0.0161314	0.104789	575	adhesion G protein-coupled receptor B1
ADGRB2	286.387	-0.384178	0.274825	-1.3979	0.162143	0.465405	576	adhesion G protein-coupled receptor B2
ADGRB3	100.056	-0.463996	0.400514	-1.1585	0.246659	0.582221	577	adhesion G protein-coupled receptor B3
ADGRD1	31.9504	-2.40561	0.693173	-3.47043	0.00051962	0.0073207	283383	adhesion G protein-coupled receptor D1
ADGRE1	120.426	-0.789672	0.375967	-2.10038	0.0356958	0.182873	2015	adhesion G protein-coupled receptor E1
ADGRE2	5.35298	0.905375	1.49038	0.60748	0.543532	NA	30817	adhesion G protein-coupled receptor E2
ADGRE4P	31.8851	0.112411	0.638836	0.175962	0.860324	0.963246	326342	adhesion G protein-coupled receptor E4, pseudogene
ADGRE5	713.788	-0.364174	0.227271	-1.60238	0.109072	0.371188	976	adhesion G protein-coupled receptor E5
ADGRF1	6.60335	-0.876535	1.38404	-0.633316	0.526527	NA	266977	adhesion G protein-coupled receptor F1
ADGRF2	4.82393	-1.53577	1.63591	-0.938786	0.34784	NA	222611	adhesion G protein-coupled receptor F2
ADGRF3	23.752	0.964669	0.739496	1.30449	0.192065	0.512084	165082	adhesion G protein-coupled receptor F3
ADGRF4	4.53211	-0.401969	1.6246	-0.247427	0.804578	NA	221393	adhesion G protein-coupled receptor F4
ADGRF5	6.35452	1.21315	1.41817	0.855433	0.392312	NA	221395	adhesion G protein-coupled receptor F5
ADGRG1	60.9538	-1.2453	0.509352	-2.44487	0.0144904	0.0973165	9289	adhesion G protein-coupled receptor G1
ADGRG2	33.1509	0.767943	0.629668	1.2196	0.222616	0.55232	10149	adhesion G protein-coupled receptor G2
ADGRG4	13.6485	-1.57557	1.07378	-1.46732	0.14229	0.432105	139378	adhesion G protein-coupled receptor G4
ADGRG6	6858.35	-0.737398	0.233232	-3.16165	0.00156877	0.0179597	57211	adhesion G protein-coupled receptor G6
ADGRG7	1.80429	-1.49865	2.51474	-0.595945	0.551212	NA	84873	adhesion G protein-coupled receptor G7
ADGRL1	2590.36	-0.185255	0.200671	-0.923174	0.355916	0.690317	22859	adhesion G protein-coupled receptor L1
ADGRL2	39.6831	-0.84508	0.580443	-1.45592	0.145414	0.437244	23266	adhesion G protein-coupled receptor L2
ADGRL3	1102.01	1.07217	0.209221	5.1246	2.98168e-07	1.27911e-05	23284	adhesion G protein-coupled receptor L3
ADGRL4	3.28244	-0.0354147	1.91895	-0.0184552	0.985276	NA	64123	adhesion G protein-coupled receptor L4
ADGRV1	403.205	0.959432	0.270844	3.54238	0.000396537	0.00591976	84059	adhesion G protein-coupled receptor V1
ADH4	11.4907	0.00227742	1.05268	0.00216344	0.998274	NA	127	alcohol dehydrogenase 4 (class II), pi polypeptide
ADH5	2288.92	-0.241941	0.195135	-1.23987	0.215025	0.542555	128	alcohol dehydrogenase 5 (class III), chi polypeptide
ADHFE1	14.379	0.211714	0.967842	0.218749	0.826846	0.953064	137872	alcohol dehydrogenase iron containing 1
ADI1	1355.66	-0.212858	0.202072	-1.05338	0.292168	0.628538	55256	acireductone dioxygenase 1
ADIPOQ	17.5182	-0.218265	0.863209	-0.252853	0.800382	0.942294	9370	adiponectin, C1Q and collagen domain containing
ADIPOQ-AS1	4.61485	-1.12978	1.60944	-0.701973	0.482696	NA	100874095	ADIPOQ antisense RNA 1
ADIPOR1	3881.48	0.443792	0.186179	2.38369	0.0171401	0.108481	51094	adiponectin receptor 1
ADIPOR2	5009.48	-0.954516	0.20141	-4.73917	2.14599e-06	7.04806e-05	79602	adiponectin receptor 2
ADIRF	65.6956	3.07899e-05	0.47951	6.42111e-05	0.999949	0.999949	10974	adipogenesis regulatory factor
ADK	404.859	0.763877	0.253883	3.00877	0.00262304	0.026994	132	adenosine kinase
ADM	199.552	0.320028	0.326143	0.981251	0.326469	0.661954	133	adrenomedullin
ADM2	70.0872	-0.53586	0.45159	-1.18661	0.235383	0.567564	79924	adrenomedullin 2
ADM5	21.0702	-0.776674	0.777565	-0.998854	0.317865	0.653135	199800	adrenomedullin 5 (putative)
ADNP	5218.03	0.0330963	0.183307	0.180551	0.85672	0.961339	23394	activity dependent neuroprotector homeobox
ADNP-AS1	15.1846	0.775447	0.94223	0.822991	0.410513	0.737745	101927631	ADNP antisense RNA 1
ADNP2	1370.09	0.0798642	0.209753	0.380754	0.703386	0.906583	22850	ADNP homeobox 2
ADO	1082.91	-0.155038	0.207487	-0.747219	0.454931	0.772226	84890	2-aminoethanethiol dioxygenase
ADORA1	29.9253	-1.33596	0.722398	-1.84934	0.064409	0.267883	134	adenosine A1 receptor
ADORA2A	12.6433	-0.384389	0.999395	-0.384622	0.700518	0.905792	135	adenosine A2a receptor
ADORA2A-AS1	1.98648	0.355613	2.41139	0.147472	0.882759	NA	646023	ADORA2A antisense RNA 1
ADORA2B	92.7806	-0.383904	0.402537	-0.953711	0.34023	0.674717	136	adenosine A2b receptor
ADORA3	1.45088	0.626707	2.75464	0.22751	0.820027	NA	140	adenosine A3 receptor
ADPGK	1627.29	-0.0790223	0.196704	-0.401732	0.687881	0.899761	83440	ADP dependent glucokinase
ADPGK-AS1	19.7842	0.695794	0.822291	0.846165	0.397461	0.727175	100287559	ADPGK antisense RNA 1
ADPRH	156.776	0.189315	0.329179	0.575112	0.565215	0.841442	141	ADP-ribosylarginine hydrolase
ADPRHL1	218.553	0.309255	0.300113	1.03046	0.302793	0.63924	113622	ADP-ribosylhydrolase like 1
ADPRHL2	235.576	0.127109	0.306459	0.414768	0.678312	0.893803	NA	NA
ADPRM	108.74	0.398518	0.378454	1.05302	0.292334	0.628717	56985	ADP-ribose/CDP-alcohol diphosphatase, manganese dependent
ADRA1A	92.4847	0.17182	0.405545	0.423678	0.671801	0.890646	148	adrenoceptor alpha 1A
ADRA1B	2.78913	-0.889224	2.03261	-0.43748	0.661763	NA	147	adrenoceptor alpha 1B
ADRA2A	3.18542	0.866192	1.96628	0.440524	0.659558	NA	150	adrenoceptor alpha 2A
ADRA2B	5.30285	-0.609541	1.5107	-0.403482	0.686593	NA	151	adrenoceptor alpha 2B
ADRA2C	91.4594	1.35566	0.430254	3.15083	0.00162808	0.0184717	152	adrenoceptor alpha 2C
ADRB1	35.1031	0.420746	0.620502	0.678074	0.497725	0.79887	153	adrenoceptor beta 1
ADRB2	21.8409	0.96847	0.770783	1.25647	0.208944	0.534684	154	adrenoceptor beta 2
ADRBK1	1418.28	0.00254251	0.204312	0.0124442	0.990071	0.997721	NA	NA
ADRBK2	766.795	-0.00719277	0.217176	-0.0331195	0.973579	0.992424	NA	NA
ADRM1	1952	-0.218343	0.193637	-1.12759	0.259495	0.595852	11047	adhesion regulating molecule 1
ADSL	523.718	-0.366434	0.235375	-1.55681	0.119517	0.391435	158	adenylosuccinate lyase
ADSS	1031	0.097597	0.209669	0.46548	0.641587	0.880273	NA	NA
ADSSL1	113.045	0.370962	0.375001	0.989231	0.32255	0.658831	NA	NA
ADTRP	2.07506	-1.71492	2.38997	-0.717549	0.473035	NA	84830	androgen dependent TFPI regulating protein
AEBP1	11.3119	-0.406402	1.03538	-0.392515	0.694678	NA	165	AE binding protein 1
AEBP2	547.331	-0.455991	0.230732	-1.97627	0.0481237	0.222093	121536	AE binding protein 2
AEN	962.518	-0.351851	0.214249	-1.64225	0.100538	0.353267	64782	apoptosis enhancing nuclease
AES	2602.38	0.104682	0.203131	0.515341	0.606315	0.861522	NA	NA
AFAP1	1978.13	-1.30158	0.19821	-6.56669	5.14448e-11	4.97256e-09	60312	actin filament associated protein 1
AFAP1-AS1	11.5435	-1.18352	1.05698	-1.11972	0.262832	NA	84740	AFAP1 antisense RNA 1
AFAP1L1	2.769	-0.78984	2.11895	-0.372751	0.709334	NA	134265	actin filament associated protein 1 like 1
AFAP1L2	106.585	-0.806259	0.38746	-2.08088	0.0374446	0.187801	84632	actin filament associated protein 1 like 2
AFF1	3661.47	-0.0428785	0.208773	-0.205384	0.837272	0.956484	4299	AF4/FMR2 family member 1
AFF2	92.2094	0.63986	0.413065	1.54905	0.121369	0.395464	2334	AF4/FMR2 family member 2
AFF3	103.324	0.912408	0.387182	2.35654	0.0184462	0.114761	3899	AF4/FMR2 family member 3
AFF4	6457.6	-0.30881	0.189091	-1.63312	0.102443	0.357147	27125	AF4/FMR2 family member 4
AFG3L1P	440.142	0.127669	0.24306	0.525258	0.599404	0.858411	172	AFG3 like matrix AAA peptidase subunit 1, pseudogene
AFG3L2	2156.5	0.560872	0.192494	2.91371	0.00357164	0.0342865	10939	AFG3 like matrix AAA peptidase subunit 2
AFM	5.73567	-1.88469	1.50404	-1.25309	0.210174	NA	173	afamin
AFMID	209.223	0.212967	0.301431	0.706518	0.479866	0.788267	125061	arylformamidase
AFP	1.49577	-0.201898	2.68573	-0.0751743	0.940076	NA	174	alpha fetoprotein
AFTPH	1172.08	0.321324	0.204338	1.57251	0.115832	0.384193	54812	aftiphilin
AGA	556.318	-0.596673	0.233623	-2.554	0.0106494	0.0779665	175	aspartylglucosaminidase
AGAP1	722.664	0.212885	0.230195	0.924802	0.355069	0.689637	116987	ArfGAP with GTPase domain, ankyrin repeat and PH domain 1
AGAP1-IT1	8.25202	-0.1233	1.20079	-0.102683	0.918215	NA	100506749	AGAP1 intronic transcript 1
AGAP11	14.1626	-0.592909	0.960979	-0.616984	0.537245	0.824935	119385	ArfGAP with GTPase domain, ankyrin repeat and PH domain 11
AGAP2	206.246	-0.46749	0.318103	-1.46962	0.141665	0.430806	116986	ArfGAP with GTPase domain, ankyrin repeat and PH domain 2
AGAP2-AS1	516.241	-0.109006	0.234506	-0.464831	0.642053	0.880498	100130776	AGAP2 antisense RNA 1
AGAP3	1330.34	-0.0419308	0.20297	-0.206586	0.836333	0.956466	116988	ArfGAP with GTPase domain, ankyrin repeat and PH domain 3
AGAP4	121.747	0.224774	0.360285	0.623879	0.532707	0.822183	119016	ArfGAP with GTPase domain, ankyrin repeat and PH domain 4
AGAP5	690.905	0.597433	0.249872	2.39095	0.0168047	0.107202	729092	ArfGAP with GTPase domain, ankyrin repeat and PH domain 5
AGAP6	231.922	0.369537	0.288407	1.2813	0.200087	0.522936	414189	ArfGAP with GTPase domain, ankyrin repeat and PH domain 6
AGAP7P	72.2049	-0.0100652	0.44617	-0.0225591	0.982002	0.995561	653268	ArfGAP with GTPase domain, ankyrin repeat and PH domain 7, pseudogene
AGAP9	139.077	-0.26376	0.345387	-0.763666	0.445066	0.764698	642517	ArfGAP with GTPase domain, ankyrin repeat and PH domain 9
AGBL1-AS1	1.54067	-1.03208	2.69892	-0.382405	0.702161	NA	727915	AGBL1 antisense RNA 1
AGBL2	43.6808	-0.297335	0.55461	-0.536115	0.591879	0.854931	79841	ATP/GTP binding protein like 2
AGBL3	5.64841	0.662594	1.46763	0.451473	0.651649	NA	340351	ATP/GTP binding protein like 3
AGBL4	6.16518	0.546407	1.39673	0.391205	0.695646	NA	84871	ATP/GTP binding protein like 4
AGBL5	754.187	0.102746	0.217205	0.473038	0.636186	0.877647	60509	ATP/GTP binding protein like 5
AGER	70.6398	-0.400385	0.44865	-0.892423	0.372166	0.705264	177	advanced glycosylation end-product specific receptor
AGFG1	1383.64	-0.230993	0.201748	-1.14496	0.252227	0.587555	3267	ArfGAP with FG repeats 1
AGFG2	311.041	-0.702852	0.265594	-2.64634	0.0081368	0.0640181	3268	ArfGAP with FG repeats 2
AGGF1	1119.58	-0.550682	0.206794	-2.66295	0.00774592	0.0618378	55109	angiogenic factor with G-patch and FHA domains 1
AGK	482.381	-0.499079	0.245018	-2.0369	0.0416599	0.202428	55750	acylglycerol kinase
AGL	687.715	-0.0142652	0.222662	-0.064067	0.948917	0.985774	178	amylo-alpha-1, 6-glucosidase, 4-alpha-glucanotransferase
AGMAT	121.71	0.177277	0.361011	0.491056	0.623387	0.871588	79814	agmatinase
AGMO	4.00366	-0.163681	1.69101	-0.0967945	0.92289	NA	392636	alkylglycerol monooxygenase
AGO1	922.58	-0.0309613	0.213631	-0.144929	0.884767	0.970238	26523	argonaute RISC component 1
AGO2	1064.25	-0.0379263	0.206187	-0.183941	0.85406	0.960796	27161	argonaute RISC catalytic component 2
AGO3	413.867	0.239618	0.245477	0.976133	0.328999	0.664524	192669	argonaute RISC catalytic component 3
AGO4	801.801	-0.141183	0.216565	-0.65192	0.514453	0.809388	192670	argonaute RISC component 4
AGPAT1	1681.56	-0.556053	0.197622	-2.81372	0.00489714	0.0438132	10554	1-acylglycerol-3-phosphate O-acyltransferase 1
AGPAT2	1131.17	-0.0923073	0.206371	-0.447289	0.654666	0.884845	10555	1-acylglycerol-3-phosphate O-acyltransferase 2
AGPAT3	691.287	0.798311	0.221349	3.60657	0.000310274	0.00494624	56894	1-acylglycerol-3-phosphate O-acyltransferase 3
AGPAT4	18.2922	-0.256161	0.876604	-0.29222	0.770118	0.93157	56895	1-acylglycerol-3-phosphate O-acyltransferase 4
AGPAT4-IT1	3.51165	-0.648702	1.81112	-0.358177	0.720211	NA	79992	AGPAT4 intronic transcript 1
AGPAT5	950.055	-0.176173	0.214732	-0.820434	0.411969	0.739334	55326	1-acylglycerol-3-phosphate O-acyltransferase 5
AGPAT6	4541.09	-0.231765	0.200655	-1.15504	0.248073	0.583643	NA	NA
AGPAT9	829.449	-0.87313	0.21656	-4.03182	5.53476e-05	0.00117073	NA	NA
AGR2	148.292	-2.12989	0.351878	-6.05293	1.42239e-09	1.07831e-07	10551	anterior gradient 2, protein disulphide isomerase family member
AGRN	2405.87	-1.06714	0.208157	-5.12659	2.9504e-07	1.26925e-05	375790	agrin
AGT	1.54067	-1.03208	2.69892	-0.382405	0.702161	NA	183	angiotensinogen
AGTPBP1	742.251	1.27969	0.235386	5.43656	5.43186e-08	2.83124e-06	23287	ATP/GTP binding protein 1
AGTR1	32.2903	-0.473128	0.642294	-0.736622	0.461352	0.77623	185	angiotensin II receptor type 1
AGTR2	1.80429	-1.49865	2.51474	-0.595945	0.551212	NA	186	angiotensin II receptor type 2
AGTRAP	332.361	-0.765715	0.276871	-2.7656	0.00568186	0.0487643	57085	angiotensin II receptor associated protein
AHCTF1	1715.79	0.402737	0.201664	1.99707	0.0458178	0.215523	25909	AT-hook containing transcription factor 1
AHCTF1P1	8.3856	0.192002	1.19858	0.160192	0.87273	NA	285116	AT-hook containing transcription factor 1 pseudogene 1
AHCY	1061.52	-0.0603426	0.212867	-0.283476	0.776812	0.935163	191	adenosylhomocysteinase
AHCYL1	2441.19	0.628902	0.195025	3.22473	0.00126092	0.0151034	10768	adenosylhomocysteinase like 1
AHCYL2	356.766	0.0663305	0.257239	0.257856	0.796518	0.94165	23382	adenosylhomocysteinase like 2
AHDC1	573.562	-0.217955	0.236072	-0.923257	0.355874	0.690317	27245	AT-hook DNA binding motif containing 1
AHI1	435.906	0.450598	0.244036	1.84644	0.0648279	0.268671	54806	Abelson helper integration site 1
AHNAK	5975.82	-1.42073	0.183139	-7.75763	8.65344e-15	1.7163e-12	79026	AHNAK nucleoprotein
AHNAK2	273.06	1.01949	0.364782	2.7948	0.00519323	0.045818	113146	AHNAK nucleoprotein 2
AHR	404.974	-0.75801	0.272361	-2.78311	0.00538406	0.0470666	196	aryl hydrocarbon receptor
AHRR	95.5836	0.424116	0.418817	1.01265	0.311226	0.647724	57491	aryl-hydrocarbon receptor repressor
AHSA1	2124.77	0.139911	0.192103	0.728314	0.466421	0.778418	10598	activator of HSP90 ATPase activity 1
AHSA2	871.715	0.0075699	0.215965	0.0350515	0.972039	0.991582	NA	NA
AHSP	1.52638	-1.03388	2.70763	-0.38184	0.70258	NA	51327	alpha hemoglobin stabilizing protein
AICDA	29.1423	-0.338272	0.687099	-0.492319	0.622494	0.870579	57379	activation induced cytidine deaminase
AIDA	1031.14	0.138613	0.208569	0.664592	0.506311	0.8042	64853	axin interactor, dorsalization associated
AIF1L	297.661	-1.01438	0.286465	-3.54101	0.000398596	0.00593888	83543	allograft inflammatory factor 1 like
AIFM1	1003.45	0.176387	0.20792	0.84834	0.396249	0.726232	9131	apoptosis inducing factor mitochondria associated 1
AIFM2	650.176	-0.61493	0.223122	-2.75603	0.00585081	0.049974	84883	apoptosis inducing factor mitochondria associated 2
AIFM3	35.3298	0.338505	0.610925	0.554085	0.57952	0.849734	150209	apoptosis inducing factor mitochondria associated 3
AIG1	72.4305	1.69192	0.472487	3.58087	0.000342446	0.00533112	51390	androgen induced 1
AIM1	506.12	-0.0289304	0.235767	-0.122708	0.902339	0.974822	NA	NA
AIM1L	5.19294	0.452697	1.58414	0.285768	0.775056	NA	NA	NA
AIM2	2.03731	-0.735193	2.37954	-0.308964	0.757349	NA	9447	absent in melanoma 2
AIMP1	597.645	-0.203022	0.227116	-0.893912	0.371369	0.704192	9255	aminoacyl tRNA synthetase complex interacting multifunctional protein 1
AIMP2	463.504	-0.00259046	0.240018	-0.0107928	0.991389	0.997792	7965	aminoacyl tRNA synthetase complex interacting multifunctional protein 2
AIP	1343.02	-0.204758	0.203971	-1.00386	0.315447	0.651103	9049	aryl hydrocarbon receptor interacting protein
AIPL1	62.9179	0.255485	0.471352	0.542026	0.5878	0.852573	23746	aryl hydrocarbon receptor interacting protein like 1
AIRE	1.96051	0.570274	2.37844	0.239768	0.81051	NA	326	autoimmune regulator
AIRN	2.83402	-1.62457	2.05888	-0.789058	0.430078	NA	100271873	antisense of IGF2R non-protein coding RNA
AJAP1	2.31725	-1.60356	2.33839	-0.685753	0.492869	NA	55966	adherens junctions associated protein 1
AJUBA	1299.13	-0.0242515	0.202837	-0.119561	0.904831	0.975054	84962	ajuba LIM protein
AK1	717.656	0.271634	0.219087	1.23984	0.215034	0.542555	203	adenylate kinase 1
AK2	1310.31	0.0534979	0.20133	0.265722	0.790453	0.939659	204	adenylate kinase 2
AK3	696.222	-0.0369752	0.220202	-0.167915	0.86665	0.965459	50808	adenylate kinase 3
AK4	1077.13	0.993697	0.210759	4.71485	2.41885e-06	7.84302e-05	205	adenylate kinase 4
AK5	17.5794	-0.982175	0.859427	-1.14283	0.253111	0.588005	26289	adenylate kinase 5
AK6	393.636	0.17897	0.249066	0.718564	0.472409	0.78231	102157402	adenylate kinase 6
AK7	8.47528	-0.0157694	1.2241	-0.0128824	0.989722	NA	122481	adenylate kinase 7
AK8	15.8315	0.0143464	0.906054	0.0158339	0.987367	0.997351	158067	adenylate kinase 8
AK9	277.939	0.199646	0.273607	0.729681	0.465585	0.777982	221264	adenylate kinase 9
AKAP1	1621.66	0.193406	0.20176	0.958595	0.337763	0.672882	8165	A-kinase anchoring protein 1
AKAP10	1040.85	-0.0317562	0.209832	-0.151341	0.879707	0.968978	11216	A-kinase anchoring protein 10
AKAP11	4152.7	0.32187	0.187398	1.71757	0.0858745	0.320106	11215	A-kinase anchoring protein 11
AKAP12	24.1523	0.260513	0.729237	0.35724	0.720912	0.91326	9590	A-kinase anchoring protein 12
AKAP13	3730.97	0.00729857	0.187274	0.0389727	0.968912	0.990689	11214	A-kinase anchoring protein 13
AKAP14	1.95337	0.576953	2.38396	0.242015	0.808769	NA	158798	A-kinase anchoring protein 14
AKAP17A	582.864	0.00828235	0.231115	0.0358365	0.971413	0.99142	8227	A-kinase anchoring protein 17A
AKAP2	59.1386	-1.3109	0.511578	-2.56245	0.0103935	0.0766441	NA	NA
AKAP3	40.0524	0.323626	0.584553	0.55363	0.579832	0.849866	10566	A-kinase anchoring protein 3
AKAP5	169.141	0.586644	0.320872	1.82828	0.067508	0.276255	9495	A-kinase anchoring protein 5
AKAP6	612.171	-0.328994	0.679443	-0.484212	0.628236	0.873251	9472	A-kinase anchoring protein 6
AKAP7	473.444	-1.07952	0.276628	-3.90242	9.52347e-05	0.00185513	9465	A-kinase anchoring protein 7
AKAP8	782.421	-0.0298356	0.222967	-0.133812	0.893551	0.972375	10270	A-kinase anchoring protein 8
AKAP8L	1176.31	0.05628	0.204119	0.275721	0.782762	0.936779	26993	A-kinase anchoring protein 8 like
AKAP9	6618.98	0.247766	0.181697	1.36362	0.172687	0.482134	10142	A-kinase anchoring protein 9
AKIP1	391.895	0.11832	0.250066	0.473157	0.636101	0.877647	56672	A-kinase interacting protein 1
AKIRIN1	1224.04	0.194757	0.203007	0.959363	0.337376	0.672702	79647	akirin 1
AKIRIN2	1058.08	0.156061	0.206691	0.755047	0.450221	0.768072	55122	akirin 2
AKNA	127.854	0.368665	0.355501	1.03703	0.299721	0.636384	80709	AT-hook transcription factor
AKR1A1	126.519	-0.157824	0.359449	-0.439074	0.660608	0.88661	10327	aldo-keto reductase family 1 member A1
AKR1B1	18.0175	0.266201	0.8365	0.318232	0.750309	0.924652	231	aldo-keto reductase family 1 member B
AKR1B10	6.72564	0.165772	1.33086	0.12456	0.900872	NA	57016	aldo-keto reductase family 1 member B10
AKR1B15	1.97813	-0.204408	2.40268	-0.085075	0.932202	NA	441282	aldo-keto reductase family 1 member B15
AKR1C1	4.89348	-1.61421	1.6668	-0.96845	0.332819	NA	1645	aldo-keto reductase family 1 member C1
AKR1D1	4.63287	1.46718	1.73587	0.845216	0.39799	NA	6718	aldo-keto reductase family 1 member D1
AKR1E2	102.4	0.0606032	0.385765	0.157099	0.875167	0.968187	83592	aldo-keto reductase family 1 member E2
AKR7A2	564.39	0.752017	0.230134	3.26773	0.00108414	0.0133202	8574	aldo-keto reductase family 7 member A2
AKR7A2P1	2.23712	0.0961954	2.2167	0.0433957	0.965386	NA	246182	AKR7A2 pseudogene 1
AKR7A3	6.00776	-0.21823	1.39541	-0.156391	0.875725	NA	22977	aldo-keto reductase family 7 member A3
AKR7L	4.65271	0.641246	1.65059	0.388494	0.69765	NA	246181	aldo-keto reductase family 7 like (gene/pseudogene)
AKT1	4148.46	0.348951	0.186639	1.86966	0.0615316	0.259948	207	AKT serine/threonine kinase 1
AKT1S1	954.475	-0.279238	0.217856	-1.28175	0.199929	0.522787	84335	AKT1 substrate 1
AKT2	1778.1	-0.603445	0.198192	-3.04475	0.00232875	0.0246806	208	AKT serine/threonine kinase 2
AKT3	27.2869	0.375301	0.703576	0.53342	0.593743	0.856004	10000	AKT serine/threonine kinase 3
AKTIP	159.313	1.22322	0.332648	3.67723	0.000235784	0.00396575	64400	AKT interacting protein
ALAD	618.575	0.529634	0.226504	2.3383	0.0193716	0.118384	210	aminolevulinate dehydratase
ALAS1	687.434	0.245618	0.223589	1.09852	0.271977	0.607687	211	5'-aminolevulinate synthase 1
ALB	29.983	0.764248	0.662413	1.15373	0.24861	0.583669	213	albumin
ALCAM	432.854	0.126115	0.268065	0.470462	0.638025	0.87878	214	activated leukocyte cell adhesion molecule
ALDH16A1	393.589	0.249173	0.250486	0.994756	0.319855	0.655452	126133	aldehyde dehydrogenase 16 family member A1
ALDH18A1	2091.26	0.168633	0.208673	0.808119	0.419022	0.745058	5832	aldehyde dehydrogenase 18 family member A1
ALDH1A1	8.7427	-1.76176	1.42394	-1.23725	0.215995	NA	216	aldehyde dehydrogenase 1 family member A1
ALDH1A2	5.09519	1.11735	1.53279	0.728965	0.466023	NA	8854	aldehyde dehydrogenase 1 family member A2
ALDH1A3	32.0879	0.00572585	0.647517	0.00884279	0.992945	0.998422	220	aldehyde dehydrogenase 1 family member A3
ALDH1B1	186.766	0.48915	0.309802	1.57891	0.114356	0.381623	219	aldehyde dehydrogenase 1 family member B1
ALDH1L1	1.45088	0.626707	2.75464	0.22751	0.820027	NA	10840	aldehyde dehydrogenase 1 family member L1
ALDH1L2	78.6977	1.11007	0.45932	2.41676	0.0156594	0.102508	160428	aldehyde dehydrogenase 1 family member L2
ALDH2	3.37948	1.09443	1.86081	0.588147	0.556434	NA	217	aldehyde dehydrogenase 2 family member
ALDH3A2	451.287	-0.357302	0.252888	-1.41289	0.157688	0.457828	224	aldehyde dehydrogenase 3 family member A2
ALDH3B1	52.0354	-0.654385	0.512159	-1.2777	0.201356	0.524225	221	aldehyde dehydrogenase 3 family member B1
ALDH3B2	18.2658	-0.478878	0.838381	-0.571194	0.567868	0.842337	222	aldehyde dehydrogenase 3 family member B2
ALDH4A1	155.078	0.831697	0.331946	2.50552	0.0122273	0.0862966	8659	aldehyde dehydrogenase 4 family member A1
ALDH5A1	577.704	0.168514	0.231141	0.729051	0.46597	0.778279	7915	aldehyde dehydrogenase 5 family member A1
ALDH6A1	1994.31	-0.0138786	0.193067	-0.0718847	0.942694	0.984061	4329	aldehyde dehydrogenase 6 family member A1
ALDH7A1	1059.1	0.570283	0.206636	2.75984	0.00578296	0.0494498	501	aldehyde dehydrogenase 7 family member A1
ALDH8A1	28.416	0.0817681	0.674176	0.121286	0.903464	0.974822	64577	aldehyde dehydrogenase 8 family member A1
ALDH9A1	1567.49	0.0305508	0.197754	0.154489	0.877224	0.96865	223	aldehyde dehydrogenase 9 family member A1
ALDOA	13108.6	0.00695296	0.189162	0.0367566	0.970679	0.991321	226	aldolase, fructose-bisphosphate A
ALDOB	3.60143	-1.52384	1.81688	-0.838712	0.401631	NA	229	aldolase, fructose-bisphosphate B
ALDOC	367.935	1.5046	0.257161	5.85081	4.89174e-09	3.29104e-07	230	aldolase, fructose-bisphosphate C
ALG1	898.31	-0.478038	0.211448	-2.26078	0.0237727	0.13773	56052	ALG1 chitobiosyldiphosphodolichol beta-mannosyltransferase
ALG10	350.998	0.241256	0.268188	0.899577	0.368345	0.701071	84920	ALG10 alpha-1,2-glucosyltransferase
ALG10B	706.223	0.232645	0.22454	1.03609	0.300159	0.636598	144245	ALG10 alpha-1,2-glucosyltransferase B
ALG11	229.316	-0.0984443	0.290087	-0.339362	0.734337	0.918741	440138	ALG11 alpha-1,2-mannosyltransferase
ALG12	330.588	-0.0598586	0.260855	-0.229471	0.818503	0.94914	79087	ALG12 alpha-1,6-mannosyltransferase
ALG13	829.432	-0.363706	0.219477	-1.65714	0.0974904	0.345847	79868	ALG13 UDP-N-acetylglucosaminyltransferase subunit
ALG14	72.738	0.291555	0.443398	0.657547	0.51083	0.807254	199857	ALG14 UDP-N-acetylglucosaminyltransferase subunit
ALG1L	124.391	0.0163573	0.358874	0.0455794	0.963646	0.989127	200810	ALG1 chitobiosyldiphosphodolichol beta-mannosyltransferase like
ALG1L2	4.15404	0.906144	1.73958	0.5209	0.602437	NA	644974	ALG1 chitobiosyldiphosphodolichol beta-mannosyltransferase like 2
ALG1L9P	192.965	0.141933	0.310897	0.456527	0.648011	0.882402	285407	ALG1 like 9, pseudogene
ALG2	813.399	0.0238816	0.214488	0.111342	0.911345	0.976282	85365	ALG2 alpha-1,3/1,6-mannosyltransferase
ALG3	775.066	-0.121019	0.21929	-0.551868	0.581039	0.850257	10195	ALG3 alpha-1,3- mannosyltransferase
ALG5	550.149	-0.364856	0.230729	-1.58132	0.113806	0.38057	29880	ALG5 dolichyl-phosphate beta-glucosyltransferase
ALG6	237.461	-0.196519	0.296338	-0.663158	0.50723	0.804822	29929	ALG6 alpha-1,3-glucosyltransferase
ALG8	589.918	-0.551233	0.229896	-2.39775	0.016496	0.106188	79053	ALG8 alpha-1,3-glucosyltransferase
ALG9	389.494	0.555892	0.25757	2.15822	0.0309109	0.165639	79796	ALG9 alpha-1,2-mannosyltransferase
ALK	9.00896	0.13331	1.1767	0.113292	0.909799	NA	238	ALK receptor tyrosine kinase
ALKBH1	451.695	0.0490936	0.25396	0.193312	0.846714	0.959328	8846	alkB homolog 1, histone H2A dioxygenase
ALKBH2	176.354	0.259294	0.317903	0.815638	0.414707	0.740836	121642	alkB homolog 2, alpha-ketoglutarate dependent dioxygenase
ALKBH3	187.117	0.139324	0.309254	0.450517	0.652338	0.884845	221120	alkB homolog 3, alpha-ketoglutarate dependent dioxygenase
ALKBH4	578.064	0.189968	0.239438	0.793391	0.42755	0.751303	54784	alkB homolog 4, lysine demethylase
ALKBH5	2924.45	0.427693	0.188456	2.26946	0.0232402	0.135416	54890	alkB homolog 5, RNA demethylase
ALKBH6	189.906	0.160282	0.308215	0.520032	0.603041	0.859905	84964	alkB homolog 6
ALKBH7	344.057	0.210393	0.257321	0.817629	0.413569	0.740576	84266	alkB homolog 7
ALKBH8	306.051	-0.147261	0.265445	-0.55477	0.579052	0.849428	91801	alkB homolog 8, tRNA methyltransferase
ALMS1	2500.59	0.338588	0.191516	1.76793	0.0770722	0.300267	7840	ALMS1 centrosome and basal body associated protein
ALMS1-IT1	15.9199	0.10216	0.928562	0.110019	0.912394	0.976665	100874291	ALMS1 intronic transcript 1
ALMS1P	58.5626	-0.384096	0.503231	-0.763259	0.445309	0.764716	NA	NA
ALOX12	3.0918	-1.84143	1.98866	-0.925962	0.354466	NA	239	arachidonate 12-lipoxygenase, 12S type
ALOX12-AS1	14.3043	-0.506183	0.93296	-0.542556	0.587436	0.852424	100506713	ALOX12 antisense RNA 1
ALOX12B	2.81771	-0.608715	2.07041	-0.294007	0.768752	NA	242	arachidonate 12-lipoxygenase, 12R type
ALOX12P2	124.829	-0.256095	0.359878	-0.711618	0.476702	0.785858	245	arachidonate 12-lipoxygenase pseudogene 2
ALOX15	46.0776	-0.523747	0.544095	-0.962602	0.335747	0.671055	246	arachidonate 15-lipoxygenase
ALOX15P1	2.78198	-0.610958	2.08043	-0.293669	0.769011	NA	100652883	arachidonate 15-lipoxygenase pseudogene 1
ALOX5	1.50161	-0.201824	2.68212	-0.0752478	0.940018	NA	240	arachidonate 5-lipoxygenase
ALOX5AP	1.50876	-0.200403	2.68544	-0.0746258	0.940512	NA	241	arachidonate 5-lipoxygenase activating protein
ALOXE3	16.594	0.096492	0.861713	0.111977	0.910842	0.976214	59344	arachidonate lipoxygenase 3
ALPK1	539.553	0.159211	0.236657	0.672751	0.501106	0.800846	80216	alpha kinase 1
ALPK3	119.171	0.770375	0.366619	2.1013	0.0356148	0.18252	57538	alpha kinase 3
ALPP	6.29654	1.57493	1.48059	1.06371	0.287458	NA	250	alkaline phosphatase, placental
ALPPL2	3.23504	-0.73136	1.92041	-0.380835	0.703326	NA	NA	NA
ALS2	636.79	0.413124	0.224119	1.84332	0.0652822	0.269886	57679	alsin Rho guanine nucleotide exchange factor ALS2
ALS2CL	88.2941	-0.54824	0.411528	-1.33221	0.182793	0.497031	259173	ALS2 C-terminal like
ALS2CR11	2.46883	0.457954	2.15975	0.21204	0.832076	NA	NA	NA
ALS2CR12	10.1201	-0.610593	1.09475	-0.557748	0.577016	NA	NA	NA
ALX3	4.33814	-1.06094	1.70162	-0.623488	0.532964	NA	257	ALX homeobox 3
ALYREF	1783.9	0.247483	0.199158	1.24265	0.213998	0.541716	10189	Aly/REF export factor
AMACR	299.741	-0.0217316	0.266855	-0.0814363	0.935095	0.981925	23600	alpha-methylacyl-CoA racemase
AMBN	2.24426	0.258712	2.24531	0.115223	0.908268	NA	258	ameloblastin
AMBP	1.95337	0.576953	2.38396	0.242015	0.808769	NA	259	alpha-1-microglobulin/bikunin precursor
AMBRA1	2225.14	-0.0948336	0.196533	-0.482533	0.629427	0.873874	55626	autophagy and beclin 1 regulator 1
AMD1	804.408	-0.288102	0.216489	-1.3308	0.183256	0.497987	262	adenosylmethionine decarboxylase 1
AMDHD1	15.977	1.22907	0.940565	1.30673	0.191304	0.510857	144193	amidohydrolase domain containing 1
AMDHD2	363.127	-0.405028	0.266319	-1.52084	0.128301	0.407208	51005	amidohydrolase domain containing 2
AMER1	452.591	-0.639896	0.241416	-2.6506	0.00803496	0.0634487	139285	APC membrane recruitment protein 1
AMER2	19.1874	0.34398	0.823556	0.417676	0.676184	0.892248	219287	APC membrane recruitment protein 2
AMER3	7.87989	0.0537613	1.30042	0.0413416	0.967024	NA	205147	APC membrane recruitment protein 3
AMFR	3195.56	-0.0382572	0.209593	-0.18253	0.855166	0.960796	267	autocrine motility factor receptor
AMH	60.3501	-0.319193	0.48782	-0.654325	0.512903	0.808109	268	anti-Mullerian hormone
AMHR2	1.76524	-0.512484	2.51281	-0.203949	0.838394	NA	269	anti-Mullerian hormone receptor type 2
AMIGO1	171.428	0.683626	0.330376	2.06923	0.0385242	0.191505	57463	adhesion molecule with Ig like domain 1
AMIGO2	46.6507	-0.659219	0.537225	-1.22708	0.219792	0.548923	347902	adhesion molecule with Ig like domain 2
AMIGO3	132.463	0.637609	0.354456	1.79884	0.0720445	0.2875	386724	adhesion molecule with Ig like domain 3
AMMECR1	2050.54	-0.975904	0.223123	-4.37384	1.22077e-05	0.000317609	9949	AMMECR nuclear protein 1
AMMECR1L	1031.58	-0.232788	0.207097	-1.12405	0.260991	0.597939	83607	AMMECR1 like
AMN	1.94038	0.350268	2.43047	0.144116	0.885409	NA	81693	amnion associated transmembrane protein
AMN1	168.885	0.590653	0.321746	1.83578	0.0663909	0.272927	196394	antagonist of mitotic exit network 1 homolog
AMOT	1740.2	-0.0911294	0.215078	-0.423704	0.671782	0.890646	154796	angiomotin
AMOTL1	816.119	-1.00044	0.220982	-4.52725	5.97573e-06	0.000172517	154810	angiomotin like 1
AMOTL2	3729.82	-0.400206	0.186807	-2.14235	0.0321654	0.169624	51421	angiomotin like 2
AMPD1	3.49856	0.0586557	1.88839	0.0310613	0.975221	NA	270	adenosine monophosphate deaminase 1
AMPD2	744.508	-0.525458	0.229561	-2.28897	0.0220813	0.130556	271	adenosine monophosphate deaminase 2
AMPD3	135.727	-0.220345	0.348036	-0.63311	0.526662	0.817147	272	adenosine monophosphate deaminase 3
AMPH	206.315	-0.398273	0.299497	-1.32981	0.183582	0.498447	273	amphiphysin
AMT	22.7557	0.371467	0.757214	0.49057	0.623731	0.87175	275	aminomethyltransferase
AMTN	13.3462	0.691964	0.968233	0.714667	0.474815	0.78423	401138	amelotin
AMY1A	1.79714	-1.49939	2.51826	-0.595406	0.551572	NA	276	amylase alpha 1A
AMY2A	2.14149	1.48089	2.35929	0.627685	0.530211	NA	279	amylase alpha 2A
AMY2B	40.5139	0.222102	0.580956	0.382305	0.702235	0.906255	280	amylase alpha 2B
AMZ1	14.5053	-0.980686	0.925702	-1.0594	0.289419	0.62599	155185	archaelysin family metallopeptidase 1
AMZ2	2314.69	0.179831	0.190817	0.942426	0.345974	0.680144	51321	archaelysin family metallopeptidase 2
AMZ2P1	373.202	0.190586	0.253415	0.752073	0.452007	0.769486	201283	archaelysin family metallopeptidase 2 pseudogene 1
ANAPC1	1607.43	0.0614808	0.202308	0.303897	0.761207	0.927933	64682	anaphase promoting complex subunit 1
ANAPC10	183.739	0.0483589	0.310543	0.155724	0.876251	0.968428	10393	anaphase promoting complex subunit 10
ANAPC11	1017.56	0.333205	0.220218	1.51307	0.130262	0.411024	51529	anaphase promoting complex subunit 11
ANAPC13	1176.53	-0.11936	0.206778	-0.577239	0.563778	0.840674	25847	anaphase promoting complex subunit 13
ANAPC15	550.085	0.429353	0.230936	1.85919	0.0630007	0.264326	25906	anaphase promoting complex subunit 15
ANAPC16	1240.7	-0.0301125	0.203569	-0.147923	0.882404	0.969561	119504	anaphase promoting complex subunit 16
ANAPC1P1	5.26913	1.03654	1.53326	0.676035	0.499018	NA	100286979	anaphase promoting complex subunit 1 pseudogene 1
ANAPC2	816.772	0.0771782	0.217391	0.355021	0.722574	0.913789	29882	anaphase promoting complex subunit 2
ANAPC4	642.866	0.155689	0.223472	0.696682	0.486002	0.7918	29945	anaphase promoting complex subunit 4
ANAPC5	1634.69	0.348743	0.196359	1.77605	0.0757245	0.296834	51433	anaphase promoting complex subunit 5
ANAPC7	550.556	0.503528	0.232294	2.16763	0.0301865	0.163189	51434	anaphase promoting complex subunit 7
ANG	49.0391	0.183319	0.535978	0.342027	0.732331	0.918315	283	angiogenin
ANGEL1	614.559	0.0353989	0.226632	0.156195	0.875879	0.968214	23357	angel homolog 1
ANGEL2	348.318	-0.340153	0.258976	-1.31346	0.189029	0.507	90806	angel homolog 2
ANGPT1	89.1528	0.953169	0.417672	2.2821	0.0224835	0.132115	284	angiopoietin 1
ANGPT2	140.5	-0.0934994	0.376638	-0.248247	0.803943	0.94423	285	angiopoietin 2
ANGPT4	1.74047	0.108553	2.52524	0.0429871	0.965712	NA	51378	angiopoietin 4
ANGPTL1	12.2166	-0.0379146	0.997153	-0.0380229	0.969669	NA	9068	angiopoietin like 1
ANGPTL2	1.54067	-1.03208	2.69892	-0.382405	0.702161	NA	23452	angiopoietin like 2
ANGPTL4	101.348	-0.557364	0.38718	-1.43955	0.149995	0.444457	51129	angiopoietin like 4
ANGPTL5	1.50161	-0.201824	2.68212	-0.0752478	0.940018	NA	253935	angiopoietin like 5
ANGPTL6	55.533	-0.126209	0.513644	-0.245712	0.805905	0.944821	83854	angiopoietin like 6
ANGPTL7	129.825	-1.89335	0.395357	-4.78897	1.67641e-06	5.71377e-05	10218	angiopoietin like 7
ANK1	703.515	1.03299	0.221326	4.66729	3.05196e-06	9.67687e-05	286	ankyrin 1
ANK2	77.4037	0.68445	0.435813	1.57051	0.116296	0.385136	287	ankyrin 2
ANK3	3133	0.0391803	0.198271	0.19761	0.84335	0.958806	288	ankyrin 3
ANKAR	61.1686	0.524047	0.478501	1.09519	0.273435	0.609423	150709	ankyrin and armadillo repeat containing
ANKDD1A	23.7018	-0.0400349	0.753754	-0.0531139	0.957641	0.988796	348094	ankyrin repeat and death domain containing 1A
ANKDD1B	8.27558	-0.489079	1.20173	-0.406978	0.684024	NA	728780	ankyrin repeat and death domain containing 1B
ANKEF1	616.288	-0.56299	0.228246	-2.46659	0.0136407	0.0932082	63926	ankyrin repeat and EF-hand domain containing 1
ANKFN1	2.06791	-1.78687	2.38406	-0.749508	0.453551	NA	162282	ankyrin repeat and fibronectin type III domain containing 1
ANKFY1	1678.84	0.133606	0.196295	0.680637	0.496101	0.797998	51479	ankyrin repeat and FYVE domain containing 1
ANKH	488.792	0.0245989	0.236345	0.10408	0.917106	0.978193	56172	ANKH inorganic pyrophosphate transport regulator
ANKHD1	2176.06	-0.296881	0.191967	-1.54652	0.12198	0.396857	54882	ankyrin repeat and KH domain containing 1
ANKHD1-EIF4EBP3	920.18	0.604188	0.21077	2.86657	0.0041494	0.0384058	404734	ANKHD1-EIF4EBP3 readthrough
ANKIB1	9555.43	0.0284388	0.187047	0.152041	0.879155	0.96886	54467	ankyrin repeat and IBR domain containing 1
ANKK1	3.77184	-0.437906	1.81149	-0.241738	0.808983	NA	255239	ankyrin repeat and kinase domain containing 1
ANKLE1	20.0385	0.195517	0.790243	0.247413	0.804589	0.944479	126549	ankyrin repeat and LEM domain containing 1
ANKLE2	1447.32	0.0638221	0.19889	0.320892	0.748292	0.924193	23141	ankyrin repeat and LEM domain containing 2
ANKMY1	47.6767	-0.109923	0.536568	-0.204863	0.83768	0.956519	51281	ankyrin repeat and MYND domain containing 1
ANKMY2	614.295	-0.143055	0.226096	-0.632718	0.526918	0.817296	57037	ankyrin repeat and MYND domain containing 2
ANKRA2	425.837	0.251327	0.244314	1.02871	0.303618	0.640185	57763	ankyrin repeat family A member 2
ANKRD1	2.12851	1.18995	2.40301	0.495193	0.620464	NA	27063	ankyrin repeat domain 1
ANKRD10	561.559	-0.294431	0.237164	-1.24147	0.214434	0.541988	55608	ankyrin repeat domain 10
ANKRD11	5444.35	0.34728	0.182862	1.89914	0.0575457	0.249344	29123	ankyrin repeat domain 11
ANKRD12	2529.53	0.417068	0.192011	2.1721	0.029848	0.162052	23253	ankyrin repeat domain 12
ANKRD13A	674.97	0.223757	0.224018	0.998835	0.317875	0.653135	88455	ankyrin repeat domain 13A
ANKRD13B	319.322	0.44243	0.264591	1.67213	0.0944994	0.339083	124930	ankyrin repeat domain 13B
ANKRD13C	506.233	0.0433576	0.236701	0.183175	0.854661	0.960796	81573	ankyrin repeat domain 13C
ANKRD13D	589.02	0.145678	0.228317	0.638052	0.52344	0.815493	338692	ankyrin repeat domain 13D
ANKRD16	192.107	0.378507	0.317767	1.19115	0.233596	0.565906	54522	ankyrin repeat domain 16
ANKRD17	5193.08	0.0265145	0.18335	0.144612	0.885017	0.970238	26057	ankyrin repeat domain 17
ANKRD18A	79.476	0.504249	0.427764	1.1788	0.238478	0.572017	253650	ankyrin repeat domain 18A
ANKRD18B	92.2935	-0.705095	0.412241	-1.7104	0.0871925	0.323205	441459	ankyrin repeat domain 18B
ANKRD18DP	6.17706	0.137393	1.39505	0.0984866	0.921546	NA	348840	ankyrin repeat domain 18D, pseudogene
ANKRD19P	116.969	-0.17925	0.366787	-0.488704	0.625051	0.872239	138649	ankyrin repeat domain 19, pseudogene
ANKRD20A11P	14.6562	0.170006	0.917315	0.18533	0.85297	0.960796	391267	ankyrin repeat domain 20 family member A11, pseudogene
ANKRD20A12P	138.613	-0.145955	0.359577	-0.405908	0.68481	0.898234	100874392	ankyrin repeat domain 20 family member A12, pseudogene
ANKRD20A19P	11.4825	0.665466	1.03898	0.640497	0.52185	NA	400110	ankyrin repeat domain 20 family member A19, pseudogene
ANKRD20A3	34.8576	-0.0744307	0.613931	-0.121236	0.903504	0.974822	NA	NA
ANKRD20A4	2.9076	0.916185	2.01181	0.455402	0.64882	NA	NA	NA
ANKRD20A5P	100.741	-0.19645	0.3879	-0.506445	0.612544	0.864794	440482	ankyrin repeat domain 20 family member A5, pseudogene
ANKRD20A8P	11.8217	0.38183	1.03262	0.369766	0.711557	NA	729171	ankyrin repeat domain 20 family member A8, pseudogene
ANKRD20A9P	2593.34	0.156093	0.18961	0.82323	0.410377	0.737674	284232	ankyrin repeat domain 20 family member A9, pseudogene
ANKRD22	2.51373	-0.42146	2.14433	-0.196546	0.844183	NA	118932	ankyrin repeat domain 22
ANKRD23	128.052	0.619709	0.356253	1.73952	0.0819437	0.311227	200539	ankyrin repeat domain 23
ANKRD24	33.9388	1.56539	0.6815	2.29698	0.0216202	0.128349	170961	ankyrin repeat domain 24
ANKRD26	728.869	-0.0157995	0.219044	-0.0721292	0.942499	0.984061	22852	ankyrin repeat domain 26
ANKRD26P1	6.14515	0.379724	1.39087	0.273012	0.784844	NA	124149	ankyrin repeat domain 26 pseudogene 1
ANKRD26P3	11.4539	-0.230067	1.02919	-0.223541	0.823114	NA	100101938	ankyrin repeat domain 26 pseudogene 3
ANKRD27	804.28	-0.168973	0.216917	-0.778978	0.435993	0.756646	84079	ankyrin repeat domain 27
ANKRD28	2523.53	-0.11675	0.194031	-0.60171	0.547367	0.830687	23243	ankyrin repeat domain 28
ANKRD29	2.40512	0.971114	2.20258	0.440898	0.659287	NA	147463	ankyrin repeat domain 29
ANKRD30A	4.10392	-1.35361	1.70356	-0.794577	0.42686	NA	91074	ankyrin repeat domain 30A
ANKRD30B	9.04752	-0.499581	1.15341	-0.433135	0.664917	NA	374860	ankyrin repeat domain 30B
ANKRD30BL	438.029	-0.249851	0.260161	-0.960372	0.336868	0.672254	554226	ankyrin repeat domain 30B like
ANKRD30BP2	234.716	-0.253474	0.32839	-0.771871	0.440191	0.760647	149992	ankyrin repeat domain 30B pseudogene 2
ANKRD31	36.824	-0.352892	0.604354	-0.583916	0.559277	0.838556	256006	ankyrin repeat domain 31
ANKRD32	527.795	0.23678	0.235041	1.0074	0.313743	0.649915	NA	NA
ANKRD33B	105.216	-1.71508	0.392328	-4.37155	1.23366e-05	0.000319872	651746	ankyrin repeat domain 33B
ANKRD34A	284.474	1.01215	0.274551	3.68658	0.000227285	0.00384397	284615	ankyrin repeat domain 34A
ANKRD34B	114.816	-0.713997	0.372932	-1.91455	0.0555497	0.24371	340120	ankyrin repeat domain 34B
ANKRD34C	5.75601	-1.0489	1.53372	-0.683894	0.494042	NA	390616	ankyrin repeat domain 34C
ANKRD35	3.4126	1.24995	1.8864	0.66261	0.50758	NA	148741	ankyrin repeat domain 35
ANKRD36	1457.83	0.465158	0.202618	2.29574	0.0216909	0.128696	375248	ankyrin repeat domain 36
ANKRD36B	808.191	0.53342	0.219857	2.42621	0.0152574	0.10087	57730	ankyrin repeat domain 36B
ANKRD36BP1	13.3074	-2.12174	1.04451	-2.03132	0.0422226	0.204119	84832	ankyrin repeat domain 36B pseudogene 1
ANKRD36BP2	3.44199	0.24249	1.82431	0.132922	0.894255	NA	645784	ankyrin repeat domain 36B pseudogene 2
ANKRD36C	1530.51	0.521209	0.203841	2.55694	0.0105599	0.0773849	400986	ankyrin repeat domain 36C
ANKRD37	53.3271	0.762997	0.509175	1.4985	0.134005	0.417479	353322	ankyrin repeat domain 37
ANKRD39	238.681	0.294548	0.293281	1.00432	0.315225	0.651103	51239	ankyrin repeat domain 39
ANKRD40	1654.94	-0.433643	0.196169	-2.21056	0.0270664	0.150971	91369	ankyrin repeat domain 40
ANKRD42	289.433	-0.31126	0.272281	-1.14316	0.252973	0.587995	338699	ankyrin repeat domain 42
ANKRD44	614.688	0.0165439	0.22707	0.072858	0.941919	0.984029	91526	ankyrin repeat domain 44
ANKRD44-IT1	7.78064	1.47414	1.29557	1.13783	0.255191	NA	101927547	ANKRD44 intronic transcript 1
ANKRD45	10.9112	-0.318529	1.06572	-0.298885	0.765028	NA	339416	ankyrin repeat domain 45
ANKRD46	724.121	0.8675	0.237148	3.65806	0.000254131	0.00421857	157567	ankyrin repeat domain 46
ANKRD49	189.11	-0.00095152	0.307571	-0.00309366	0.997532	0.9992	54851	ankyrin repeat domain 49
ANKRD50	3509.56	-0.612107	0.194297	-3.15037	0.00163065	0.0184743	57182	ankyrin repeat domain 50
ANKRD52	4275.85	0.459979	0.18726	2.45636	0.0140351	0.0951369	283373	ankyrin repeat domain 52
ANKRD53	6.97377	-0.202455	1.29923	-0.155827	0.876169	NA	79998	ankyrin repeat domain 53
ANKRD54	442.609	-0.038806	0.242059	-0.160316	0.872632	0.967185	129138	ankyrin repeat domain 54
ANKRD6	325.642	-0.694707	0.26603	-2.61139	0.00901752	0.0690086	22881	ankyrin repeat domain 6
ANKRD60	48.997	-0.146592	0.533356	-0.274848	0.783433	0.936779	140731	ankyrin repeat domain 60
ANKRD61	7.99625	-1.54848	1.25677	-1.23211	0.217909	NA	100310846	ankyrin repeat domain 61
ANKRD62	68.96	0.350642	0.46012	0.762067	0.44602	0.76511	342850	ankyrin repeat domain 62
ANKRD62P1-PARP4P3	1.91562	1.31038	2.45459	0.533848	0.593446	NA	23783	ANKRD62P1-PARP4P3 readthrough, transcribed pseudogene
ANKRD63	2.93951	0.188296	1.96888	0.0956366	0.923809	NA	100131244	ankyrin repeat domain 63
ANKRD65	9.55061	0.645001	1.12758	0.57202	0.567308	NA	441869	ankyrin repeat domain 65
ANKRD7	12.9298	0.239234	0.990418	0.241549	0.80913	0.94614	56311	ankyrin repeat domain 7
ANKRD9	136.684	0.0243626	0.356031	0.0684282	0.945445	0.984521	122416	ankyrin repeat domain 9
ANKS1A	1927.02	-0.0841939	0.196193	-0.429138	0.667823	0.888612	23294	ankyrin repeat and sterile alpha motif domain containing 1A
ANKS1B	279.959	1.81681	0.280104	6.48619	8.80353e-11	8.19802e-09	56899	ankyrin repeat and sterile alpha motif domain containing 1B
ANKS3	247.18	-0.0963832	0.282612	-0.341045	0.73307	0.918372	124401	ankyrin repeat and sterile alpha motif domain containing 3
ANKS4B	88.6668	0.437121	0.412987	1.05844	0.289856	0.626118	257629	ankyrin repeat and sterile alpha motif domain containing 4B
ANKS6	511.196	0.248559	0.235107	1.05722	0.290411	0.626601	203286	ankyrin repeat and sterile alpha motif domain containing 6
ANKUB1	1.76654	-0.51195	2.51188	-0.203811	0.838501	NA	389161	ankyrin repeat and ubiquitin domain containing 1
ANKZF1	522.101	0.170735	0.237832	0.717882	0.47283	0.782602	55139	ankyrin repeat and zinc finger peptidyl tRNA hydrolase 1
ANLN	2957.9	0.198052	0.216261	0.915801	0.359771	0.693653	54443	anillin actin binding protein
ANO1	3.42307	0.86005	1.87528	0.458624	0.646504	NA	55107	anoctamin 1
ANO10	608.258	-0.751938	0.812216	-0.925787	0.354557	0.68908	55129	anoctamin 10
ANO2	3.36771	1.72756	1.92026	0.89965	0.368306	NA	57101	anoctamin 2
ANO3	63.2594	-1.94061	0.499927	-3.88178	0.000103695	0.00199199	63982	anoctamin 3
ANO4	8.0353	-1.73316	1.26088	-1.37457	0.169265	NA	121601	anoctamin 4
ANO5	12.7604	0.509201	1.02114	0.498658	0.61802	0.8679	203859	anoctamin 5
ANO6	2131.49	-0.191951	0.211361	-0.908164	0.363792	0.69725	196527	anoctamin 6
ANO7	18.1738	-0.0777549	0.830907	-0.0935784	0.925444	0.980124	50636	anoctamin 7
ANO8	95.8204	0.0541172	0.398191	0.135907	0.891894	0.971985	57719	anoctamin 8
ANO9	141.109	-1.04754	0.356074	-2.94192	0.00326184	0.0319325	338440	anoctamin 9
ANOS1	343.214	0.861664	0.277922	3.10038	0.00193274	0.0210684	3730	anosmin 1
ANP32A	1366.49	-0.194891	0.202246	-0.963635	0.335229	0.670107	8125	acidic nuclear phosphoprotein 32 family member A
ANP32A-IT1	157.433	0.0738747	0.328614	0.224807	0.82213	0.950773	80035	ANP32A intronic transcript 1
ANP32AP1	1.23799	0.31432	2.9307	0.107251	0.91459	NA	723972	acidic nuclear phosphoprotein 32 family member A pseudogene 1
ANP32B	3238.08	-0.145542	0.194031	-0.750094	0.453198	0.770524	10541	acidic nuclear phosphoprotein 32 family member B
ANP32C	6.04811	-0.248228	1.42571	-0.174108	0.861781	NA	23520	acidic nuclear phosphoprotein 32 family member C
ANP32E	1157.05	0.488021	0.204165	2.39032	0.0168336	0.10721	81611	acidic nuclear phosphoprotein 32 family member E
ANPEP	3.04228	-0.698243	1.92994	-0.361796	0.717505	NA	290	alanyl aminopeptidase, membrane
ANTXR1	2695.07	-0.607825	0.220824	-2.75253	0.0059137	0.0504266	84168	ANTXR cell adhesion molecule 1
ANTXR2	940.581	-0.36794	0.217648	-1.69053	0.0909269	0.331458	118429	ANTXR cell adhesion molecule 2
ANTXRL	1.80429	-1.49865	2.51474	-0.595945	0.551212	NA	195977	ANTXR like
ANXA1	18.7096	-1.43339	0.833242	-1.72026	0.0853856	0.318828	301	annexin A1
ANXA11	1621.47	-0.438374	0.200698	-2.18425	0.0289439	0.15815	311	annexin A11
ANXA2	5645.85	-1.77049	0.191511	-9.24485	2.3557e-20	8.77471e-18	302	annexin A2
ANXA2P1	2.97977	0.514309	1.98604	0.258962	0.795665	NA	303	annexin A2 pseudogene 1
ANXA2P2	2.5704	-1.46517	2.13583	-0.685994	0.492717	NA	304	annexin A2 pseudogene 2
ANXA2R	63.2425	-0.385884	0.470165	-0.820741	0.411794	0.739269	389289	annexin A2 receptor
ANXA3	20.1287	-1.4639	0.8332	-1.75696	0.0789239	0.30476	306	annexin A3
ANXA4	1058.69	-0.0342804	0.2104	-0.16293	0.870573	0.966597	307	annexin A4
ANXA5	5451.38	-0.192248	0.204658	-0.939361	0.347546	0.6817	308	annexin A5
ANXA6	1824.93	0.178394	0.21189	0.841914	0.399836	0.729354	309	annexin A6
ANXA7	1111.39	0.160577	0.205253	0.78234	0.434015	0.755881	310	annexin A7
ANXA8	1.77238	-0.681122	2.48591	-0.273993	0.78409	NA	653145	annexin A8
ANXA9	9.23686	-0.131645	1.14213	-0.115263	0.908237	NA	8416	annexin A9
AOAH	1.67676	0.855932	2.61212	0.327677	0.743156	NA	313	acyloxyacyl hydrolase
AOC1	5.67982	-1.94118	1.50326	-1.29131	0.196595	NA	26	amine oxidase copper containing 1
AOC2	57.3989	0.665315	0.495378	1.34305	0.179257	0.491316	314	amine oxidase copper containing 2
AOC3	16.8266	1.1683	0.879383	1.32854	0.183999	0.499206	8639	amine oxidase copper containing 3
AOC4P	2.83069	-0.783938	2.10269	-0.372826	0.709278	NA	90586	amine oxidase copper containing 4, pseudogene
AOX1	10.0497	0.948593	1.11824	0.848288	0.396277	NA	316	aldehyde oxidase 1
AOX2P	1.54067	-1.03208	2.69892	-0.382405	0.702161	NA	344454	aldehyde oxidase 2, pseudogene
AP1AR	710.728	0.27771	0.219514	1.26511	0.205831	0.53018	55435	adaptor related protein complex 1 associated regulatory protein
AP1B1	1723.2	0.15498	0.196463	0.788849	0.4302	0.75247	162	adaptor related protein complex 1 subunit beta 1
AP1B1P1	1.79714	-1.49939	2.51826	-0.595406	0.551572	NA	23782	AP1B1 pseudogene 1
AP1G1	4115.57	0.0133094	0.187837	0.070856	0.943512	0.98411	164	adaptor related protein complex 1 subunit gamma 1
AP1G2	1494.8	-0.256625	0.200109	-1.28242	0.199694	0.522584	8906	adaptor related protein complex 1 subunit gamma 2
AP1M1	965.503	0.134543	0.209199	0.643134	0.520137	0.813555	8907	adaptor related protein complex 1 subunit mu 1
AP1M2	559.114	-0.975244	0.277556	-3.51368	0.000441938	0.00641566	10053	adaptor related protein complex 1 subunit mu 2
AP1S1	2105.68	0.111007	0.207505	0.534958	0.592679	0.85543	1174	adaptor related protein complex 1 subunit sigma 1
AP1S2	467.055	-0.840567	0.283662	-2.96327	0.00304387	0.0301857	8905	adaptor related protein complex 1 subunit sigma 2
AP1S3	128.269	-0.0122039	0.360927	-0.0338127	0.973026	0.992258	130340	adaptor related protein complex 1 subunit sigma 3
AP2A1	2706.66	0.365787	0.191002	1.9151	0.0554798	0.243473	160	adaptor related protein complex 2 subunit alpha 1
AP2A2	1271.11	0.207234	0.20175	1.02718	0.304334	0.640722	161	adaptor related protein complex 2 subunit alpha 2
AP2B1	2928.74	0.43915	0.200643	2.18871	0.028618	0.156875	163	adaptor related protein complex 2 subunit beta 1
AP2M1	5112.41	0.120675	0.207042	0.582856	0.55999	0.838959	1173	adaptor related protein complex 2 subunit mu 1
AP2S1	1198.95	-0.06897	0.206938	-0.333288	0.738917	0.921017	1175	adaptor related protein complex 2 subunit sigma 1
AP3B1	1607.62	-0.053584	0.206233	-0.259823	0.795001	0.941186	8546	adaptor related protein complex 3 subunit beta 1
AP3B2	93.7766	1.52305	0.423581	3.59564	0.00032359	0.00509997	8120	adaptor related protein complex 3 subunit beta 2
AP3D1	2487.84	0.0130455	0.194574	0.0670463	0.946545	0.984985	8943	adaptor related protein complex 3 subunit delta 1
AP3M1	845.671	-0.585513	0.215839	-2.71273	0.00667318	0.0552373	26985	adaptor related protein complex 3 subunit mu 1
AP3M2	334.511	0.870539	0.261705	3.32641	0.000879716	0.0112805	10947	adaptor related protein complex 3 subunit mu 2
AP3S1	1203.22	-0.0975004	0.217987	-0.447277	0.654675	0.884845	1176	adaptor related protein complex 3 subunit sigma 1
AP3S2	699.484	0.030352	0.220208	0.137833	0.890372	0.971925	10239	adaptor related protein complex 3 subunit sigma 2
AP4B1	1750.8	0.490125	0.197703	2.47909	0.0131717	0.0910628	10717	adaptor related protein complex 4 subunit beta 1
AP4B1-AS1	629.56	0.622753	0.224909	2.7689	0.00562453	0.0485573	100287722	AP4B1 antisense RNA 1
AP4E1	4427.65	-0.171959	0.185543	-0.926784	0.354039	0.688511	23431	adaptor related protein complex 4 subunit epsilon 1
AP4M1	265.694	0.142848	0.276496	0.516636	0.60541	0.860957	9179	adaptor related protein complex 4 subunit mu 1
AP4S1	370.401	-0.15959	0.253521	-0.629494	0.529026	0.818988	11154	adaptor related protein complex 4 subunit sigma 1
AP5B1	1279.12	-0.200379	0.204161	-0.981476	0.326358	0.661954	91056	adaptor related protein complex 5 subunit beta 1
AP5M1	1956.8	-0.105655	0.19339	-0.546334	0.584836	0.851525	55745	adaptor related protein complex 5 subunit mu 1
AP5S1	484.091	-0.477325	0.239167	-1.99578	0.045958	0.215894	55317	adaptor related protein complex 5 subunit sigma 1
AP5Z1	902.038	-0.291745	0.211289	-1.38079	0.167345	0.473626	9907	adaptor related protein complex 5 subunit zeta 1
APAF1	2413.35	0.132438	0.190582	0.694913	0.48711	0.792428	317	apoptotic peptidase activating factor 1
APBA1	98.9271	0.120435	0.393847	0.305792	0.759763	0.927306	320	amyloid beta precursor protein binding family A member 1
APBA2	3.58714	-1.41884	1.83307	-0.774023	0.438917	NA	321	amyloid beta precursor protein binding family A member 2
APBA3	192.022	-0.230026	0.308292	-0.74613	0.455589	0.773084	9546	amyloid beta precursor protein binding family A member 3
APBB1	259.253	0.590725	0.317976	1.85777	0.0632022	0.26488	322	amyloid beta precursor protein binding family B member 1
APBB2	380.464	-0.196793	0.251694	-0.781872	0.43429	0.755881	323	amyloid beta precursor protein binding family B member 2
APBB3	326.231	0.673528	0.276403	2.43676	0.0148197	0.0988083	10307	amyloid beta precursor protein binding family B member 3
APC	7105.78	-0.239667	0.202124	-1.18574	0.235725	0.56809	324	APC regulator of WNT signaling pathway
APC2	75.7576	-0.490986	0.451031	-1.08859	0.276336	0.6129	10297	APC regulator of WNT signaling pathway 2
APCDD1	225.121	-0.0230572	0.298523	-0.0772375	0.938435	0.983312	147495	APC down-regulated 1
APCDD1L	2.46883	0.457954	2.15975	0.21204	0.832076	NA	164284	APC down-regulated 1 like
APCDD1L-AS1	7.25098	1.38978	1.33736	1.0392	0.298712	NA	NA	NA
APEH	562.221	-0.0744549	0.243565	-0.305689	0.759842	0.927306	327	acylaminoacyl-peptide hydrolase
APEX1	998.833	-0.178	0.212904	-0.836059	0.403122	0.731799	328	apurinic/apyrimidinic endodeoxyribonuclease 1
APEX2	517.248	-0.214497	0.243979	-0.879161	0.379314	0.710119	27301	apurinic/apyrimidinic endodeoxyribonuclease 2
APH1A	2369.14	-0.0659423	0.194105	-0.339725	0.734063	0.918677	51107	aph-1 homolog A, gamma-secretase subunit
APH1B	647.91	-0.0226154	0.225818	-0.100149	0.920226	0.978193	83464	aph-1 homolog B, gamma-secretase subunit
API5	2761.99	0.453701	0.189123	2.39898	0.016441	0.105944	8539	apoptosis inhibitor 5
APIP	519.964	0.298056	0.242299	1.23012	0.218654	0.547333	51074	APAF1 interacting protein
APITD1	186.616	0.495492	0.315865	1.56868	0.116722	0.385738	NA	NA
APITD1-CORT	14.6777	0.382709	1.06957	0.357814	0.720482	0.91326	NA	NA
APLF	169.37	0.356709	0.320564	1.11276	0.265814	0.60165	200558	aprataxin and PNKP like factor
APLN	22.7426	0.533013	0.757033	0.704081	0.481383	0.789763	8862	apelin
APLP1	2411.19	0.536942	0.206601	2.59894	0.00935125	0.0711216	333	amyloid beta precursor like protein 1
APLP2	8094.57	0.347633	0.211905	1.64051	0.100899	0.353749	334	amyloid beta precursor like protein 2
APMAP	2064.96	0.120849	0.220309	0.548542	0.58332	0.8511	57136	adipocyte plasma membrane associated protein
APOA1	6.66989	-0.121368	1.34428	-0.0902851	0.928061	NA	335	apolipoprotein A1
APOA1BP	550.877	-0.0166644	0.230429	-0.0723193	0.942348	0.984061	NA	NA
APOA2	1.48863	-0.203411	2.69801	-0.075393	0.939902	NA	336	apolipoprotein A2
APOB	2.02886	-0.735922	2.38349	-0.308758	0.757505	NA	338	apolipoprotein B
APOBEC2	1.99111	-0.0413327	2.36265	-0.0174942	0.986042	NA	10930	apolipoprotein B mRNA editing enzyme catalytic subunit 2
APOBEC3A	122.222	-0.361556	0.388675	-0.930227	0.352253	0.686526	200315	apolipoprotein B mRNA editing enzyme catalytic subunit 3A
APOBEC3B	66.0637	-0.348599	0.463483	-0.752128	0.451974	0.769486	9582	apolipoprotein B mRNA editing enzyme catalytic subunit 3B
APOBEC3B-AS1	4.76644	0.411689	1.6387	0.251229	0.801637	NA	100874530	APOBEC3B antisense RNA 1
APOBEC3C	3.94186	-2.8986	1.90084	-1.52491	0.127282	NA	27350	apolipoprotein B mRNA editing enzyme catalytic subunit 3C
APOBEC3D	214.944	0.0935335	0.29591	0.316087	0.751936	0.925199	140564	apolipoprotein B mRNA editing enzyme catalytic subunit 3D
APOBEC3F	159.649	-0.44103	0.327612	-1.3462	0.178239	0.489715	200316	apolipoprotein B mRNA editing enzyme catalytic subunit 3F
APOBEC3G	3.74336	-0.242625	1.7657	-0.13741	0.890707	NA	60489	apolipoprotein B mRNA editing enzyme catalytic subunit 3G
APOBEC3H	7.90667	-0.396168	1.26078	-0.314224	0.753351	NA	164668	apolipoprotein B mRNA editing enzyme catalytic subunit 3H
APOBEC4	1.54067	-1.03208	2.69892	-0.382405	0.702161	NA	403314	apolipoprotein B mRNA editing enzyme catalytic polypeptide like 4
APOBR	3.71407	-0.0627486	1.79617	-0.0349346	0.972132	NA	55911	apolipoprotein B receptor
APOC1	13.2017	-2.03247	1.01014	-2.01207	0.0442124	0.210675	341	apolipoprotein C1
APOC1P1	4.667	0.249026	1.57855	0.157756	0.874649	NA	342	apolipoprotein C1 pseudogene 1
APOC3	2.86985	1.38132	2.04802	0.674464	0.500016	NA	345	apolipoprotein C3
APOC4	3.07288	-1.29676	1.97469	-0.65669	0.51138	NA	346	apolipoprotein C4
APOD	661.017	0.388515	0.687513	0.565103	0.572004	0.844595	347	apolipoprotein D
APOE	2115.95	-2.62995	0.200574	-13.1121	2.80652e-39	3.89647e-36	348	apolipoprotein E
APOF	1.50161	-0.201824	2.68212	-0.0752478	0.940018	NA	319	apolipoprotein F
APOL1	592.131	-0.817874	0.227984	-3.58741	0.000333978	0.00521524	8542	apolipoprotein L1
APOL2	1145.66	-0.445475	0.204844	-2.1747	0.0296524	0.1611	23780	apolipoprotein L2
APOL3	73.1451	-0.707683	0.461509	-1.53341	0.125175	0.402248	80833	apolipoprotein L3
APOL4	171.576	0.479691	0.320367	1.49732	0.134311	0.4181	80832	apolipoprotein L4
APOL6	1210.06	-0.525292	0.20661	-2.54243	0.0110084	0.0797531	80830	apolipoprotein L6
APOLD1	55.9464	0.240078	0.495443	0.484573	0.627979	0.873251	81575	apolipoprotein L domain containing 1
APOM	7.52749	1.26166	1.29198	0.976533	0.3288	NA	55937	apolipoprotein M
APOO	195.862	0.315401	0.308255	1.02318	0.306221	0.642391	79135	apolipoprotein O
APOOL	245.038	0.190027	0.284463	0.668021	0.50412	0.803059	139322	apolipoprotein O like
APOPT1	493.295	0.3748	0.237445	1.57847	0.114457	0.381741	NA	NA
APP	13964.7	-0.29241	0.201541	-1.45087	0.146816	0.43947	351	amyloid beta precursor protein
APPBP2	12530	0.025106	0.179522	0.13985	0.888779	0.971581	10513	amyloid beta precursor protein binding protein 2
APPL1	931.574	0.799236	0.210792	3.79158	0.00014969	0.00268949	26060	adaptor protein, phosphotyrosine interacting with PH domain and leucine zipper 1
APPL2	1003.32	0.187447	0.208811	0.897688	0.369352	0.702129	55198	adaptor protein, phosphotyrosine interacting with PH domain and leucine zipper 2
APRT	764.763	-0.567615	0.219493	-2.58603	0.00970892	0.0730057	353	adenine phosphoribosyltransferase
APTR	241.554	0.336615	0.28593	1.17726	0.23909	0.572753	100505854	Alu-mediated CDKN1A/p21 transcriptional regulator
APTX	348.942	0.219724	0.259401	0.847044	0.396971	0.726661	54840	aprataxin
AQP1	7.63116	-0.985045	1.27512	-0.77251	0.439812	NA	358	aquaporin 1 (Colton blood group)
AQP10	2.75138	-0.421505	2.02421	-0.208232	0.835048	NA	89872	aquaporin 10
AQP11	48.0761	1.42491	0.556232	2.56171	0.0104157	0.0767451	282679	aquaporin 11
AQP2	1.80429	-1.49865	2.51474	-0.595945	0.551212	NA	359	aquaporin 2
AQP3	65.9958	-2.70937	0.502422	-5.39263	6.94342e-08	3.52292e-06	360	aquaporin 3 (Gill blood group)
AQP4-AS1	55.9968	-0.478534	0.51048	-0.937419	0.348543	0.682605	147429	AQP4 antisense RNA 1
AQP6	135.724	0.293618	0.349049	0.841194	0.400239	0.729465	363	aquaporin 6
AQP7P1	15.9191	0.393663	0.919559	0.4281	0.668578	0.889187	375719	aquaporin 7 pseudogene 1
AQP7P3	4.2236	0.223707	1.6625	0.13456	0.892959	NA	441432	aquaporin 7 pseudogene 3
AQP8	2.30677	-1.26195	2.22892	-0.566169	0.571279	NA	343	aquaporin 8
AQR	929.608	-0.0654365	0.210454	-0.310931	0.755853	0.9266	9716	aquarius intron-binding spliceosomal factor
AR	611.431	0.108735	0.234182	0.46432	0.642419	0.880623	367	androgen receptor
ARAF	777.028	-1.55	0.221023	-7.01284	2.33532e-12	2.94752e-10	369	A-Raf proto-oncogene, serine/threonine kinase
ARAP1	1988.51	-0.356566	0.194537	-1.8329	0.066818	0.274313	116985	ArfGAP with RhoGAP domain, ankyrin repeat and PH domain 1
ARAP2	371.939	-0.156051	0.289991	-0.538126	0.59049	0.854298	116984	ArfGAP with RhoGAP domain, ankyrin repeat and PH domain 2
ARAP3	85.3271	-1.93512	0.428529	-4.51573	6.3099e-06	0.000180121	64411	ArfGAP with RhoGAP domain, ankyrin repeat and PH domain 3
ARC	346.525	-0.0270713	0.257966	-0.104941	0.916422	0.978193	23237	activity regulated cytoskeleton associated protein
ARCN1	4927.8	0.10999	0.188764	0.582685	0.560105	0.838959	372	archain 1
AREG	45.9879	-2.14357	0.668769	-3.20525	0.00134948	0.0159885	374	amphiregulin
AREL1	2585.78	0.889738	0.19261	4.61938	3.84894e-06	0.000117794	9870	apoptosis resistant E3 ubiquitin protein ligase 1
ARF1	4090.67	0.154747	0.199028	0.777516	0.436855	0.75726	375	ADP ribosylation factor 1
ARF3	5535.05	-0.23572	0.193394	-1.21886	0.222898	0.552523	377	ADP ribosylation factor 3
ARF4	1622.91	-0.565528	0.216027	-2.61786	0.00884828	0.0680417	378	ADP ribosylation factor 4
ARF5	2189.65	-0.00134016	0.1926	-0.00695825	0.994448	0.999034	381	ADP ribosylation factor 5
ARF6	3918.52	-0.327877	0.189621	-1.72912	0.0837875	0.315552	382	ADP ribosylation factor 6
ARFGAP1	1929.55	-0.0266924	0.205917	-0.129627	0.896862	0.97355	55738	ADP ribosylation factor GTPase activating protein 1
ARFGAP2	1422.82	-0.0146681	0.199537	-0.0735104	0.9414	0.984029	84364	ADP ribosylation factor GTPase activating protein 2
ARFGAP3	869.491	-0.132454	0.213791	-0.619551	0.535553	0.82358	26286	ADP ribosylation factor GTPase activating protein 3
ARFGEF1	2349.73	0.0799565	0.190859	0.418928	0.675268	0.891639	10565	ADP ribosylation factor guanine nucleotide exchange factor 1
ARFGEF2	2605.06	-0.121577	0.189878	-0.640291	0.521983	0.814439	10564	ADP ribosylation factor guanine nucleotide exchange factor 2
ARFGEF3	265.136	1.14398	0.289466	3.95205	7.74861e-05	0.00156323	57221	ARFGEF family member 3
ARFIP1	766.49	-0.665375	0.217283	-3.06226	0.00219673	0.0234605	27236	ADP ribosylation factor interacting protein 1
ARFIP2	706.314	0.180549	0.219828	0.821323	0.411463	0.73893	23647	ADP ribosylation factor interacting protein 2
ARFRP1	465.207	0.0171514	0.239181	0.0717086	0.942834	0.984061	10139	ADP ribosylation factor related protein 1
ARG2	86.6216	0.957852	0.419238	2.28475	0.0223277	0.131453	384	arginase 2
ARGFX	36.3963	-0.421033	0.599038	-0.702849	0.48215	0.789763	503582	arginine-fifty homeobox
ARGFXP2	1.74047	0.108553	2.52524	0.0429871	0.965712	NA	503640	arginine-fifty homeobox pseudogene 2
ARGLU1	1075.18	-0.00816565	0.206751	-0.039495	0.968496	0.990681	55082	arginine and glutamate rich 1
ARHGAP1	1208.85	-0.513808	0.204184	-2.5164	0.011856	0.084452	392	Rho GTPase activating protein 1
ARHGAP10	1180.16	0.0857976	0.217862	0.393816	0.693717	0.902735	79658	Rho GTPase activating protein 10
ARHGAP11A	515.937	0.390173	0.25051	1.55751	0.119348	0.391051	9824	Rho GTPase activating protein 11A
ARHGAP11B	46.668	0.13842	0.549093	0.252088	0.800973	0.942687	89839	Rho GTPase activating protein 11B
ARHGAP12	1801.08	-0.0773744	0.200642	-0.385635	0.699767	0.905338	94134	Rho GTPase activating protein 12
ARHGAP15	4.13834	-1.44674	1.75351	-0.825053	0.409342	NA	55843	Rho GTPase activating protein 15
ARHGAP17	1595.25	0.222273	0.201438	1.10343	0.26984	0.605668	55114	Rho GTPase activating protein 17
ARHGAP18	745.713	-0.912594	0.223296	-4.08693	4.37115e-05	0.000960522	93663	Rho GTPase activating protein 18
ARHGAP19	627.026	-0.624907	0.227757	-2.74375	0.00607416	0.0515359	84986	Rho GTPase activating protein 19
ARHGAP19-SLIT1	2.0822	-1.44684	2.4254	-0.596534	0.550819	NA	100533184	ARHGAP19-SLIT1 readthrough (NMD candidate)
ARHGAP20	1.47685	0.6292	2.73818	0.229788	0.818256	NA	57569	Rho GTPase activating protein 20
ARHGAP21	2075.33	-0.151348	0.198629	-0.761966	0.44608	0.76511	57584	Rho GTPase activating protein 21
ARHGAP22	33.4568	-0.182242	0.633541	-0.287657	0.773609	0.933023	58504	Rho GTPase activating protein 22
ARHGAP23	9.48368	-0.0982642	1.1681	-0.0841232	0.932958	NA	57636	Rho GTPase activating protein 23
ARHGAP24	52.8763	0.818742	0.514498	1.59134	0.111533	0.376261	83478	Rho GTPase activating protein 24
ARHGAP26	418.22	0.0426231	0.255642	0.16673	0.867583	0.96579	23092	Rho GTPase activating protein 26
ARHGAP27	348.157	-0.468881	0.270662	-1.73235	0.0832112	0.314477	201176	Rho GTPase activating protein 27
ARHGAP29	83.1434	-0.480692	0.421783	-1.13967	0.254425	0.58908	9411	Rho GTPase activating protein 29
ARHGAP30	5.88153	0.571732	1.43215	0.399213	0.689736	NA	257106	Rho GTPase activating protein 30
ARHGAP31	3628.86	-0.593792	0.206307	-2.8782	0.0039995	0.037369	57514	Rho GTPase activating protein 31
ARHGAP31-AS1	7.26144	0.00437521	1.38931	0.00314921	0.997487	NA	100874246	ARHGAP31 antisense RNA 1
ARHGAP32	1893.97	-0.0736115	0.196807	-0.37403	0.708382	0.908557	9743	Rho GTPase activating protein 32
ARHGAP33	444.845	0.933804	0.247123	3.7787	0.000157646	0.0027864	115703	Rho GTPase activating protein 33
ARHGAP35	5699.7	0.222264	0.187504	1.18538	0.235866	0.568251	2909	Rho GTPase activating protein 35
ARHGAP36	15.3182	-0.282547	0.907808	-0.311241	0.755618	0.9266	158763	Rho GTPase activating protein 36
ARHGAP39	691.175	0.352936	0.221418	1.59398	0.110941	0.374759	80728	Rho GTPase activating protein 39
ARHGAP4	153.077	0.567903	0.342762	1.65685	0.0975508	0.345901	393	Rho GTPase activating protein 4
ARHGAP42	451.972	0.260868	0.251771	1.03613	0.300141	0.636598	143872	Rho GTPase activating protein 42
ARHGAP44	40.1229	1.08257	0.585973	1.84747	0.0646787	0.26849	9912	Rho GTPase activating protein 44
ARHGAP5	7875.84	-0.778426	0.231946	-3.35606	0.00079061	0.0103909	394	Rho GTPase activating protein 5
ARHGAP5-AS1	330.945	-1.39964	0.322749	-4.33663	1.44687e-05	0.000368891	84837	ARHGAP5 antisense RNA 1 (head to head)
ARHGAP6	46.8654	-1.57176	0.560347	-2.80498	0.00503203	0.0447717	395	Rho GTPase activating protein 6
ARHGAP8	18.5808	0.480454	0.829628	0.57912	0.562508	0.839883	23779	Rho GTPase activating protein 8
ARHGAP9	5.29107	-0.537518	1.54027	-0.348976	0.727107	NA	64333	Rho GTPase activating protein 9
ARHGDIA	2915.6	-1.3974	0.197258	-7.08416	1.39895e-12	1.8578e-10	396	Rho GDP dissociation inhibitor alpha
ARHGDIB	3.84874	-0.952705	1.78685	-0.533176	0.593912	NA	397	Rho GDP dissociation inhibitor beta
ARHGDIG	34.0477	0.820739	0.66005	1.24345	0.213702	0.541181	398	Rho GDP dissociation inhibitor gamma
ARHGEF1	1594.54	-0.386096	0.199632	-1.93404	0.0531086	0.237364	9138	Rho guanine nucleotide exchange factor 1
ARHGEF10	778.023	-0.373682	0.227151	-1.64508	0.0999536	0.352294	9639	Rho guanine nucleotide exchange factor 10
ARHGEF10L	320.798	0.197833	0.267925	0.738391	0.460277	0.77623	55160	Rho guanine nucleotide exchange factor 10 like
ARHGEF11	4208.06	-0.134014	0.184463	-0.726513	0.467525	0.779034	9826	Rho guanine nucleotide exchange factor 11
ARHGEF12	5756.55	0.012998	0.19652	0.0661409	0.947266	0.985156	23365	Rho guanine nucleotide exchange factor 12
ARHGEF15	18.2793	0.640948	0.843723	0.759667	0.447454	0.766258	22899	Rho guanine nucleotide exchange factor 15
ARHGEF16	159.252	0.456422	0.339441	1.34463	0.178746	0.490531	27237	Rho guanine nucleotide exchange factor 16
ARHGEF17	934.018	-0.299571	0.21026	-1.42476	0.154227	0.451691	9828	Rho guanine nucleotide exchange factor 17
ARHGEF18	835.473	-0.0665867	0.221431	-0.300711	0.763635	0.929209	23370	Rho/Rac guanine nucleotide exchange factor 18
ARHGEF19	155.611	-1.06664	0.334357	-3.19011	0.00142219	0.0166598	128272	Rho guanine nucleotide exchange factor 19
ARHGEF2	1028.02	-0.449464	0.213175	-2.10843	0.0349936	0.180426	9181	Rho/Rac guanine nucleotide exchange factor 2
ARHGEF25	828.011	-0.222743	0.214055	-1.04059	0.298067	0.634915	115557	Rho guanine nucleotide exchange factor 25
ARHGEF26	1233.59	0.297379	0.205071	1.45012	0.147024	0.439833	26084	Rho guanine nucleotide exchange factor 26
ARHGEF26-AS1	565.916	-0.0479628	0.237475	-0.20197	0.83994	0.957352	100507524	ARHGEF26 antisense RNA 1
ARHGEF28	110.242	0.197139	0.37854	0.520787	0.602515	0.859866	64283	Rho guanine nucleotide exchange factor 28
ARHGEF3	128.89	0.384829	0.354628	1.08516	0.277849	0.614617	50650	Rho guanine nucleotide exchange factor 3
ARHGEF33	6.83818	1.22519	1.36281	0.899015	0.368645	NA	100271715	Rho guanine nucleotide exchange factor 33
ARHGEF34P	337.352	-0.64864	0.26333	-2.46322	0.0137696	0.0939068	728377	Rho guanine nucleotide exchange factor 34, pseudogene
ARHGEF35	530.765	-0.696799	0.251263	-2.77318	0.00555111	0.048186	445328	Rho guanine nucleotide exchange factor 35
ARHGEF37	74.1655	0.281451	0.445896	0.631202	0.527909	0.81816	389337	Rho guanine nucleotide exchange factor 37
ARHGEF38	7.45853	-1.08125	1.29829	-0.832824	0.404944	NA	54848	Rho guanine nucleotide exchange factor 38
ARHGEF39	149.357	0.0188135	0.344159	0.0546651	0.956405	0.988309	84904	Rho guanine nucleotide exchange factor 39
ARHGEF4	39.4701	-0.296379	0.587043	-0.504868	0.613652	0.865106	50649	Rho guanine nucleotide exchange factor 4
ARHGEF40	1634.86	-0.964434	0.203715	-4.73424	2.1988e-06	7.20604e-05	55701	Rho guanine nucleotide exchange factor 40
ARHGEF5	1456.55	-0.703109	0.199398	-3.52616	0.000421631	0.0061915	7984	Rho guanine nucleotide exchange factor 5
ARHGEF6	757.769	-1.20394	0.241222	-4.991	6.00661e-07	2.39512e-05	9459	Rac/Cdc42 guanine nucleotide exchange factor 6
ARHGEF7	1197.17	-0.121183	0.210347	-0.57611	0.564541	0.841089	8874	Rho guanine nucleotide exchange factor 7
ARHGEF9	849.704	0.0845891	0.213302	0.39657	0.691685	0.901593	23229	Cdc42 guanine nucleotide exchange factor 9
ARID1A	5668.36	0.0476752	0.18264	0.261034	0.794066	0.940879	8289	AT-rich interaction domain 1A
ARID1B	1854.94	-0.324676	0.194657	-1.66794	0.0953283	0.341227	57492	AT-rich interaction domain 1B
ARID2	1867.01	-0.387222	0.196769	-1.9679	0.04908	0.225022	196528	AT-rich interaction domain 2
ARID3A	238.26	0.307082	0.285903	1.07408	0.282788	0.620419	1820	AT-rich interaction domain 3A
ARID3B	282.691	1.28149	0.278684	4.59836	4.25824e-06	0.000128807	10620	AT-rich interaction domain 3B
ARID4A	1569.32	-0.172409	0.197136	-0.874572	0.381807	0.712657	5926	AT-rich interaction domain 4A
ARID4B	1291.03	-0.021688	0.20205	-0.10734	0.914519	0.977482	51742	AT-rich interaction domain 4B
ARID5A	244.084	-0.249705	0.302287	-0.826054	0.408773	0.735843	10865	AT-rich interaction domain 5A
ARID5B	2552.26	-0.268195	0.202509	-1.32436	0.185383	0.501484	84159	AT-rich interaction domain 5B
ARIH1	2075.6	0.10822	0.193213	0.560107	0.575406	0.847979	25820	ariadne RBR E3 ubiquitin protein ligase 1
ARIH2	1478.58	0.176387	0.199197	0.885494	0.37589	0.707978	10425	ariadne RBR E3 ubiquitin protein ligase 2
ARIH2OS	132.631	0.0571344	0.354653	0.161099	0.872015	0.966922	646450	ARIH2 opposite strand lncRNA
ARL1	951.677	0.0063324	0.209348	0.0302482	0.975869	0.993207	400	ADP ribosylation factor like GTPase 1
ARL10	2.26319	-0.423714	2.27177	-0.186512	0.852043	NA	285598	ADP ribosylation factor like GTPase 10
ARL11	80.7476	-0.898329	0.435816	-2.06126	0.0392786	0.194131	115761	ADP ribosylation factor like GTPase 11
ARL13B	338.635	0.070299	0.258206	0.272259	0.785423	0.937401	200894	ADP ribosylation factor like GTPase 13B
ARL14	2.06791	-1.78687	2.38406	-0.749508	0.453551	NA	80117	ADP ribosylation factor like GTPase 14
ARL14EP	401.115	-0.189059	0.247477	-0.763949	0.444898	0.764698	120534	ADP ribosylation factor like GTPase 14 effector protein
ARL15	357.52	-0.411182	0.260029	-1.58129	0.113811	0.38057	54622	ADP ribosylation factor like GTPase 15
ARL16	274.624	0.213236	0.274137	0.777845	0.43666	0.75726	339231	ADP ribosylation factor like GTPase 16
ARL17A	531.757	0.331304	0.232326	1.42603	0.153858	0.451003	51326	ADP ribosylation factor like GTPase 17A
ARL17B	20.23	1.21348	0.920066	1.3189	0.187202	0.503779	100506084	ADP ribosylation factor like GTPase 17B
ARL2	1005.99	0.42034	0.208081	2.02007	0.0433757	0.20811	402	ADP ribosylation factor like GTPase 2
ARL2BP	630.437	0.482441	0.226866	2.12654	0.033458	0.174752	23568	ADP ribosylation factor like GTPase 2 binding protein
ARL3	457.275	-0.011872	0.241212	-0.0492182	0.960745	0.988935	403	ADP ribosylation factor like GTPase 3
ARL4A	188.943	-0.0672349	0.308529	-0.217921	0.827491	0.953064	10124	ADP ribosylation factor like GTPase 4A
ARL4C	138.167	-0.296514	0.40274	-0.736244	0.461582	0.77623	10123	ADP ribosylation factor like GTPase 4C
ARL4D	85.5866	0.903167	0.418966	2.15571	0.0311066	0.166221	379	ADP ribosylation factor like GTPase 4D
ARL5A	996.273	0.19892	0.209158	0.95105	0.341579	0.676162	26225	ADP ribosylation factor like GTPase 5A
ARL5B	523.547	-0.0832303	0.244552	-0.340338	0.733602	0.918401	221079	ADP ribosylation factor like GTPase 5B
ARL6	84.6587	0.695343	0.423781	1.64081	0.100837	0.353696	84100	ADP ribosylation factor like GTPase 6
ARL6IP1	7847.04	0.949374	0.181313	5.23612	1.63991e-07	7.43165e-06	23204	ADP ribosylation factor like GTPase 6 interacting protein 1
ARL6IP4	1262.67	-0.122207	0.20228	-0.604146	0.545746	0.829565	51329	ADP ribosylation factor like GTPase 6 interacting protein 4
ARL6IP5	525.443	-0.271533	0.258797	-1.04921	0.294082	0.630435	10550	ADP ribosylation factor like GTPase 6 interacting protein 5
ARL6IP6	301.65	0.488984	0.287562	1.70045	0.0890463	0.327691	151188	ADP ribosylation factor like GTPase 6 interacting protein 6
ARL8A	1493.68	0.292589	0.200563	1.45884	0.14461	0.436545	127829	ADP ribosylation factor like GTPase 8A
ARL8B	1589.2	-0.467445	0.207026	-2.2579	0.0239516	0.138594	55207	ADP ribosylation factor like GTPase 8B
ARL9	1.79	-1.26518	2.55605	-0.494975	0.620617	NA	132946	ADP ribosylation factor like GTPase 9
ARMC1	751.034	-0.415443	0.218297	-1.90311	0.057026	0.24812	55156	armadillo repeat containing 1
ARMC10	941.958	0.197322	0.210376	0.937947	0.348272	0.682336	83787	armadillo repeat containing 10
ARMC12	8.86603	-0.0575436	1.23802	-0.0464803	0.962927	NA	221481	armadillo repeat containing 12
ARMC2	50.81	0.247945	0.517478	0.479141	0.631838	0.875391	84071	armadillo repeat containing 2
ARMC3	3.63143	0.731274	1.86732	0.391616	0.695342	NA	219681	armadillo repeat containing 3
ARMC4	92.618	0.928661	0.406366	2.28528	0.0222962	0.131318	55130	armadillo repeat containing 4
ARMC5	848.887	0.23333	0.213334	1.09373	0.274074	0.610007	79798	armadillo repeat containing 5
ARMC6	467.898	0.0351387	0.238536	0.14731	0.882887	0.96966	93436	armadillo repeat containing 6
ARMC7	377.487	0.348068	0.251481	1.38407	0.166337	0.471813	79637	armadillo repeat containing 7
ARMC8	1013.01	0.278718	0.210296	1.32536	0.185052	0.501172	25852	armadillo repeat containing 8
ARMC9	392.52	-0.161607	0.255804	-0.63176	0.527544	0.817863	80210	armadillo repeat containing 9
ARMCX1	583.459	-0.51523	0.233203	-2.20936	0.0271498	0.151345	51309	armadillo repeat containing X-linked 1
ARMCX2	136.193	-0.352628	0.346929	-1.01643	0.309426	0.646274	9823	armadillo repeat containing X-linked 2
ARMCX3	2468.69	-0.308971	0.198083	-1.5598	0.118806	0.390447	51566	armadillo repeat containing X-linked 3
ARMCX4	71.5531	-1.12663	0.452148	-2.49173	0.0127123	0.0888117	100131755	armadillo repeat containing X-linked 4
ARMCX5	454.459	-0.382654	0.241335	-1.58557	0.112837	0.378571	64860	armadillo repeat containing X-linked 5
ARMCX5-GPRASP2	254.461	0.496704	0.282652	1.7573	0.0788665	0.30476	100528062	ARMCX5-GPRASP2 readthrough
ARMCX6	873.085	-0.378708	0.219663	-1.72404	0.0847006	0.317435	54470	armadillo repeat containing X-linked 6
ARMT1	670.683	-0.1311	0.221982	-0.59059	0.554795	0.835102	79624	acidic residue methyltransferase 1
ARNT	1098.28	-0.190353	0.206423	-0.922151	0.35645	0.690913	405	aryl hydrocarbon receptor nuclear translocator
ARNT2	1038.28	-0.806755	0.226572	-3.56071	0.000369859	0.00563159	9915	aryl hydrocarbon receptor nuclear translocator 2
ARNTL	260.265	0.285608	0.278561	1.0253	0.305223	0.6418	406	aryl hydrocarbon receptor nuclear translocator like
ARNTL2	141.787	-0.399509	0.346118	-1.15426	0.248395	0.583669	56938	aryl hydrocarbon receptor nuclear translocator like 2
ARPC1A	3164.36	0.239433	0.2044	1.1714	0.241439	0.575324	10552	actin related protein 2/3 complex subunit 1A
ARPC1B	3742.7	-0.617924	0.215022	-2.87377	0.00405599	0.0377471	10095	actin related protein 2/3 complex subunit 1B
ARPC2	2319.63	-0.0461433	0.196368	-0.234984	0.814221	0.947416	10109	actin related protein 2/3 complex subunit 2
ARPC3	1843.05	-0.325943	0.205288	-1.58774	0.112346	0.377668	10094	actin related protein 2/3 complex subunit 3
ARPC4	2242.26	-0.508885	0.202905	-2.50799	0.0121419	0.0858479	10093	actin related protein 2/3 complex subunit 4
ARPC4-TTLL3	189.401	0.384129	0.315	1.21946	0.222671	0.55232	100526693	ARPC4-TTLL3 readthrough
ARPC5	2302.42	0.0118019	0.192149	0.0614205	0.951024	0.986144	10092	actin related protein 2/3 complex subunit 5
ARPC5L	644.049	0.225099	0.223399	1.00761	0.313642	0.649915	81873	actin related protein 2/3 complex subunit 5 like
ARPIN	129.943	-0.500064	0.364111	-1.37338	0.169634	0.477197	348110	actin related protein 2/3 complex inhibitor
ARPP19	7413.85	-0.319549	0.190745	-1.67527	0.0938822	0.337408	10776	cAMP regulated phosphoprotein 19
ARRB1	278.874	0.982067	0.275274	3.56761	0.000360259	0.00553411	408	arrestin beta 1
ARRB2	77.2572	1.68154	0.44626	3.76808	0.000164509	0.00289444	409	arrestin beta 2
ARRDC1	213.793	-0.241268	0.295799	-0.815648	0.414702	0.740836	92714	arrestin domain containing 1
ARRDC1-AS1	257.022	0.335624	0.281537	1.19212	0.233216	0.565794	85026	ARRDC1 antisense RNA 1
ARRDC2	509.15	-0.321647	0.234418	-1.37211	0.17003	0.477686	27106	arrestin domain containing 2
ARRDC3	575.713	-1.78588	0.263797	-6.76991	1.28861e-11	1.4158e-09	57561	arrestin domain containing 3
ARRDC3-AS1	163.667	0.29986	0.324761	0.923325	0.355838	0.690317	100129716	ARRDC3 antisense RNA 1
ARRDC4	143.956	0.616769	0.341639	1.80532	0.0710239	0.284534	91947	arrestin domain containing 4
ARSA	1286.46	0.0191523	0.209517	0.0914115	0.927166	0.98061	410	arylsulfatase A
ARSB	750.365	0.162112	0.227163	0.71364	0.47545	0.784641	411	arylsulfatase B
ARSD	1100.49	-0.130451	0.215899	-0.604221	0.545697	0.829565	414	arylsulfatase D
ARSG	41.402	0.705567	0.569438	1.23906	0.215324	0.542644	22901	arylsulfatase G
ARSI	2.28916	-0.435522	2.27271	-0.191631	0.848031	NA	340075	arylsulfatase family member I
ARSJ	348.883	-0.711253	0.258188	-2.75479	0.00587297	0.0501352	79642	arylsulfatase family member J
ARSK	228.315	0.508128	0.307666	1.65156	0.0986251	0.348577	153642	arylsulfatase family member K
ART3	17.4669	-1.46899	0.860413	-1.7073	0.0877656	0.324747	419	ADP-ribosyltransferase 3 (inactive)
ART4	2.35297	-1.60112	2.32669	-0.688153	0.491357	NA	420	ADP-ribosyltransferase 4 (inactive) (Dombrock blood group)
ART5	14.0603	-0.104975	0.965575	-0.108718	0.913426	0.977154	116969	ADP-ribosyltransferase 5
ARTN	6.50058	-0.197674	1.38085	-0.143154	0.886169	NA	9048	artemin
ARV1	89.7616	0.0449269	0.407094	0.11036	0.912124	0.976444	64801	ARV1 homolog, fatty acid homeostasis modulator
ARVCF	43.2382	0.145068	0.55971	0.259185	0.795493	0.941255	421	ARVCF delta catenin family member
ARX	63.4107	0.553198	0.473522	1.16826	0.242701	0.576981	170302	aristaless related homeobox
AS3MT	153.019	0.236456	0.332228	0.711729	0.476633	0.785829	57412	arsenite methyltransferase
ASAH1	1115.3	0.160569	0.2084	0.770487	0.441011	0.761375	427	N-acylsphingosine amidohydrolase 1
ASAH2	19.1586	0.474608	0.824056	0.575942	0.564654	0.841143	56624	N-acylsphingosine amidohydrolase 2
ASAH2B	46.1383	0.279743	0.540539	0.517526	0.604789	0.86054	653308	N-acylsphingosine amidohydrolase 2B
ASAP1	5023.83	-0.0715002	0.186689	-0.382991	0.701727	0.906255	50807	ArfGAP with SH3 domain, ankyrin repeat and PH domain 1
ASAP1-IT1	21.8532	-0.717342	0.785032	-0.913774	0.360835	0.69474	29065	ASAP1 intronic transcript 1
ASAP1-IT2	43.5091	-1.10087	0.560035	-1.96572	0.0493307	0.225765	100507117	ASAP1 intronic transcript 2
ASAP2	1167.91	-0.103775	0.217509	-0.477108	0.633285	0.876119	8853	ArfGAP with SH3 domain, ankyrin repeat and PH domain 2
ASAP3	317.775	-0.571181	0.266814	-2.14075	0.0322946	0.170187	55616	ArfGAP with SH3 domain, ankyrin repeat and PH domain 3
ASB1	457.643	-0.466294	0.252529	-1.8465	0.0648203	0.268671	51665	ankyrin repeat and SOCS box containing 1
ASB11	30.1154	0.470958	0.656868	0.716975	0.47339	0.78293	140456	ankyrin repeat and SOCS box containing 11
ASB12	2.56456	-1.46662	2.13733	-0.686193	0.492591	NA	142689	ankyrin repeat and SOCS box containing 12
ASB13	490.314	0.391179	0.240193	1.6286	0.103397	0.359255	79754	ankyrin repeat and SOCS box containing 13
ASB14	2.01839	-0.199386	2.38603	-0.0835637	0.933403	NA	142686	ankyrin repeat and SOCS box containing 14
ASB16	17.6977	0.521312	0.856864	0.608395	0.542925	0.8279	92591	ankyrin repeat and SOCS box containing 16
ASB16-AS1	214.734	0.427065	0.298579	1.43032	0.152624	0.448606	339201	ASB16 antisense RNA 1
ASB3	577.11	0.0853318	0.228024	0.374223	0.708238	0.908557	51130	ankyrin repeat and SOCS box containing 3
ASB4	2.97977	0.514309	1.98604	0.258962	0.795665	NA	51666	ankyrin repeat and SOCS box containing 4
ASB6	695.451	-0.146625	0.220959	-0.663585	0.506956	0.804822	140459	ankyrin repeat and SOCS box containing 6
ASB7	556.877	-0.0968448	0.231404	-0.41851	0.675574	0.891914	140460	ankyrin repeat and SOCS box containing 7
ASB8	802.78	0.0977574	0.217286	0.449902	0.652781	0.884845	140461	ankyrin repeat and SOCS box containing 8
ASB9	119.711	-2.83851	0.40367	-7.03176	2.03945e-12	2.59554e-10	140462	ankyrin repeat and SOCS box containing 9
ASB9P1	68.0992	-0.386534	0.460732	-0.838958	0.401493	0.730387	728619	ankyrin repeat and SOCS box containing 9 pseudogene 1
ASCC1	481.55	-0.600722	0.254503	-2.36037	0.0182566	0.114171	51008	activating signal cointegrator 1 complex subunit 1
ASCC2	712.646	-0.173601	0.221494	-0.783775	0.433172	0.755477	84164	activating signal cointegrator 1 complex subunit 2
ASCC3	3486.95	0.258998	0.191351	1.35352	0.175888	0.486272	10973	activating signal cointegrator 1 complex subunit 3
ASCL1	27.0251	-0.4425	0.694548	-0.637105	0.524056	0.815899	429	achaete-scute family bHLH transcription factor 1
ASCL2	41.6406	0.336898	0.571846	0.589142	0.555766	0.83558	430	achaete-scute family bHLH transcription factor 2
ASCL5	6.08134	0.883298	1.4004	0.630749	0.528205	NA	647219	achaete-scute family bHLH transcription factor 5
ASF1A	697.246	-0.603824	0.223668	-2.69964	0.00694146	0.0570252	25842	anti-silencing function 1A histone chaperone
ASF1B	843.582	0.515021	0.226032	2.27854	0.0226946	0.132947	55723	anti-silencing function 1B histone chaperone
ASGR1	12.1003	-0.636145	1.01268	-0.62818	0.529886	NA	432	asialoglycoprotein receptor 1
ASH1L	5715.8	0.229001	0.182983	1.25149	0.210756	0.537765	55870	ASH1 like histone lysine methyltransferase
ASH1L-AS1	197.115	0.423333	0.305036	1.38781	0.165194	0.470508	645676	ASH1L antisense RNA 1
ASH2L	1327.37	-0.0706442	0.200891	-0.351655	0.725097	0.9145	9070	ASH2 like, histone lysine methyltransferase complex subunit
ASIC1	498.84	0.433152	0.238085	1.81931	0.0688635	0.27948	41	acid sensing ion channel subunit 1
ASIC3	23.3868	-0.0811726	0.733168	-0.110715	0.911842	0.976282	9311	acid sensing ion channel subunit 3
ASIC4	5.04195	1.3515	1.60109	0.844115	0.398605	NA	55515	acid sensing ion channel subunit family member 4
ASIP	2.33868	-1.99637	2.27905	-0.875966	0.381049	NA	434	agouti signaling protein
ASL	876.996	0.836132	0.217918	3.83692	0.000124587	0.00230629	435	argininosuccinate lyase
ASMTL	748.525	0.383437	0.224717	1.70631	0.0879504	0.325064	8623	acetylserotonin O-methyltransferase like
ASMTL-AS1	125.745	0.272976	0.360327	0.757578	0.448704	0.766319	80161	ASMTL antisense RNA 1
ASNA1	1735.85	-0.106369	0.195653	-0.543659	0.586676	0.85225	NA	NA
ASNS	680.952	0.993003	0.249033	3.98743	6.67918e-05	0.00138593	440	asparagine synthetase (glutamine-hydrolyzing)
ASNSD1	585.521	0.424135	0.234698	1.80715	0.0707385	0.283772	54529	asparagine synthetase domain containing 1
ASPA	3.35351	0.852716	1.89755	0.449377	0.65316	NA	443	aspartoacylase
ASPG	1.50161	-0.201824	2.68212	-0.0752478	0.940018	NA	374569	asparaginase
ASPH	1131.58	0.342865	0.218621	1.56831	0.11681	0.385879	444	aspartate beta-hydroxylase
ASPHD1	118.827	-1.69173	0.382788	-4.4195	9.89305e-06	0.00026553	253982	aspartate beta-hydroxylase domain containing 1
ASPHD2	83.2651	-0.289636	0.420532	-0.688738	0.490988	0.794993	57168	aspartate beta-hydroxylase domain containing 2
ASPM	2147.29	0.548087	0.221927	2.46967	0.0135239	0.0925677	259266	assembly factor for spindle microtubules
ASPRV1	45.2957	-0.503956	0.569266	-0.885273	0.376009	0.707978	151516	aspartic peptidase retroviral like 1
ASPSCR1	366.046	-0.00729	0.255031	-0.0285848	0.977196	0.993723	79058	ASPSCR1 tether for SLC2A4, UBX domain containing
ASRGL1	93.4293	0.905492	0.412928	2.19286	0.0283177	0.156013	80150	asparaginase and isoaspartyl peptidase 1
ASS1	315.663	-0.338103	0.271116	-1.24708	0.212367	0.539377	445	argininosuccinate synthase 1
ASTE1	135.643	-0.379304	0.346389	-1.09502	0.273506	0.609423	28990	asteroid homolog 1
ASTL	2.29963	-1.18281	2.23921	-0.528226	0.597342	NA	431705	astacin like metalloendopeptidase
ASTN1	155.023	-0.543872	0.335468	-1.62123	0.104968	0.362279	460	astrotactin 1
ASTN2	2329.96	0.0459347	0.194244	0.236479	0.813061	0.947125	23245	astrotactin 2
ASUN	586.519	0.0888358	0.230446	0.385495	0.699871	0.905338	NA	NA
ASXL1	1701.2	-0.222713	0.196625	-1.13268	0.257349	0.592884	171023	ASXL transcriptional regulator 1
ASXL2	1132.19	-0.608716	0.205391	-2.96369	0.00303972	0.0301641	55252	ASXL transcriptional regulator 2
ASXL3	2.19343	1.19556	2.38001	0.502332	0.615434	NA	80816	ASXL transcriptional regulator 3
ASZ1	3.97055	-0.367023	1.71723	-0.21373	0.830758	NA	136991	ankyrin repeat, SAM and basic leucine zipper domain containing 1
ATAD1	875.805	-0.2025	0.216815	-0.933976	0.350316	0.683972	84896	ATPase family AAA domain containing 1
ATAD2	3171.89	0.494345	0.196148	2.52026	0.0117268	0.083688	29028	ATPase family AAA domain containing 2
ATAD2B	1143.34	-0.127156	0.205743	-0.618033	0.536554	0.824651	54454	ATPase family AAA domain containing 2B
ATAD3A	397.076	-0.358255	0.252996	-1.41605	0.156761	0.45601	55210	ATPase family AAA domain containing 3A
ATAD3B	231.807	-0.0708821	0.288795	-0.245441	0.806115	0.944821	83858	ATPase family AAA domain containing 3B
ATAD3C	46.1768	-0.00469768	0.53994	-0.00870038	0.993058	0.998422	219293	ATPase family AAA domain containing 3C
ATAD5	428.217	0.435913	0.256987	1.69624	0.0898397	0.329103	79915	ATPase family AAA domain containing 5
ATAT1	192.557	0.243933	0.306418	0.796079	0.425986	0.750451	79969	alpha tubulin acetyltransferase 1
ATCAY	141.123	-0.220135	0.366498	-0.600646	0.548076	0.830873	85300	ATCAY kinesin light chain interacting caytaxin
ATE1	669.122	0.0142659	0.224083	0.0636632	0.949238	0.985906	11101	arginyltransferase 1
ATE1-AS1	41.2985	0.324109	0.569687	0.568925	0.569407	0.843506	100130887	ATE1 antisense RNA 1
ATF1	686.564	-0.242328	0.229181	-1.05736	0.290346	0.626601	466	activating transcription factor 1
ATF2	701.027	-0.0952086	0.220216	-0.432342	0.665493	0.887246	1386	activating transcription factor 2
ATF3	267.264	-0.98786	0.307529	-3.21224	0.00131703	0.0157015	467	activating transcription factor 3
ATF4	2805.98	-0.60289	0.189958	-3.17381	0.0015045	0.0173542	468	activating transcription factor 4
ATF5	342.146	-0.447312	0.270307	-1.65483	0.0979594	0.346706	22809	activating transcription factor 5
ATF6	1803.06	-0.104098	0.196458	-0.529874	0.596199	0.857398	22926	activating transcription factor 6
ATF6B	2529.26	-0.38003	0.194017	-1.95874	0.0501427	0.228046	1388	activating transcription factor 6 beta
ATF7	1875.18	-0.112992	0.193882	-0.582788	0.560036	0.838959	11016	activating transcription factor 7
ATF7IP	1753.35	-0.0141962	0.196195	-0.0723575	0.942317	0.984061	55729	activating transcription factor 7 interacting protein
ATF7IP2	202.04	-0.0635725	0.301149	-0.2111	0.832809	0.955547	80063	activating transcription factor 7 interacting protein 2
ATG10	280.148	0.385811	0.274275	1.40666	0.159529	0.461599	83734	autophagy related 10
ATG101	855.723	-0.151991	0.214482	-0.708642	0.478547	0.787407	60673	autophagy related 101
ATG12	868.074	-0.231161	0.212617	-1.08722	0.27694	0.613829	9140	autophagy related 12
ATG13	1635.82	-0.344415	0.198022	-1.73928	0.0819863	0.311234	9776	autophagy related 13
ATG14	1024.43	-0.262696	0.207376	-1.26676	0.205241	0.529377	22863	autophagy related 14
ATG16L1	598.329	0.569194	0.227233	2.50489	0.0122489	0.086364	55054	autophagy related 16 like 1
ATG16L2	98.6392	0.49457	0.394544	1.25352	0.210016	0.536529	89849	autophagy related 16 like 2
ATG2A	1206.27	0.495398	0.203301	2.43677	0.0148193	0.0988083	23130	autophagy related 2A
ATG2B	2572.19	-0.0541477	0.191507	-0.282746	0.777371	0.935273	55102	autophagy related 2B
ATG3	772.569	-0.0326479	0.216266	-0.150962	0.880006	0.969005	64422	autophagy related 3
ATG4A	496.484	0.343187	0.240431	1.42738	0.153469	0.450121	115201	autophagy related 4A cysteine peptidase
ATG4B	317.479	0.0824939	0.262821	0.313878	0.753613	0.925507	23192	autophagy related 4B cysteine peptidase
ATG4C	186.399	0.0463736	0.309814	0.149682	0.881015	0.969005	84938	autophagy related 4C cysteine peptidase
ATG4D	521.167	1.00731	0.236928	4.25157	2.12282e-05	0.00051297	84971	autophagy related 4D cysteine peptidase
ATG5	695.753	-0.425589	0.220173	-1.93298	0.0532393	0.237879	9474	autophagy related 5
ATG7	715.46	0.29933	0.219748	1.36215	0.173151	0.482783	10533	autophagy related 7
ATG9A	1281.82	0.018455	0.203561	0.0906607	0.927762	0.980742	79065	autophagy related 9A
ATG9B	28.8178	0.0493423	0.665936	0.0740946	0.940935	0.983965	285973	autophagy related 9B
ATHL1	190.782	-0.483613	0.307151	-1.57451	0.115369	0.383609	NA	NA
ATIC	867.928	0.0618887	0.212932	0.29065	0.771319	0.932223	471	5-aminoimidazole-4-carboxamide ribonucleotide formyltransferase/IMP cyclohydrolase
ATL1	196.76	0.307479	0.307893	0.998658	0.317961	0.653135	51062	atlastin GTPase 1
ATL2	1128.69	0.400819	0.207726	1.92955	0.0536625	0.239159	64225	atlastin GTPase 2
ATL3	1065.87	-0.401813	0.223974	-1.79401	0.0728113	0.289118	25923	atlastin GTPase 3
ATM	1726.34	-0.00668038	0.200561	-0.0333084	0.973429	0.992403	472	ATM serine/threonine kinase
ATMIN	1871.46	-0.0930833	0.194348	-0.478951	0.631974	0.875499	23300	ATM interactor
ATN1	2962.9	-0.310959	0.190237	-1.63459	0.102136	0.356855	1822	atrophin 1
ATOH1	1.45088	0.626707	2.75464	0.22751	0.820027	NA	474	atonal bHLH transcription factor 1
ATOH7	7.72487	-0.00612383	1.27665	-0.0047968	0.996173	NA	220202	atonal bHLH transcription factor 7
ATOH8	85.9103	-1.19244	0.427384	-2.79009	0.00526941	0.0463295	84913	atonal bHLH transcription factor 8
ATOX1	680.404	-0.333071	0.221162	-1.506	0.132066	0.413727	475	antioxidant 1 copper chaperone
ATP10B	13.7052	-0.00166143	0.964879	-0.0017219	0.998626	0.999497	23120	ATPase phospholipid transporting 10B (putative)
ATP10D	828.097	-0.050654	0.221281	-0.228913	0.818937	0.949394	57205	ATPase phospholipid transporting 10D (putative)
ATP11A	1741.87	0.192397	0.208594	0.922352	0.356345	0.690885	23250	ATPase phospholipid transporting 11A
ATP11A-AS1	5.5548	-0.736585	1.45199	-0.507294	0.611948	NA	100874205	ATP11A antisense RNA 1
ATP11B	2369.69	-0.106894	0.201697	-0.529974	0.59613	0.857398	23200	ATPase phospholipid transporting 11B (putative)
ATP11C	1380.29	0.0641101	0.215603	0.297352	0.766198	0.93022	286410	ATPase phospholipid transporting 11C
ATP12A	6.68529	0.287356	1.35784	0.211627	0.832398	NA	479	ATPase H+/K+ transporting non-gastric alpha2 subunit
ATP13A1	2365.36	-0.6266	0.192947	-3.24752	0.00116418	0.0140937	57130	ATPase 13A1
ATP13A2	501.985	-0.0411431	0.243861	-0.168715	0.866021	0.965137	23400	ATPase cation transporting 13A2
ATP13A3	6256.27	-0.0161234	0.195686	-0.0823945	0.934333	0.981925	79572	ATPase 13A3
ATP13A4	21.7295	0.808364	0.781995	1.03372	0.301267	0.6377	84239	ATPase 13A4
ATP13A4-AS1	1.45088	0.626707	2.75464	0.22751	0.820027	NA	101929198	ATP13A4 antisense RNA 1
ATP1A1	18676.9	-0.770564	0.184078	-4.18607	2.83831e-05	0.00066178	476	ATPase Na+/K+ transporting subunit alpha 1
ATP1A1-AS1	184.815	-0.0590093	0.309895	-0.190417	0.848983	0.959528	84852	ATP1A1 antisense RNA 1
ATP1A2	19.4242	-0.714347	0.807435	-0.884711	0.376313	0.708089	477	ATPase Na+/K+ transporting subunit alpha 2
ATP1A3	647.22	1.39749	0.235095	5.94434	2.77565e-09	1.99951e-07	478	ATPase Na+/K+ transporting subunit alpha 3
ATP1A4	5.40321	-2.06475	1.57131	-1.31403	0.188836	NA	480	ATPase Na+/K+ transporting subunit alpha 4
ATP1B1	2197.64	0.0162066	0.255859	0.063342	0.949494	0.98597	481	ATPase Na+/K+ transporting subunit beta 1
ATP1B2	50.5689	0.0234253	0.547278	0.0428033	0.965858	0.989972	482	ATPase Na+/K+ transporting subunit beta 2
ATP1B3	1766.9	0.200719	0.211669	0.94827	0.342992	0.677574	483	ATPase Na+/K+ transporting subunit beta 3
ATP1B4	79.5061	-0.190814	0.435663	-0.437986	0.661397	0.88661	23439	ATPase Na+/K+ transporting family member beta 4
ATP2A1	63.8496	1.39061	0.478162	2.90824	0.00363465	0.0347566	487	ATPase sarcoplasmic/endoplasmic reticulum Ca2+ transporting 1
ATP2A1-AS1	34.6486	1.38186	0.638163	2.16538	0.0303589	0.163889	100289092	ATP2A1 antisense RNA 1
ATP2A2	5982.19	0.152973	0.200982	0.76113	0.44658	0.765567	488	ATPase sarcoplasmic/endoplasmic reticulum Ca2+ transporting 2
ATP2A3	76.4378	0.794018	0.43703	1.81685	0.06924	0.280338	489	ATPase sarcoplasmic/endoplasmic reticulum Ca2+ transporting 3
ATP2B1	5104.12	0.238166	0.206747	1.15197	0.249335	0.584175	490	ATPase plasma membrane Ca2+ transporting 1
ATP2B3	2.27617	-0.271679	2.24171	-0.121193	0.903538	NA	492	ATPase plasma membrane Ca2+ transporting 3
ATP2B4	1428.99	-1.14615	0.240267	-4.7703	1.83951e-06	6.14727e-05	493	ATPase plasma membrane Ca2+ transporting 4
ATP2C1	4059.28	-0.355812	0.185473	-1.91841	0.0550597	0.242676	27032	ATPase secretory pathway Ca2+ transporting 1
ATP2C2	19.755	-0.374933	0.806797	-0.464718	0.642133	0.880498	9914	ATPase secretory pathway Ca2+ transporting 2
ATP4A	57.3041	-3.50324	0.5702	-6.14387	8.0535e-10	6.33985e-08	495	ATPase H+/K+ transporting subunit alpha
ATP5A1	3417.34	0.595716	0.186363	3.19654	0.00139087	0.0164026	NA	NA
ATP5B	6713.58	0.514492	0.182715	2.81582	0.00486536	0.0435544	NA	NA
ATP5C1	2470.2	-0.0375824	0.197491	-0.190299	0.849075	0.959528	NA	NA
ATP5D	872.727	0.0146705	0.212231	0.069125	0.94489	0.984403	NA	NA
ATP5E	3651.48	-0.212544	0.186119	-1.14198	0.253461	0.58838	NA	NA
ATP5EP2	3.63847	1.39823	1.83733	0.761013	0.446649	NA	NA	NA
ATP5F1	1708.03	0.032753	0.199012	0.164579	0.869276	0.965908	NA	NA
ATP5G1	360.4	0.708851	0.271931	2.60673	0.00914102	0.0697741	NA	NA
ATP5G2	1484.24	-0.34838	0.203635	-1.71081	0.0871169	0.323129	NA	NA
ATP5G3	1540.85	0.222392	0.200078	1.11153	0.266342	0.601873	NA	NA
ATP5H	1299.75	0.0913635	0.201062	0.454405	0.649537	0.88356	NA	NA
ATP5I	488.42	0.184969	0.24085	0.767985	0.442496	0.762904	NA	NA
ATP5J	629.123	-0.20535	0.224328	-0.915403	0.35998	0.69388	NA	NA
ATP5J2	3242.96	0.000467745	0.186767	0.00250443	0.998002	0.999249	NA	NA
ATP5J2-PTCD1	107.614	0.114602	0.470264	0.243698	0.807465	0.945023	NA	NA
ATP5L	1912.34	-0.0186933	0.193814	-0.0964495	0.923164	0.979406	NA	NA
ATP5L2	3.13348	1.0568	1.95562	0.540391	0.588928	NA	NA	NA
ATP5O	749.862	0.203783	0.219935	0.926559	0.354156	0.688562	NA	NA
ATP5S	287.23	0.302189	0.274004	1.10286	0.270086	0.605668	NA	NA
ATP5SL	438.072	-0.426679	0.244692	-1.74374	0.0812051	0.309886	NA	NA
ATP6AP1	4493.83	-0.000335234	0.1885	-0.00177844	0.998581	0.999497	537	ATPase H+ transporting accessory protein 1
ATP6AP1L	79.3598	0.673188	0.432745	1.55562	0.119798	0.392187	92270	ATPase H+ transporting accessory protein 1 like
ATP6AP2	2445.08	-0.145683	0.198904	-0.73243	0.463906	0.777521	10159	ATPase H+ transporting accessory protein 2
ATP6V0A1	737.681	0.479559	0.219472	2.18505	0.0288849	0.157935	535	ATPase H+ transporting V0 subunit a1
ATP6V0A2	2540.83	0.243948	0.213628	1.14193	0.253484	0.58838	23545	ATPase H+ transporting V0 subunit a2
ATP6V0A4	4.12535	-1.22869	1.71461	-0.716602	0.47362	NA	50617	ATPase H+ transporting V0 subunit a4
ATP6V0B	1440.07	-0.0701051	0.198955	-0.352366	0.724564	0.914338	533	ATPase H+ transporting V0 subunit b
ATP6V0C	3460.29	0.446072	0.191163	2.33347	0.0196235	0.119732	527	ATPase H+ transporting V0 subunit c
ATP6V0D1	2038.15	0.164063	0.20289	0.808631	0.418727	0.744708	9114	ATPase H+ transporting V0 subunit d1
ATP6V0D2	16.1211	-0.121795	0.891059	-0.136686	0.891279	0.971925	245972	ATPase H+ transporting V0 subunit d2
ATP6V0E1	2656.65	-2.1914	0.216088	-10.1412	3.62517e-24	2.12937e-21	8992	ATPase H+ transporting V0 subunit e1
ATP6V0E2	343.51	0.994451	0.285673	3.48108	0.000499403	0.00707503	155066	ATPase H+ transporting V0 subunit e2
ATP6V0E2-AS1	46.8962	0.649726	0.549789	1.18177	0.237296	0.570405	401431	ATP6V0E2 antisense RNA 1
ATP6V1A	1591.09	-0.16339	0.202971	-0.804992	0.420824	0.746438	523	ATPase H+ transporting V1 subunit A
ATP6V1B1	8.52551	0.719798	1.19959	0.600037	0.548482	NA	525	ATPase H+ transporting V1 subunit B1
ATP6V1B1-AS1	17.1189	0.571098	0.882304	0.64728	0.517451	0.811384	101927750	ATP6V1B1 antisense RNA 1
ATP6V1B2	887.767	0.504818	0.212889	2.37128	0.0177267	0.1115	526	ATPase H+ transporting V1 subunit B2
ATP6V1C1	3157.3	-0.123672	0.191992	-0.644149	0.519479	0.813087	528	ATPase H+ transporting V1 subunit C1
ATP6V1C2	89.2659	-0.525056	0.40744	-1.28867	0.197513	0.520286	245973	ATPase H+ transporting V1 subunit C2
ATP6V1D	1220.35	0.000716322	0.211462	0.00338747	0.997297	0.9992	51382	ATPase H+ transporting V1 subunit D
ATP6V1E1	1323.42	-0.0518076	0.200641	-0.258211	0.796244	0.941612	529	ATPase H+ transporting V1 subunit E1
ATP6V1E2	69.6115	-0.527912	0.466279	-1.13218	0.257559	0.592984	90423	ATPase H+ transporting V1 subunit E2
ATP6V1F	1764.84	-0.0655339	0.199438	-0.328592	0.742464	0.921749	9296	ATPase H+ transporting V1 subunit F
ATP6V1G1	1754.22	-0.13811	0.196808	-0.701748	0.482836	0.790253	9550	ATPase H+ transporting V1 subunit G1
ATP6V1G2	16.3182	0.0109273	0.875662	0.0124789	0.990044	0.997721	534	ATPase H+ transporting V1 subunit G2
ATP6V1G2-DDX39B	35.3209	-6.20887	1.18406	-5.2437	1.57385e-07	7.21017e-06	100532737	ATP6V1G2-DDX39B readthrough (NMD candidate)
ATP6V1H	1120.16	-0.138162	0.208743	-0.661874	0.508052	0.805239	51606	ATPase H+ transporting V1 subunit H
ATP7A	3233.42	0.334338	0.207015	1.61505	0.106301	0.365143	538	ATPase copper transporting alpha
ATP7B	377.474	0.335372	0.253665	1.3221	0.186134	0.502586	540	ATPase copper transporting beta
ATP8A1	95.6321	0.644324	0.431653	1.49269	0.135518	0.420572	10396	ATPase phospholipid transporting 8A1
ATP8A2	4.30302	2.13013	1.75721	1.21222	0.225427	NA	51761	ATPase phospholipid transporting 8A2
ATP8B1	242.141	-0.240077	0.293819	-0.81709	0.413877	0.740576	5205	ATPase phospholipid transporting 8B1
ATP8B2	4604.43	-1.55606	0.209783	-7.41748	1.1937e-13	1.80497e-11	57198	ATPase phospholipid transporting 8B2
ATP8B3	41.0087	-0.780577	0.575291	-1.35684	0.174833	0.484934	148229	ATPase phospholipid transporting 8B3
ATP8B4	21.7227	-0.987918	0.786603	-1.25593	0.209142	0.535032	79895	ATPase phospholipid transporting 8B4 (putative)
ATP8B5P	3.08395	2.25221	2.05792	1.09442	0.273773	NA	158381	ATPase phospholipid transporting 8B5, pseudogene
ATP9A	817.294	0.528593	0.218874	2.41506	0.0157328	0.102944	10079	ATPase phospholipid transporting 9A (putative)
ATP9B	422.975	0.277046	0.269076	1.02962	0.303188	0.639541	374868	ATPase phospholipid transporting 9B (putative)
ATPAF1	302.037	0.475696	0.267376	1.77913	0.0752191	0.295773	64756	ATP synthase mitochondrial F1 complex assembly factor 1
ATPAF2	340.007	0.331132	0.26367	1.25586	0.209168	0.535032	91647	ATP synthase mitochondrial F1 complex assembly factor 2
ATPIF1	623.445	0.351304	0.225405	1.55855	0.119104	0.390723	NA	NA
ATR	1054.39	-0.137122	0.206491	-0.664057	0.506654	0.804519	545	ATR serine/threonine kinase
ATRAID	2212.48	-0.426186	0.198248	-2.14976	0.0315741	0.167827	51374	all-trans retinoic acid induced differentiation factor
ATRIP	240.1	0.0520239	0.291391	0.178537	0.858302	0.962285	84126	ATR interacting protein
ATRN	2716.37	0.0547696	0.206572	0.265135	0.790905	0.93982	8455	attractin
ATRNL1	361.06	1.20976	0.286114	4.22825	2.35521e-05	0.000563774	26033	attractin like 1
ATRX	2124.38	-0.00755692	0.192297	-0.0392981	0.968653	0.990689	546	ATRX chromatin remodeler
ATXN1	558.661	-0.793722	0.282216	-2.81247	0.0049163	0.0439331	6310	ataxin 1
ATXN10	1762.38	0.142586	0.196737	0.724754	0.468603	0.7797	25814	ataxin 10
ATXN1L	2015.74	-0.188837	0.19299	-0.97848	0.327837	0.663055	342371	ataxin 1 like
ATXN2	945.082	0.145535	0.209915	0.693305	0.488118	0.79329	6311	ataxin 2
ATXN2L	6560.88	0.0445673	0.181714	0.245261	0.806254	0.944821	11273	ataxin 2 like
ATXN3	830.71	-0.103036	0.214111	-0.481225	0.630356	0.874139	4287	ataxin 3
ATXN7	3256.1	-0.162785	0.191806	-0.848698	0.396049	0.726106	6314	ataxin 7
ATXN7L1	632.605	-0.43416	0.225484	-1.92546	0.0541721	0.240569	222255	ataxin 7 like 1
ATXN7L2	165.157	0.19652	0.338396	0.58074	0.561415	0.839773	127002	ataxin 7 like 2
ATXN7L3	1496.76	-0.408952	0.205071	-1.9942	0.0461306	0.216438	56970	ataxin 7 like 3
ATXN7L3B	4415.03	0.0609087	0.185045	0.329156	0.742038	0.921749	552889	ataxin 7 like 3B
AUH	105.822	0.298287	0.381468	0.781946	0.434246	0.755881	549	AU RNA binding methylglutaconyl-CoA hydratase
AUNIP	83.1616	0.509802	0.439398	1.16023	0.245955	0.581038	79000	aurora kinase A and ninein interacting protein
AUP1	1641.51	-0.590849	0.19645	-3.00764	0.00263289	0.0270771	550	AUP1 lipid droplet regulating VLDL assembly factor
AURKA	1457.5	0.819327	0.238448	3.43608	0.0005902	0.00820904	6790	aurora kinase A
AURKAIP1	833.825	0.434123	0.213737	2.03111	0.0422442	0.204119	54998	aurora kinase A interacting protein 1
AURKAPS1	19.3434	0.126677	0.816668	0.155114	0.876731	0.96865	NA	NA
AURKB	240.025	0.753655	0.320978	2.34799	0.0188749	0.116186	9212	aurora kinase B
AURKC	4.89015	-1.58687	1.6266	-0.975574	0.329276	NA	6795	aurora kinase C
AUTS2	863.595	-0.357381	0.217812	-1.64078	0.100843	0.353696	26053	activator of transcription and developmental regulator AUTS2
AVEN	235.397	0.0881611	0.288356	0.305737	0.759805	0.927306	57099	apoptosis and caspase activation inhibitor
AVIL	14.3785	0.713678	0.96316	0.740975	0.458709	0.775448	10677	advillin
AVL9	3560.76	0.0351576	0.189666	0.185366	0.852942	0.960796	23080	AVL9 cell migration associated
AVPI1	513.527	-0.389599	0.243526	-1.59983	0.109637	0.37225	60370	arginine vasopressin induced 1
AVPR1A	31.5206	-0.0993878	0.653697	-0.15204	0.879156	0.96886	552	arginine vasopressin receptor 1A
AVPR2	1.71571	0.859497	2.59245	0.331538	0.740238	NA	554	arginine vasopressin receptor 2
AXDND1	10.1656	1.29262	1.1119	1.16253	0.245019	NA	126859	axonemal dynein light chain domain containing 1
AXIN1	946.193	-0.107277	0.209563	-0.511908	0.608716	0.863003	8312	axin 1
AXIN2	328.273	0.284674	0.264874	1.07475	0.282486	0.620113	8313	axin 2
AXL	99.6193	-0.795512	0.39282	-2.02513	0.0428536	0.206131	558	AXL receptor tyrosine kinase
AZGP1	2.02886	-0.735922	2.38349	-0.308758	0.757505	NA	563	alpha-2-glycoprotein 1, zinc-binding
AZI2	1233.05	-0.101659	0.202641	-0.501668	0.615901	0.866739	64343	5-azacytidine induced 2
AZIN1	3576.38	0.0427882	0.188985	0.226411	0.820882	0.950051	51582	antizyme inhibitor 1
AZIN1-AS1	136.823	0.526387	0.345739	1.5225	0.127884	0.406776	NA	NA
AZIN2	59.8515	-0.488376	0.487278	-1.00225	0.316221	0.65182	113451	antizyme inhibitor 2
B2M	29148.9	-0.698939	0.187472	-3.72822	0.000192835	0.00332059	567	beta-2-microglobulin
B3GALNT1	1223.67	0.172988	0.20259	0.853885	0.393169	0.723169	8706	beta-1,3-N-acetylgalactosaminyltransferase 1 (globoside blood group)
B3GALNT2	533.867	0.521798	0.238334	2.18936	0.0285707	0.156777	148789	beta-1,3-N-acetylgalactosaminyltransferase 2
B3GALT1	60.9608	0.893601	0.486271	1.83766	0.0661126	0.272222	8708	beta-1,3-galactosyltransferase 1
B3GALT2	113.377	1.21267	0.391038	3.10117	0.00192757	0.021042	8707	beta-1,3-galactosyltransferase 2
B3GALT4	298.666	-0.480364	0.271287	-1.77069	0.0766125	0.29924	8705	beta-1,3-galactosyltransferase 4
B3GALT5	38.9384	0.202048	0.582892	0.346629	0.72887	0.916232	10317	beta-1,3-galactosyltransferase 5
B3GALT5-AS1	21.3167	0.727952	0.800644	0.909208	0.36324	0.696874	114041	B3GALT5 antisense RNA 1
B3GALT6	460.661	0.175764	0.240496	0.730838	0.464878	0.777982	126792	beta-1,3-galactosyltransferase 6
B3GAT1	11.5575	-0.646065	1.03743	-0.622755	0.533446	NA	27087	beta-1,3-glucuronyltransferase 1
B3GAT2	5.31	-0.664347	1.49852	-0.443335	0.657523	NA	135152	beta-1,3-glucuronyltransferase 2
B3GAT3	1721.93	0.511913	0.195815	2.61427	0.00894172	0.0685188	26229	beta-1,3-glucuronyltransferase 3
B3GLCT	685.893	0.272539	0.224203	1.21559	0.224141	0.554344	145173	beta 3-glucosyltransferase
B3GNT2	619.526	-0.216224	0.227437	-0.950702	0.341756	0.676425	10678	UDP-GlcNAc:betaGal beta-1,3-N-acetylglucosaminyltransferase 2
B3GNT3	39.1355	-1.64635	0.595314	-2.76552	0.00568326	0.0487643	10331	UDP-GlcNAc:betaGal beta-1,3-N-acetylglucosaminyltransferase 3
B3GNT4	31.3007	2.20508	0.725336	3.04008	0.00236515	0.0249797	79369	UDP-GlcNAc:betaGal beta-1,3-N-acetylglucosaminyltransferase 4
B3GNT5	6.31426	1.2005	1.40168	0.856473	0.391736	NA	84002	UDP-GlcNAc:betaGal beta-1,3-N-acetylglucosaminyltransferase 5
B3GNT6	28.7453	-0.120392	0.677327	-0.177746	0.858922	0.962679	192134	UDP-GlcNAc:betaGal beta-1,3-N-acetylglucosaminyltransferase 6
B3GNT7	7.97541	0.00113731	1.22082	0.000931592	0.999257	NA	93010	UDP-GlcNAc:betaGal beta-1,3-N-acetylglucosaminyltransferase 7
B3GNT8	22.446	-1.19156	0.805498	-1.47929	0.139063	0.42671	374907	UDP-GlcNAc:betaGal beta-1,3-N-acetylglucosaminyltransferase 8
B3GNT9	168.934	-0.402976	0.330449	-1.21948	0.222662	0.55232	84752	UDP-GlcNAc:betaGal beta-1,3-N-acetylglucosaminyltransferase 9
B3GNTL1	24.3088	1.08095	0.733402	1.47388	0.140513	0.428815	146712	UDP-GlcNAc:betaGal beta-1,3-N-acetylglucosaminyltransferase like 1
B4GALNT1	1653.13	-0.286187	0.201546	-1.41996	0.15562	0.453556	2583	beta-1,4-N-acetyl-galactosaminyltransferase 1
B4GALNT3	120.443	0.00438473	0.362637	0.0120912	0.990353	0.997721	283358	beta-1,4-N-acetyl-galactosaminyltransferase 3
B4GALNT4	177.276	-0.719225	0.323865	-2.22076	0.0263674	0.14804	338707	beta-1,4-N-acetyl-galactosaminyltransferase 4
B4GALT1	449.284	-0.987367	0.248735	-3.96956	7.20066e-05	0.00147411	2683	beta-1,4-galactosyltransferase 1
B4GALT1-AS1	3.66193	0.984963	1.82818	0.538767	0.590047	NA	101929639	B4GALT1 antisense RNA 1
B4GALT2	597.337	-1.24905	0.228507	-5.46613	4.59971e-08	2.45618e-06	8704	beta-1,4-galactosyltransferase 2
B4GALT3	1264.83	-0.691144	0.204969	-3.37195	0.000746392	0.00995537	8703	beta-1,4-galactosyltransferase 3
B4GALT4	968.642	-0.177517	0.209274	-0.848252	0.396297	0.726232	8702	beta-1,4-galactosyltransferase 4
B4GALT4-AS1	1.77238	-0.681122	2.48591	-0.273993	0.78409	NA	100874201	B4GALT4 antisense RNA 1
B4GALT5	2553.41	-1.28842	0.192308	-6.6998	2.087e-11	2.16821e-09	9334	beta-1,4-galactosyltransferase 5
B4GALT6	274.282	-1.06154	0.284391	-3.73268	0.000189453	0.00328042	9331	beta-1,4-galactosyltransferase 6
B4GALT7	710.989	-0.472221	0.224565	-2.10282	0.0354814	0.18208	11285	beta-1,4-galactosyltransferase 7
B4GAT1	460.593	0.60358	0.249629	2.41791	0.0156101	0.10236	11041	beta-1,4-glucuronyltransferase 1
B9D1	154.341	0.146064	0.332032	0.439908	0.660004	0.8865	27077	B9 domain containing 1
B9D2	58.1737	0.0746038	0.486752	0.153269	0.878186	0.968803	80776	B9 domain containing 2
BAALC	1.72165	0.107796	2.53459	0.04253	0.966076	NA	79870	BAALC binder of MAP3K1 and KLF4
BAALC-AS1	9.70411	0.143866	1.11642	0.128864	0.897465	NA	100499183	BAALC antisense RNA 1
BAALC-AS2	1.97349	0.579337	2.37557	0.243873	0.807329	NA	157556	BAALC antisense RNA 2
BAAT	5.01376	2.41656	1.66911	1.44781	0.147669	NA	570	bile acid-CoA:amino acid N-acyltransferase
BABAM1	658.741	-0.248441	0.224488	-1.1067	0.268423	0.604358	29086	BRISC and BRCA1 A complex member 1
BACE1	2824.96	0.159684	0.19715	0.809959	0.417964	0.74388	23621	beta-secretase 1
BACE1-AS	23.2571	-1.10836	0.764062	-1.45061	0.146888	0.439598	100379571	BACE1 antisense RNA
BACE2	772.118	-1.06144	0.25494	-4.1635	3.13403e-05	0.000717585	25825	beta-secretase 2
BACH1	870.793	-0.340242	0.226748	-1.50053	0.133478	0.416488	571	BTB domain and CNC homolog 1
BACH1-IT2	4.62532	-1.59979	1.62245	-0.986033	0.324117	NA	100874322	BACH1 intronic transcript 2
BACH2	691.178	-0.884387	0.225163	-3.92776	8.57408e-05	0.00170056	60468	BTB domain and CNC homolog 2
BAD	411.785	-0.0184036	0.246329	-0.0747116	0.940444	0.983868	572	BCL2 associated agonist of cell death
BAG1	434.976	-0.412421	0.247216	-1.66827	0.095263	0.341115	573	BAG cochaperone 1
BAG2	265.773	-0.208886	0.276757	-0.754763	0.450391	0.768276	9532	BAG cochaperone 2
BAG3	1125.69	-0.401976	0.205903	-1.95225	0.0509082	0.230484	9531	BAG cochaperone 3
BAG4	1012.77	0.276352	0.20849	1.32549	0.185007	0.501172	9530	BAG cochaperone 4
BAG5	1248.52	0.157306	0.202861	0.775436	0.438082	0.758626	9529	BAG cochaperone 5
BAG6	4725.86	-0.0968156	0.184653	-0.52431	0.600063	0.858761	7917	BAG cochaperone 6
BAGE	119.848	0.686509	0.36508	1.88043	0.0600491	0.256131	574	B melanoma antigen
BAGE2	559.601	0.110662	0.230634	0.479816	0.631359	0.875123	85319	BAGE family member 2
BAGE3	559.601	0.110662	0.230634	0.479816	0.631359	0.875123	85318	BAGE family member 3
BAGE4	272.71	-0.209364	0.298216	-0.702057	0.482644	0.790088	85317	BAGE family member 4
BAGE5	7.68723	2.8282	1.61443	1.75182	0.0798044	NA	85316	BAGE family member 5
BAHCC1	491.021	-1.12043	0.25939	-4.31947	1.56402e-05	0.000390289	57597	BAH domain and coiled-coil containing 1
BAHD1	857.217	-0.00312016	0.215273	-0.014494	0.988436	0.997493	22893	bromo adjacent homology domain containing 1
BAIAP2	366.922	0.630048	0.255885	2.46223	0.0138075	0.0939767	10458	BAR/IMD domain containing adaptor protein 2
BAIAP2-AS1	291.734	0.0565754	0.269219	0.210146	0.833553	0.955708	NA	NA
BAIAP2L1	642.568	-0.106745	0.223799	-0.476967	0.633385	0.876119	55971	BAR/IMD domain containing adaptor protein 2 like 1
BAIAP2L2	9.70995	0.0882446	1.12345	0.0785479	0.937392	NA	80115	BAR/IMD domain containing adaptor protein 2 like 2
BAIAP3	20.0234	0.819921	0.798157	1.02727	0.304294	0.640722	8938	BAI1 associated protein 3
BAK1	964.217	0.411482	0.209175	1.96717	0.049164	0.22534	578	BCL2 antagonist/killer 1
BAMBI	1809.57	-0.354288	0.220974	-1.6033	0.108867	0.370956	25805	BMP and activin membrane bound inhibitor
BANCR	2.07506	-1.71492	2.38997	-0.717549	0.473035	NA	100885775	BRAF-activated non-protein coding RNA
BANF1	2890.99	-0.0928325	0.190292	-0.487842	0.625662	0.872932	8815	BAF nuclear assembly factor 1
BANK1	25.0267	-0.757248	0.729327	-1.03828	0.299138	0.635919	55024	B cell scaffold protein with ankyrin repeats 1
BANP	418.055	0.380304	0.245251	1.55067	0.120981	0.39496	54971	BTG3 associated nuclear protein
BAP1	1140.6	0.0988063	0.207984	0.475068	0.634739	0.876561	8314	BRCA1 associated protein 1
BARD1	440.833	0.464645	0.253743	1.83116	0.0670761	0.275003	580	BRCA1 associated RING domain 1
BARX1	5.30628	-1.36342	1.58375	-0.86088	0.389304	NA	56033	BARX homeobox 1
BARX2	65.448	-0.364606	0.517092	-0.705108	0.480743	0.788982	8538	BARX homeobox 2
BASP1	585.134	0.651081	0.284778	2.28627	0.0222383	0.131179	10409	brain abundant membrane attached signal protein 1
BASP1P1	1.73463	0.279193	2.5048	0.111463	0.911249	NA	646201	BASP1 pseudogene 1
BATF	133.938	-0.0843564	0.348152	-0.242298	0.808549	0.945857	10538	basic leucine zipper ATF-like transcription factor
BATF2	309.645	-0.66845	0.309286	-2.16127	0.0306747	0.164778	116071	basic leucine zipper ATF-like transcription factor 2
BATF3	2.036	-0.972643	2.34728	-0.414369	0.678604	NA	55509	basic leucine zipper ATF-like transcription factor 3
BAX	1562.78	-0.255688	0.203106	-1.25889	0.20807	0.533487	581	BCL2 associated X, apoptosis regulator
BAZ1A	4238.28	0.0335098	0.185008	0.181126	0.856269	0.961168	11177	bromodomain adjacent to zinc finger domain 1A
BAZ1B	5874.86	0.216384	0.182307	1.18692	0.235259	0.567506	9031	bromodomain adjacent to zinc finger domain 1B
BAZ2A	3742.77	-0.212302	0.188106	-1.12863	0.259055	0.595109	11176	bromodomain adjacent to zinc finger domain 2A
BAZ2B	2185.05	0.305003	0.193561	1.57575	0.115084	0.382911	29994	bromodomain adjacent to zinc finger domain 2B
BBC3	334.406	-1.00001	0.262151	-3.81465	0.000136374	0.00247647	27113	BCL2 binding component 3
BBIP1	365.735	0.330472	0.2536	1.30312	0.192534	0.512529	92482	BBSome interacting protein 1
BBOX1-AS1	1160.71	0.108282	0.208761	0.518689	0.603978	0.860283	103695435	BBOX1 antisense RNA 1
BBS1	303.748	0.0465144	0.269876	0.172355	0.863159	0.964063	582	Bardet-Biedl syndrome 1
BBS10	769.886	0.358108	0.217267	1.64824	0.0993034	0.350569	79738	Bardet-Biedl syndrome 10
BBS12	207.774	-0.70544	0.298983	-2.35946	0.0183014	0.114221	166379	Bardet-Biedl syndrome 12
BBS2	391.364	0.137078	0.248826	0.550901	0.581702	0.85055	583	Bardet-Biedl syndrome 2
BBS4	341.799	0.342515	0.26269	1.30387	0.192277	0.51247	585	Bardet-Biedl syndrome 4
BBS5	2121.83	0.20823	0.207279	1.00459	0.315095	0.651103	129880	Bardet-Biedl syndrome 5
BBS7	349.767	0.682093	0.272602	2.50216	0.0123439	0.0868337	55212	Bardet-Biedl syndrome 7
BBS9	939.583	0.242606	0.21281	1.14001	0.254282	0.589017	27241	Bardet-Biedl syndrome 9
BBX	2169.61	-0.075794	0.193828	-0.391037	0.69577	0.903477	56987	BBX high mobility group box domain containing
BCAM	347.305	0.275583	0.257195	1.07149	0.283948	0.622071	4059	basal cell adhesion molecule (Lutheran blood group)
BCAN	3.52714	-0.199953	1.82222	-0.10973	0.912623	NA	63827	brevican
BCAP29	1583.44	0.170462	0.197658	0.862407	0.388463	0.719018	55973	B cell receptor associated protein 29
BCAP31	3917.75	-0.409075	0.185374	-2.20675	0.0273314	0.15206	10134	B cell receptor associated protein 31
BCAR1	1877.64	-0.413286	0.195467	-2.11435	0.0344853	0.178589	9564	BCAR1 scaffold protein, Cas family member
BCAR3	215.066	-0.551176	0.314782	-1.75098	0.0799502	0.307025	8412	BCAR3 adaptor protein, NSP family member
BCAS1	33.2905	-0.16712	0.628904	-0.265732	0.790446	0.939659	8537	brain enriched myelin associated protein 1
BCAS2	3383.07	0.354841	0.193642	1.83246	0.0668829	0.274444	10286	BCAS2 pre-mRNA processing factor
BCAS3	5648.36	-0.29274	0.18515	-1.58109	0.113857	0.38057	54828	BCAS3 microtubule associated cell migration factor
BCAS4	276.188	-0.122689	0.281463	-0.435898	0.662911	0.88661	55653	breast carcinoma amplified sequence 4
BCAT1	2.04315	-0.980352	2.34681	-0.417738	0.676139	NA	586	branched chain amino acid transaminase 1
BCAT2	189.24	0.725452	0.313902	2.31108	0.0208284	0.124839	587	branched chain amino acid transaminase 2
BCCIP	640.056	-0.0368591	0.223708	-0.164764	0.86913	0.965908	56647	BRCA2 and CDKN1A interacting protein
BCDIN3D	389.958	-0.0600878	0.24896	-0.241355	0.80928	0.94614	144233	BCDIN3 domain containing RNA methyltransferase
BCDIN3D-AS1	82.3594	-0.269338	0.428633	-0.628365	0.529765	0.81963	100286844	BCDIN3D antisense RNA 1
BCHE	210.249	0.645006	0.300957	2.14319	0.0320981	0.16943	590	butyrylcholinesterase
BCKDHA	540.275	0.0751434	0.235383	0.319239	0.749545	0.924417	593	branched chain keto acid dehydrogenase E1 subunit alpha
BCKDHB	314.638	0.377922	0.263959	1.43174	0.152217	0.447877	594	branched chain keto acid dehydrogenase E1 subunit beta
BCKDK	1098.44	0.0484014	0.20549	0.235542	0.813788	0.947404	10295	branched chain keto acid dehydrogenase kinase
BCL10	381.705	-0.255089	0.251451	-1.01447	0.31036	0.647339	8915	BCL10 immune signaling adaptor
BCL11A	5.36002	1.12035	1.51413	0.73993	0.459343	NA	53335	BAF chromatin remodeling complex subunit BCL11A
BCL11B	132.759	0.858141	0.358769	2.3919	0.0167612	0.107059	64919	BAF chromatin remodeling complex subunit BCL11B
BCL2	228.964	-1.01196	0.30829	-3.2825	0.00102892	0.0127546	596	BCL2 apoptosis regulator
BCL2A1	1.77238	-0.681122	2.48591	-0.273993	0.78409	NA	597	BCL2 related protein A1
BCL2L1	823.351	-0.410592	0.214156	-1.91726	0.0552055	0.242758	598	BCL2 like 1
BCL2L10	5.18841	-0.176117	1.50966	-0.11666	0.907129	NA	10017	BCL2 like 10
BCL2L11	415.302	0.316847	0.245631	1.28993	0.197075	0.519651	10018	BCL2 like 11
BCL2L12	444.989	1.21091	0.243561	4.9717	6.63672e-07	2.59887e-05	83596	BCL2 like 12
BCL2L13	1118.47	-0.34894	0.205826	-1.69531	0.0900162	0.329355	23786	BCL2 like 13
BCL2L14	6.7179	-1.88973	1.44398	-1.3087	0.190638	NA	79370	BCL2 like 14
BCL2L15	125.838	0.223771	0.364874	0.613283	0.53969	0.826333	440603	BCL2 like 15
BCL2L2	467.411	0.00667016	0.251405	0.0265315	0.978833	0.994347	599	BCL2 like 2
BCL2L2-PABPN1	1222.59	0.20892	0.214932	0.972028	0.331037	0.666876	100529063	BCL2L2-PABPN1 readthrough
BCL3	372.849	-1.45832	0.276678	-5.2708	1.35827e-07	6.36306e-06	602	BCL3 transcription coactivator
BCL6	569.168	-1.98791	0.257806	-7.71087	1.24967e-14	2.38562e-12	604	BCL6 transcription repressor
BCL6B	6.58252	0.975339	1.39173	0.700811	0.483421	NA	255877	BCL6B transcription repressor
BCL7A	160.164	0.659936	0.343733	1.91991	0.0548699	0.242119	605	BAF chromatin remodeling complex subunit BCL7A
BCL7B	1374.07	-0.42778	0.199943	-2.13951	0.0323945	0.170655	9275	BAF chromatin remodeling complex subunit BCL7B
BCL7C	653.234	0.499477	0.22432	2.22663	0.0259722	0.14631	9274	BAF chromatin remodeling complex subunit BCL7C
BCL9	783.349	-0.724315	0.233033	-3.10821	0.00188226	0.0207252	607	BCL9 transcription coactivator
BCL9L	1410.23	-0.636817	0.215858	-2.95016	0.00317607	0.0312331	283149	BCL9 like
BCLAF1	3034.73	0.202899	0.189245	1.07215	0.283655	0.621785	9774	BCL2 associated transcription factor 1
BCO1	1.81143	-1.26303	2.54557	-0.496166	0.619778	NA	53630	beta-carotene oxygenase 1
BCO2	6.17827	0.479547	1.39405	0.343996	0.730849	NA	83875	beta-carotene oxygenase 2
BCOR	1607.06	-0.575158	0.199062	-2.88934	0.00386054	0.0362597	54880	BCL6 corepressor
BCORL1	1018.64	-0.591534	0.208693	-2.83447	0.00459014	0.0414797	63035	BCL6 corepressor like 1
BCR	884.458	0.101509	0.229949	0.441441	0.658894	0.886158	613	BCR activator of RhoGEF and GTPase
BCRP2	13.2615	-0.285274	0.976079	-0.292265	0.770084	0.93157	400892	BCR pseudogene 2
BCRP3	4.80158	-0.800058	1.64821	-0.48541	0.627385	NA	644165	BCR pseudogene 3
BCS1L	188.799	0.559922	0.30895	1.81234	0.0699336	0.281801	617	BCS1 homolog, ubiquinol-cytochrome c reductase complex chaperone
BCYRN1	101.257	0.738658	0.394384	1.87294	0.0610767	0.258729	618	brain cytoplasmic RNA 1
BDH1	179.855	0.779394	0.316498	2.46255	0.0137951	0.0939692	622	3-hydroxybutyrate dehydrogenase 1
BDH2	834.886	-0.186541	0.216257	-0.862588	0.388364	0.719018	56898	3-hydroxybutyrate dehydrogenase 2
BDKRB1	1.50876	-0.200403	2.68544	-0.0746258	0.940512	NA	623	bradykinin receptor B1
BDKRB2	14.2287	1.2137	0.951555	1.27549	0.202136	0.525451	624	bradykinin receptor B2
BDNF	15.0601	-0.0194347	0.915249	-0.0212343	0.983059	0.995663	627	brain derived neurotrophic factor
BDNF-AS	84.222	1.3144	0.425268	3.09075	0.00199651	0.0215939	497258	BDNF antisense RNA
BDP1	2135.2	0.0612665	0.199352	0.307328	0.758594	0.927238	55814	B double prime 1, subunit of RNA polymerase III transcription initiation factor IIIB
BEAN1	21.3465	0.376375	0.77519	0.485527	0.627303	0.873209	146227	brain expressed associated with NEDD4 1
BECN1	1359.5	0.0375508	0.200038	0.187719	0.851097	0.960251	8678	beclin 1
BECN2	3.32603	-1.0801	1.90329	-0.56749	0.570381	NA	441925	beclin 2
BEGAIN	80.9829	-0.607637	0.424411	-1.43172	0.152224	0.447877	57596	brain enriched guanylate kinase associated
BEND2	9.01349	-0.107514	1.16061	-0.0926361	0.926193	NA	139105	BEN domain containing 2
BEND3	383.775	-0.167825	0.256489	-0.654315	0.512909	0.808109	57673	BEN domain containing 3
BEND3P3	29.2102	-0.0883716	0.663316	-0.133227	0.894014	0.972532	650623	BEN domain containing 3 pseudogene 3
BEND4	9.11778	0.36839	1.15203	0.319775	0.749139	NA	389206	BEN domain containing 4
BEND5	13.2925	-0.253959	0.977939	-0.259688	0.795105	0.941186	79656	BEN domain containing 5
BEND6	214.424	-0.0970503	0.313031	-0.310034	0.756535	0.926751	221336	BEN domain containing 6
BEND7	11.6017	0.160164	1.02843	0.155736	0.876241	NA	222389	BEN domain containing 7
BEST1	13.3617	-1.50676	0.976059	-1.54372	0.122657	0.39785	7439	bestrophin 1
BEST2	2.97132	0.388379	2.00778	0.193437	0.846617	NA	54831	bestrophin 2
BEST3	4.88361	1.30149	1.61932	0.803728	0.421554	NA	144453	bestrophin 3
BET1	405.819	-0.473152	0.253781	-1.86441	0.0622635	0.261983	10282	Bet1 golgi vesicular membrane trafficking protein
BET1L	563.323	-0.576797	0.238092	-2.42258	0.0154108	0.101474	51272	Bet1 golgi vesicular membrane trafficking protein like
BEX2	25.1722	-0.115972	0.708593	-0.163666	0.869994	0.966224	84707	brain expressed X-linked 2
BEX4	40.1019	-1.17388	0.582353	-2.01575	0.0438259	0.209439	56271	brain expressed X-linked 4
BEX5	41.3544	0.000216169	0.586289	0.000368708	0.999706	0.999902	340542	brain expressed X-linked 5
BFAR	1544.24	-0.222609	0.205053	-1.08562	0.277647	0.614348	51283	bifunctional apoptosis regulator
BFSP1	51.0162	1.36166	0.529362	2.57226	0.0101037	0.0750502	631	beaded filament structural protein 1
BFSP2	2.32106	-0.944662	2.28072	-0.414195	0.678731	NA	8419	beaded filament structural protein 2
BGLAP	4.35123	-0.937057	1.65879	-0.564903	0.57214	NA	632	bone gamma-carboxyglutamate protein
BGN	157.85	-2.40929	0.346989	-6.94343	3.82679e-12	4.56584e-10	633	biglycan
BHLHA15	1.46387	0.798079	2.72057	0.29335	0.769255	NA	168620	basic helix-loop-helix family member a15
BHLHB9	126.697	0.0443685	0.356408	0.124488	0.900929	0.974683	80823	basic helix-loop-helix family member b9
BHLHE40	703.944	-1.11048	0.222735	-4.98564	6.17576e-07	2.44977e-05	8553	basic helix-loop-helix family member e40
BHLHE40-AS1	20.9109	-0.595984	0.800861	-0.744179	0.456768	0.773689	100507582	BHLHE40 antisense RNA 1
BHLHE41	24.7752	0.0826565	0.715203	0.115571	0.907993	0.975765	79365	basic helix-loop-helix family member e41
BHMG1	2.01587	-0.760002	2.39934	-0.316754	0.75143	NA	NA	NA
BHMT2	75.5446	-0.287884	0.439251	-0.655398	0.512212	0.808109	23743	betaine--homocysteine S-methyltransferase 2
BICC1	36.0266	0.548537	0.630364	0.870191	0.384196	0.71528	80114	BicC family RNA binding protein 1
BICD1	554.455	-0.0825962	0.257045	-0.321329	0.747961	0.923955	636	BICD cargo adaptor 1
BICD2	825.713	0.15515	0.216688	0.716005	0.473988	0.783245	23299	BICD cargo adaptor 2
BID	225.551	-0.0394139	0.296554	-0.132906	0.894268	0.972601	637	BH3 interacting domain death agonist
BIK	61.2306	0.761992	0.48037	1.58626	0.11268	0.378293	638	BCL2 interacting killer
BIN1	24.8732	0.0742502	0.715112	0.10383	0.917304	0.978193	274	bridging integrator 1
BIN2	3.37354	1.66428	1.92256	0.865658	0.386678	NA	51411	bridging integrator 2
BIN3	305.07	-0.205008	0.267086	-0.767572	0.442741	0.763068	55909	bridging integrator 3
BIN3-IT1	33.9409	-0.340061	0.619553	-0.548882	0.583087	0.8511	80094	BIN3 intronic transcript 1
BIRC2	1405.07	-0.15227	0.20234	-0.752544	0.451724	0.769472	329	baculoviral IAP repeat containing 2
BIRC3	48.8137	-0.995209	0.532127	-1.87025	0.0614498	0.259858	330	baculoviral IAP repeat containing 3
BIRC5	1347.04	0.880338	0.254508	3.45898	0.000542215	0.00762497	332	baculoviral IAP repeat containing 5
BIRC6	5865.52	-0.0420432	0.186289	-0.225689	0.821444	0.950313	57448	baculoviral IAP repeat containing 6
BIRC6-AS2	1.47685	0.6292	2.73818	0.229788	0.818256	NA	103752586	BIRC6 antisense RNA 2
BIRC7	9.704	-0.734759	1.15944	-0.633719	0.526264	NA	79444	baculoviral IAP repeat containing 7
BISPR	188.226	0.213218	0.331569	0.643058	0.520186	0.813555	105221694	BST2 interferon stimulated positive regulator
BIVM	367.913	0.00423112	0.253529	0.0166889	0.986685	0.997066	54841	basic, immunoglobulin-like variable motif containing
BIVM-ERCC5	297.759	-0.180587	0.281519	-0.641473	0.521215	0.813656	100533467	BIVM-ERCC5 readthrough
BLACAT1	38.1928	-1.31298	0.602881	-2.17784	0.0294181	0.160145	101669762	bladder cancer associated transcript 1
BLACE	12.4425	0.023365	0.987539	0.0236598	0.981124	NA	338436	B cell acute lymphoblastic leukemia expressed
BLCAP	540.633	-0.0054271	0.232927	-0.0232996	0.981411	0.995293	10904	BLCAP apoptosis inducing factor
BLM	331.278	0.613237	0.261961	2.34095	0.0192348	0.117707	641	BLM RecQ like helicase
BLMH	545.491	-0.330017	0.234568	-1.40691	0.159453	0.461557	642	bleomycin hydrolase
BLNK	1.54067	-1.03208	2.69892	-0.382405	0.702161	NA	29760	B cell linker
BLOC1S1	734.038	-0.109294	0.218029	-0.501282	0.616173	0.866739	2647	biogenesis of lysosomal organelles complex 1 subunit 1
BLOC1S1-RDH5	11.1173	0.31793	1.06673	0.298042	0.765671	NA	100528022	BLOC1S1-RDH5 readthrough
BLOC1S2	653.975	-0.0675187	0.227139	-0.297257	0.76627	0.93022	282991	biogenesis of lysosomal organelles complex 1 subunit 2
BLOC1S3	417.281	-0.362119	0.252006	-1.43695	0.150733	0.445376	388552	biogenesis of lysosomal organelles complex 1 subunit 3
BLOC1S4	464.289	0.444323	0.244818	1.81491	0.0695377	0.280728	55330	biogenesis of lysosomal organelles complex 1 subunit 4
BLOC1S5	273.523	-0.329325	0.274346	-1.2004	0.229985	0.560505	63915	biogenesis of lysosomal organelles complex 1 subunit 5
BLOC1S6	791.216	0.202892	0.225943	0.897977	0.369198	0.702129	26258	biogenesis of lysosomal organelles complex 1 subunit 6
BLVRA	224.781	0.179275	0.294741	0.608246	0.543024	0.8279	644	biliverdin reductase A
BLVRB	502.644	0.0881893	0.236263	0.373267	0.70895	0.908557	645	biliverdin reductase B
BLZF1	1011.71	0.0758623	0.215187	0.352541	0.724433	0.914338	8548	basic leucine zipper nuclear factor 1
BMF	253.312	-1.00052	0.284556	-3.51607	0.000437983	0.00637643	90427	Bcl2 modifying factor
BMI1	3480.17	-0.505299	0.187939	-2.68864	0.00717447	0.0583121	648	BMI1 proto-oncogene, polycomb ring finger
BMP1	1478.74	-0.0813885	0.202856	-0.401214	0.688263	0.89985	649	bone morphogenetic protein 1
BMP2	33.3941	0.30254	0.624234	0.484658	0.627919	0.873251	650	bone morphogenetic protein 2
BMP2K	777.265	0.474232	0.229934	2.06248	0.0391625	0.193847	55589	BMP2 inducible kinase
BMP3	23.1204	0.610293	0.75144	0.812166	0.416697	0.742335	651	bone morphogenetic protein 3
BMP4	1727.05	-0.789955	0.195666	-4.03726	5.40799e-05	0.0011535	652	bone morphogenetic protein 4
BMP5	2.41226	0.944275	2.19589	0.430019	0.667182	NA	653	bone morphogenetic protein 5
BMP6	11.1676	1.84815	1.11801	1.65307	0.0983174	NA	654	bone morphogenetic protein 6
BMP7	483.359	-0.154468	0.237682	-0.649894	0.515761	0.810276	655	bone morphogenetic protein 7
BMP8A	33.0109	0.086926	0.635616	0.136759	0.891222	0.971925	353500	bone morphogenetic protein 8a
BMP8B	18.9457	1.55522	0.840047	1.85135	0.0641196	0.267146	656	bone morphogenetic protein 8b
BMPER	25.936	-0.636312	0.709923	-0.896312	0.370086	0.702857	168667	BMP binding endothelial regulator
BMPR1A	1321.21	-0.483557	0.203169	-2.38007	0.0173093	0.109298	657	bone morphogenetic protein receptor type 1A
BMPR1B	33.4016	-1.48537	0.642911	-2.31038	0.0208673	0.125024	658	bone morphogenetic protein receptor type 1B
BMPR2	2998.86	-0.158001	0.192636	-0.820202	0.412101	0.739467	659	bone morphogenetic protein receptor type 2
BMS1	2044.67	-0.140278	0.193716	-0.724143	0.468978	0.779775	9790	BMS1 ribosome biogenesis factor
BMS1P17	3.49987	-0.201907	1.79934	-0.112212	0.910656	NA	101101776	BMS1 pseudogene 17
BMS1P18	3.49987	-0.201907	1.79934	-0.112212	0.910656	NA	414763	BMS1 pseudogene 18
BMS1P20	211.354	0.0033301	0.297116	0.0112081	0.991057	0.997721	96610	BMS1 pseudogene 20
BMS1P4	131.143	0.0493162	0.352228	0.140012	0.88865	0.971581	729096	BMS1 pseudogene 4
BMS1P5	480.349	-0.0302127	0.23942	-0.126191	0.899581	0.974683	NA	NA
BMS1P6	415.849	-0.128078	0.256603	-0.499127	0.61769	0.8679	NA	NA
BMX	4.54188	2.20383	1.72538	1.2773	0.201496	NA	660	BMX non-receptor tyrosine kinase
BNC1	387.682	-0.200573	0.249274	-0.804631	0.421033	0.746544	646	basonuclin 1
BNC2	7.16321	0.0370375	1.30761	0.0283245	0.977403	NA	54796	basonuclin 2
BNIP1	200.191	-0.411099	0.306343	-1.34195	0.179611	0.491492	662	BCL2 interacting protein 1
BNIP2	343.505	-0.00163681	0.261225	-0.0062659	0.995001	0.999034	663	BCL2 interacting protein 2
BNIP3	2533.56	0.389036	0.189724	2.05054	0.0403121	0.19783	664	BCL2 interacting protein 3
BNIP3L	1701.85	-0.114515	0.201446	-0.568463	0.569721	0.843507	665	BCL2 interacting protein 3 like
BNIPL	32.7992	0.386079	0.631581	0.61129	0.541007	0.826557	149428	BCL2 interacting protein like
BOC	216.409	-0.304407	0.29444	-1.03385	0.301206	0.6377	91653	BOC cell adhesion associated, oncogene regulated
BOD1	1197.15	-0.312806	0.206583	-1.51419	0.129977	0.410636	91272	biorientation of chromosomes in cell division 1
BOD1L1	3005.22	-0.0045687	0.187783	-0.0243297	0.98059	0.994876	259282	biorientation of chromosomes in cell division 1 like 1
BOK	104.066	0.219421	0.383784	0.57173	0.567505	0.842337	666	BCL2 family apoptosis regulator BOK
BOK-AS1	2.15448	1.59242	2.34166	0.680039	0.49648	NA	100379249	BOK antisense RNA 1
BOLA1	276.022	0.702286	0.278222	2.52419	0.0115966	0.0829729	51027	bolA family member 1
BOLA2	301.901	0.193335	0.268298	0.7206	0.471156	0.781569	552900	bolA family member 2
BOLA2B	301.901	0.193335	0.268298	0.7206	0.471156	0.781569	654483	bolA family member 2B
BOLA3	279.39	0.166229	0.275769	0.602785	0.546652	0.830401	388962	bolA family member 3
BOLA3-AS1	45.1054	0.0493102	0.543754	0.0906847	0.927743	0.980742	100507171	BOLA3 divergent transcript
BOLL	3.45618	0.444364	1.85745	0.239234	0.810924	NA	66037	boule homolog, RNA binding protein
BOP1	669.524	0.201709	0.223166	0.90385	0.366075	0.699081	23246	BOP1 ribosomal biogenesis factor
BORA	174.212	0.542755	0.347007	1.5641	0.117793	0.388372	79866	BORA aurora kinase A activator
BPGM	170.096	0.395769	0.323631	1.2229	0.221366	0.550335	669	bisphosphoglycerate mutase
BPHL	109.541	0.144379	0.379824	0.380122	0.703855	0.906777	670	biphenyl hydrolase like
BPIFA1	2.07506	-1.71492	2.38997	-0.717549	0.473035	NA	51297	BPI fold containing family A member 1
BPIFB1	5.74412	-1.46031	1.56644	-0.932244	0.35121	NA	92747	BPI fold containing family B member 1
BPIFB3	1.54067	-1.03208	2.69892	-0.382405	0.702161	NA	359710	BPI fold containing family B member 3
BPNT1	474.015	0.0489618	0.25081	0.195215	0.845225	0.959104	10380	3'(2'), 5'-bisphosphate nucleotidase 1
BPTF	8034.54	0.18761	0.180762	1.03789	0.299323	0.636084	2186	bromodomain PHD finger transcription factor
BRAF	620.011	0.0708069	0.225238	0.314365	0.753244	0.925507	673	B-Raf proto-oncogene, serine/threonine kinase
BRAP	536.58	-0.343965	0.231945	-1.48296	0.138085	0.425243	8315	BRCA1 associated protein
BRAT1	545.115	-0.0678662	0.230921	-0.293894	0.768839	0.931335	221927	BRCA1 associated ATM activator 1
BRCA1	1055.62	0.365612	0.232512	1.57245	0.115847	0.384193	672	BRCA1 DNA repair associated
BRCA2	1816.8	0.34451	0.217042	1.5873	0.112446	0.377865	675	BRCA2 DNA repair associated
BRCAT107	1.46387	0.798079	2.72057	0.29335	0.769255	NA	NA	NA
BRCAT54	23.2372	0.0784087	0.770148	0.10181	0.918907	0.978193	NA	NA
BRCC3	490.606	0.253963	0.237645	1.06867	0.285219	0.6228	79184	BRCA1/BRCA2-containing complex subunit 3
BRD1	1037.03	0.207118	0.208194	0.994832	0.319818	0.655452	23774	bromodomain containing 1
BRD2	11033.4	-0.0295497	0.17971	-0.16443	0.869393	0.965908	6046	bromodomain containing 2
BRD3	1188.46	0.0755396	0.207766	0.36358	0.716172	0.911372	8019	bromodomain containing 3
BRD4	3290.44	-0.520111	0.186736	-2.78528	0.00534821	0.0469144	23476	bromodomain containing 4
BRD7	1258.15	0.256234	0.202157	1.2675	0.204978	0.528877	29117	bromodomain containing 7
BRD7P3	2.52802	-0.198556	2.18327	-0.0909442	0.927537	NA	23629	bromodomain containing 7 pseudogene 3
BRD8	1581.06	0.126025	0.202646	0.621899	0.534008	0.822778	10902	bromodomain containing 8
BRD9	435.945	0.31276	0.242719	1.28857	0.197549	0.520286	65980	bromodomain containing 9
BRDT	13.9595	-0.501964	0.95946	-0.523174	0.600853	0.859278	676	bromodomain testis associated
BRE	320.907	-0.196359	0.267446	-0.734199	0.462827	0.776822	NA	NA
BRE-AS1	11.3784	0.182249	1.03095	0.176778	0.859683	NA	NA	NA
BREA2	31.7869	-0.0665679	0.640107	-0.103995	0.917173	0.978193	NA	NA
BRF1	960.122	-0.091048	0.209988	-0.433587	0.664589	0.887042	2972	BRF1 RNA polymerase III transcription initiation factor subunit
BRF2	260.888	-0.272438	0.278355	-0.978743	0.327707	0.66292	55290	BRF2 RNA polymerase III transcription initiation factor subunit
BRI3	1000.49	0.191186	0.20919	0.913931	0.360753	0.69474	25798	brain protein I3
BRI3BP	124.692	0.945942	0.360669	2.62274	0.00872258	0.0673124	140707	BRI3 binding protein
BRICD5	47.4098	0.538501	0.536258	1.00418	0.315291	0.651103	283870	BRICHOS domain containing 5
BRINP2	9.9034	-2.0627	1.16209	-1.77498	0.0759009	NA	57795	BMP/retinoic acid inducible neural specific 2
BRIP1	8201.56	0.215069	0.185347	1.16036	0.245903	0.581038	83990	BRCA1 interacting protein C-terminal helicase 1
BRIX1	294.545	0.325155	0.272213	1.19449	0.232288	0.56426	55299	biogenesis of ribosomes BRX1
BRK1	1753.99	0.00650705	0.199478	0.0326204	0.973977	0.992433	55845	BRICK1 subunit of SCAR/WAVE actin nucleating complex
BRMS1	821.165	0.0986178	0.214145	0.460518	0.645144	0.880969	25855	BRMS1 transcriptional repressor and anoikis regulator
BRMS1L	437.951	0.120302	0.246925	0.487199	0.626117	0.873044	84312	BRMS1 like transcriptional repressor
BROX	847.986	-0.532965	0.216359	-2.46334	0.0137649	0.0939068	148362	BRO1 domain and CAAX motif containing
BRPF1	1125.14	0.224671	0.208872	1.07564	0.28209	0.619688	7862	bromodomain and PHD finger containing 1
BRPF3	2198.98	-0.0327571	0.193485	-0.1693	0.865561	0.965137	27154	bromodomain and PHD finger containing 3
BRSK1	574.305	0.747385	0.247061	3.0251	0.0024855	0.0259103	84446	BR serine/threonine kinase 1
BRSK2	122.287	0.527218	0.374953	1.40609	0.159697	0.461745	9024	BR serine/threonine kinase 2
BRWD1	2629	0.0433258	0.190645	0.227259	0.820222	0.950051	54014	bromodomain and WD repeat domain containing 1
BRWD1-AS1	2.96085	0.800731	2.01805	0.396784	0.691527	NA	100874093	BRWD1 antisense RNA 1
BRWD1-IT2	37.5888	0.964275	0.598505	1.61114	0.107149	0.367317	NA	NA
BRWD3	1120.81	0.00924541	0.205891	0.0449045	0.964183	0.989127	254065	bromodomain and WD repeat domain containing 3
BSCL2	318.294	-0.27561	0.271707	-1.01437	0.310408	0.647346	26580	BSCL2 lipid droplet biogenesis associated, seipin
BSDC1	912.006	-0.378494	0.210918	-1.7945	0.0727327	0.289038	55108	BSD domain containing 1
BSG	6324.84	-0.169926	0.200681	-0.846748	0.397136	0.726789	682	basigin (Ok blood group)
BSN	136.339	-0.03175	0.364725	-0.0870521	0.93063	0.9816	8927	bassoon presynaptic cytomatrix protein
BSN-AS2	24.2406	0.266017	0.732998	0.362917	0.716667	0.911748	NA	NA
BSPRY	30.4505	1.07754	0.663922	1.62299	0.104591	0.361548	54836	B-box and SPRY domain containing
BST1	6.95726	0.113971	1.36086	0.083749	0.933256	NA	683	bone marrow stromal cell antigen 1
BST2	6970.09	-0.618861	0.184451	-3.35516	0.000793196	0.0104159	684	bone marrow stromal cell antigen 2
BSX	1.48863	-0.203411	2.69801	-0.075393	0.939902	NA	390259	brain specific homeobox
BTAF1	1975.27	0.101316	0.193048	0.524825	0.599705	0.85844	9044	B-TFIID TATA-box binding protein associated factor 1
BTBD1	1563.77	-0.0242455	0.197123	-0.122997	0.90211	0.974822	53339	BTB domain containing 1
BTBD10	1056.81	0.233354	0.206781	1.1285	0.259107	0.59514	84280	BTB domain containing 10
BTBD11	176.088	0.61075	0.322239	1.89533	0.0580483	0.25064	121551	BTB domain containing 11
BTBD16	8.05472	0.0416525	1.25242	0.0332576	0.973469	NA	118663	BTB domain containing 16
BTBD17	1.71571	0.859497	2.59245	0.331538	0.740238	NA	388419	BTB domain containing 17
BTBD18	2.0041	-0.201523	2.38173	-0.0846122	0.93257	NA	643376	BTB domain containing 18
BTBD19	2.21699	0.255765	2.25505	0.113419	0.909698	NA	149478	BTB domain containing 19
BTBD2	1292.2	0.242844	0.202041	1.20195	0.229381	0.560163	55643	BTB domain containing 2
BTBD3	1787.56	0.289721	0.201772	1.43589	0.151034	0.445891	22903	BTB domain containing 3
BTBD6	962.05	0.549481	0.209304	2.62528	0.00865783	0.066982	90135	BTB domain containing 6
BTBD7	2017.66	0.517713	0.192981	2.68272	0.0073027	0.0592597	55727	BTB domain containing 7
BTBD8	88.2474	-0.233143	0.410891	-0.567409	0.570436	0.843675	284697	BTB domain containing 8
BTBD9	908.064	1.02717	0.214221	4.79491	1.62747e-06	5.5728e-05	114781	BTB domain containing 9
BTC	67.4654	-0.0640678	0.459958	-0.139291	0.88922	0.971687	685	betacellulin
BTD	468.945	-0.425214	0.249089	-1.70708	0.0878077	0.324776	686	biotinidase
BTF3	3597.19	-0.156908	0.188528	-0.832283	0.405249	0.733015	689	basic transcription factor 3
BTF3L4	521.217	0.0866345	0.242114	0.357826	0.720474	0.91326	91408	basic transcription factor 3 like 4
BTG1	2014.02	-0.865984	0.197176	-4.39193	1.12347e-05	0.000296333	694	BTG anti-proliferation factor 1
BTG2	702.259	0.354794	0.239005	1.48446	0.137686	0.424538	7832	BTG anti-proliferation factor 2
BTG3	274.922	0.366764	0.277833	1.32009	0.186806	0.503424	10950	BTG anti-proliferation factor 3
BTK	52.7379	-1.54419	0.561319	-2.75101	0.00594117	0.0505761	695	Bruton tyrosine kinase
BTN1A1	14.2134	-2.10292	1.03508	-2.03165	0.0421887	0.204119	696	butyrophilin subfamily 1 member A1
BTN2A1	1553.5	0.079481	0.205836	0.386137	0.699395	0.905338	11120	butyrophilin subfamily 2 member A1
BTN2A2	256.136	-0.580044	0.280337	-2.06909	0.0385375	0.191505	10385	butyrophilin subfamily 2 member A2
BTN2A3P	164.703	-0.098674	0.324449	-0.304128	0.76103	0.927878	54718	butyrophilin subfamily 2 member A3, pseudogene
BTN3A1	486.237	-0.425214	0.242648	-1.75239	0.0797063	0.306387	11119	butyrophilin subfamily 3 member A1
BTN3A2	360.954	-0.336437	0.25561	-1.31621	0.188104	0.505757	11118	butyrophilin subfamily 3 member A2
BTN3A3	175.594	-0.873464	0.330632	-2.6418	0.0082466	0.0645526	10384	butyrophilin subfamily 3 member A3
BTNL9	27.3819	0.710689	0.689643	1.03052	0.302767	0.63924	153579	butyrophilin like 9
BTRC	1052.07	0.245584	0.20648	1.18939	0.234287	0.566549	8945	beta-transducin repeat containing E3 ubiquitin protein ligase
BUB1	1118.64	0.59126	0.256802	2.3024	0.0213125	0.127143	699	BUB1 mitotic checkpoint serine/threonine kinase
BUB1B	343.225	0.811749	0.279708	2.90213	0.00370637	0.0351795	701	BUB1 mitotic checkpoint serine/threonine kinase B
BUB3	2329.81	0.0977727	0.195032	0.501317	0.616148	0.866739	9184	BUB3 mitotic checkpoint protein
BUD13	348.324	-0.0779455	0.261618	-0.297937	0.765752	0.93022	84811	BUD13 homolog
BUD31	1261.73	0.151079	0.2018	0.748656	0.454065	0.771354	8896	BUD31 homolog
BVES	567.262	-0.350492	0.232134	-1.50987	0.131077	0.412275	11149	blood vessel epicardial substance
BVES-AS1	7.84526	-0.602691	1.24551	-0.48389	0.628464	NA	154442	BVES antisense RNA 1
BYSL	403.694	-0.185496	0.248239	-0.747248	0.454914	0.772226	705	bystin like
BZRAP1	1.74762	0.120035	2.53132	0.0474202	0.962178	NA	NA	NA
BZRAP1-AS1	11.1883	0.842144	1.04815	0.803456	0.421711	NA	NA	NA
BZW1	2941.89	0.0122089	0.193657	0.0630436	0.949732	0.98597	9689	basic leucine zipper and W2 domains 1
BZW2	965.9	0.555777	0.251323	2.21141	0.0270077	0.150698	28969	basic leucine zipper and W2 domains 2
C10orf10	186.563	-2.73003	0.356431	-7.65933	1.86903e-14	3.39807e-12	NA	NA
C10orf107	28.7648	0.593092	0.695479	0.852782	0.39378	0.723858	NA	NA
C10orf11	51.7997	-0.297786	0.51692	-0.576078	0.564563	0.841089	NA	NA
C10orf111	13.0453	-0.428566	0.965977	-0.443661	0.657288	0.885197	NA	NA
C10orf113	2.07506	-1.71492	2.38997	-0.717549	0.473035	NA	NA	NA
C10orf12	788.96	-0.222028	0.216967	-1.02332	0.306156	0.642391	NA	NA
C10orf126	1.26275	-0.718291	2.9107	-0.246776	0.805081	NA	283080	chromosome 10 open reading frame 126
C10orf131	9.06383	1.67999	1.20938	1.38914	0.164792	NA	NA	NA
C10orf2	291.314	-0.243084	0.269314	-0.902606	0.366735	0.699529	NA	NA
C10orf25	57.4067	-0.903097	0.492951	-1.83202	0.0669481	0.274552	NA	NA
C10orf32	336.854	-0.30347	0.260128	-1.16662	0.243364	0.578108	NA	NA
C10orf35	51.835	0.328268	0.555811	0.590611	0.554781	0.835102	NA	NA
C10orf54	25.8438	-1.44572	0.751445	-1.92392	0.0543652	0.241215	NA	NA
C10orf62	6.69837	0.117439	1.32362	0.0887253	0.9293	NA	414157	chromosome 10 open reading frame 62
C10orf67	7.61808	-0.795466	1.25376	-0.634462	0.525779	NA	256815	chromosome 10 open reading frame 67
C10orf76	747.071	-0.227194	0.217658	-1.04381	0.296573	0.63311	NA	NA
C10orf82	12.7908	-1.17547	0.989637	-1.18778	0.234921	0.567278	143379	chromosome 10 open reading frame 82
C10orf88	311.312	0.365563	0.268509	1.36146	0.173369	0.483244	80007	chromosome 10 open reading frame 88
C10orf91	1.76654	-0.51195	2.51188	-0.203811	0.838501	NA	NA	NA
C10orf95	4.49065	-0.58948	1.63215	-0.361167	0.717975	NA	79946	chromosome 10 open reading frame 95
C11orf1	60.6084	0.163012	0.478487	0.340682	0.733343	0.918372	64776	chromosome 11 open reading frame 1
C11orf16	1.48863	-0.203411	2.69801	-0.075393	0.939902	NA	56673	chromosome 11 open reading frame 16
C11orf24	554.406	-0.817695	0.245678	-3.32832	0.000873703	0.0112411	53838	chromosome 11 open reading frame 24
C11orf30	1850.53	0.0102777	0.194256	0.0529077	0.957805	0.988796	NA	NA
C11orf31	754.478	-0.332329	0.217149	-1.53042	0.125914	0.403643	NA	NA
C11orf44	1.99111	-0.0413327	2.36265	-0.0174942	0.986042	NA	NA	NA
C11orf45	109.198	-0.64726	0.391197	-1.65456	0.0980134	0.346736	219833	chromosome 11 open reading frame 45
C11orf49	345.568	0.215103	0.257721	0.834634	0.403924	0.731811	79096	chromosome 11 open reading frame 49
C11orf52	28.8479	0.594489	0.669254	0.888285	0.374388	0.706849	91894	chromosome 11 open reading frame 52
C11orf54	100.894	0.263663	0.391704	0.673119	0.500872	0.800618	28970	chromosome 11 open reading frame 54
C11orf57	494.93	-0.280836	0.235959	-1.19019	0.233973	0.566371	NA	NA
C11orf58	2913.15	-0.0479447	0.188095	-0.254896	0.798804	0.941651	10944	chromosome 11 open reading frame 58
C11orf63	248.949	0.182439	0.28266	0.645436	0.518644	0.812477	NA	NA
C11orf65	10.3478	1.70536	1.12397	1.51727	0.1292	NA	160140	chromosome 11 open reading frame 65
C11orf68	456.475	0.17535	0.241723	0.725416	0.468197	0.779398	83638	chromosome 11 open reading frame 68
C11orf70	48.4361	-0.225115	0.529046	-0.425511	0.670464	0.890204	NA	NA
C11orf71	241.021	0.486144	0.286741	1.69541	0.0899977	0.329355	54494	chromosome 11 open reading frame 71
C11orf72	456.496	0.0885577	0.253618	0.349177	0.726956	0.915376	100505621	chromosome 11 putative open reading frame 72
C11orf73	383.373	0.114556	0.25013	0.457988	0.646961	0.881815	NA	NA
C11orf74	112.415	0.0861789	0.376386	0.228964	0.818897	0.949394	NA	NA
C11orf80	126.717	1.44933	0.362798	3.99485	6.47343e-05	0.00134873	79703	chromosome 11 open reading frame 80
C11orf84	1307.89	0.129717	0.201108	0.645013	0.518919	0.812647	NA	NA
C11orf85	1.76524	-0.512484	2.51281	-0.203949	0.838394	NA	NA	NA
C11orf91	42.0775	-1.78157	0.616528	-2.88969	0.00385626	0.0362417	100131378	chromosome 11 open reading frame 91
C11orf94	1.68974	1.09462	2.57136	0.425695	0.67033	NA	143678	chromosome 11 open reading frame 94
C11orf95	647.062	-0.793063	0.231839	-3.42075	0.000624498	0.00859993	65998	chromosome 11 open reading frame 95
C11orf96	66.7795	0.378309	0.484506	0.780814	0.434912	0.756153	387763	chromosome 11 open reading frame 96
C11orf98	621.539	-0.346179	0.225047	-1.53825	0.123987	0.399984	102288414	chromosome 11 open reading frame 98
C12orf10	587.278	-0.110348	0.227214	-0.485657	0.62721	0.873209	NA	NA
C12orf29	463.129	0.35823	0.239652	1.4948	0.134968	0.419505	91298	chromosome 12 open reading frame 29
C12orf4	411.234	0.164241	0.250832	0.654785	0.512606	0.808109	57102	chromosome 12 open reading frame 4
C12orf40	1.47685	0.6292	2.73818	0.229788	0.818256	NA	283461	chromosome 12 open reading frame 40
C12orf42	7.41364	-0.828581	1.28791	-0.643351	0.519996	NA	374470	chromosome 12 open reading frame 42
C12orf43	386.672	0.0791085	0.266838	0.296466	0.766874	0.930633	64897	chromosome 12 open reading frame 43
C12orf45	188.806	0.122456	0.312637	0.391687	0.69529	0.9034	121053	chromosome 12 open reading frame 45
C12orf49	3939.82	-0.908994	0.248063	-3.66437	0.000247945	0.00413838	NA	NA
C12orf50	1.68974	1.09462	2.57136	0.425695	0.67033	NA	160419	chromosome 12 open reading frame 50
C12orf54	1.74762	0.120035	2.53132	0.0474202	0.962178	NA	121273	chromosome 12 open reading frame 54
C12orf56	77.9474	-0.282671	0.42992	-0.657497	0.510862	0.807254	115749	chromosome 12 open reading frame 56
C12orf57	939.151	-0.746427	0.216185	-3.45272	0.000554961	0.00778271	113246	chromosome 12 open reading frame 57
C12orf60	13.1104	-0.530753	0.964826	-0.550103	0.582249	0.851082	144608	chromosome 12 open reading frame 60
C12orf65	519.617	0.249692	0.234207	1.06612	0.286371	0.623533	91574	chromosome 12 open reading frame 65
C12orf66	350.243	-0.137414	0.25891	-0.53074	0.595599	0.857384	144577	chromosome 12 open reading frame 66
C12orf71	1.54067	-1.03208	2.69892	-0.382405	0.702161	NA	728858	chromosome 12 open reading frame 71
C12orf73	123.313	0.388339	0.363046	1.06967	0.284768	0.622528	728568	chromosome 12 open reading frame 73
C12orf75	682.218	0.961133	0.223094	4.3082	1.64588e-05	0.000405623	387882	chromosome 12 open reading frame 75
C12orf76	75.7361	0.91552	0.44087	2.07662	0.0378367	0.189332	400073	chromosome 12 open reading frame 76
C12orf77	8.019	-0.239546	1.2217	-0.196077	0.84455	NA	196415	chromosome 12 putative open reading frame 77
C12orf79	5.11402	1.09611	1.55827	0.703415	0.481797	NA	NA	NA
C14orf1	1000.25	-0.879869	0.220731	-3.98615	6.71529e-05	0.00139153	NA	NA
C14orf105	26.4405	0.774182	0.704955	1.0982	0.272117	0.607746	NA	NA
C14orf119	685.08	-0.0112283	0.234857	-0.0478091	0.961868	0.989127	55017	chromosome 14 open reading frame 119
C14orf132	825.923	0.429443	0.227326	1.8891	0.0588783	0.252938	56967	chromosome 14 open reading frame 132
C14orf142	256.637	0.970446	0.284464	3.41148	0.000646107	0.00884782	NA	NA
C14orf159	644.322	-0.481192	0.241513	-1.9924	0.0463271	0.216889	NA	NA
C14orf166	2616.51	-0.00465223	0.192057	-0.0242232	0.980675	0.994876	NA	NA
C14orf169	763.691	-0.226318	0.217839	-1.03893	0.298839	0.635558	NA	NA
C14orf178	17.704	0.387646	0.867819	0.44669	0.655099	0.884845	283579	chromosome 14 open reading frame 178
C14orf2	1080.23	0.0886612	0.212662	0.416912	0.676743	0.892583	NA	NA
C14orf28	292.807	0.307858	0.283512	1.08587	0.277535	0.614335	122525	chromosome 14 open reading frame 28
C14orf37	4619.82	0.41857	0.227637	1.83876	0.0659506	0.271775	NA	NA
C14orf39	1.68974	1.09462	2.57136	0.425695	0.67033	NA	317761	chromosome 14 open reading frame 39
C14orf79	98.417	0.196442	0.400836	0.490081	0.624077	0.871995	NA	NA
C14orf80	249.532	-0.0293584	0.288175	-0.101877	0.918854	0.978193	NA	NA
C14orf93	251.178	-0.0243157	0.281503	-0.0863781	0.931166	0.981793	60686	chromosome 14 open reading frame 93
C15orf26	35.6904	0.497896	0.60888	0.817725	0.413514	0.740576	NA	NA
C15orf27	13.7175	0.764175	0.951778	0.802891	0.422038	0.747286	NA	NA
C15orf38-AP3S2	47.0514	-2.83119	0.73864	-3.83298	0.000126602	0.00233511	NA	NA
C15orf39	501.085	0.313722	0.237381	1.3216	0.186303	0.502586	56905	chromosome 15 open reading frame 39
C15orf40	275.621	-0.218498	0.273335	-0.799375	0.424073	0.748808	123207	chromosome 15 open reading frame 40
C15orf41	133.815	-0.0371908	0.350594	-0.106079	0.915519	0.977886	NA	NA
C15orf48	4.78869	-0.692404	1.56241	-0.443165	0.657646	NA	84419	chromosome 15 open reading frame 48
C15orf52	129.619	-1.16274	0.35921	-3.23695	0.00120815	0.0145741	NA	NA
C15orf54	2.35297	-1.60112	2.32669	-0.688153	0.491357	NA	400360	chromosome 15 putative open reading frame 54
C15orf57	328.504	-0.524218	0.261305	-2.00615	0.0448398	0.212717	NA	NA
C15orf59	151.031	-0.523883	0.335412	-1.56191	0.118309	0.389484	NA	NA
C15orf59-AS1	1.79	-1.26518	2.55605	-0.494975	0.620617	NA	NA	NA
C15orf61	134.355	0.700576	0.355341	1.97156	0.0486596	0.223585	145853	chromosome 15 open reading frame 61
C15orf62	6.80125	1.30106	1.42487	0.913105	0.361187	NA	643338	chromosome 15 open reading frame 62
C15orf65	23.5214	1.09914	0.743135	1.47906	0.139124	0.42671	145788	chromosome 15 open reading frame 65
C16orf13	388.313	0.322076	0.249928	1.28868	0.19751	0.520286	NA	NA
C16orf45	368.625	0.875493	0.280448	3.12177	0.00179768	0.0199958	NA	NA
C16orf46	77.3322	0.437255	0.432628	1.0107	0.312162	0.648465	123775	chromosome 16 open reading frame 46
C16orf47	1.99242	-0.201624	2.38608	-0.0845002	0.932659	NA	NA	NA
C16orf52	521.94	0.4507	0.233389	1.93111	0.053469	0.238556	NA	NA
C16orf58	1931.99	-0.117281	0.203106	-0.577438	0.563644	0.840674	NA	NA
C16orf59	203.943	0.561447	0.325002	1.72752	0.0840742	0.315881	NA	NA
C16orf62	227.435	-1.28137	0.293507	-4.36574	1.26694e-05	0.000327945	NA	NA
C16orf70	232.234	-0.263023	0.291205	-0.903223	0.366407	0.699472	80262	chromosome 16 open reading frame 70
C16orf71	17.7064	1.10812	0.889275	1.24609	0.21273	0.540064	146562	chromosome 16 open reading frame 71
C16orf72	1293.1	0.277075	0.204526	1.35472	0.175507	0.485892	29035	chromosome 16 open reading frame 72
C16orf74	24.046	0.583731	0.727541	0.802334	0.42236	0.747457	404550	chromosome 16 open reading frame 74
C16orf86	38.5282	-0.350361	0.584006	-0.599928	0.548554	0.831269	388284	chromosome 16 open reading frame 86
C16orf87	99.9776	0.499396	0.402365	1.24115	0.214549	0.541988	388272	chromosome 16 open reading frame 87
C16orf89	1.74762	0.120035	2.53132	0.0474202	0.962178	NA	146556	chromosome 16 open reading frame 89
C16orf90	1.45088	0.626707	2.75464	0.22751	0.820027	NA	646174	chromosome 16 open reading frame 90
C16orf91	162.003	0.486531	0.330219	1.47336	0.140654	0.4291	283951	chromosome 16 open reading frame 91
C16orf93	78.6903	0.0347943	0.428806	0.0811423	0.935329	0.981944	NA	NA
C16orf95	87.5644	0.441165	0.412772	1.06879	0.285166	0.622798	100506581	chromosome 16 open reading frame 95
C16orf96	1.73463	0.279193	2.5048	0.111463	0.911249	NA	342346	chromosome 16 open reading frame 96
C17orf100	67.5652	0.15916	0.461272	0.345047	0.730059	0.917199	388327	chromosome 17 open reading frame 100
C17orf104	83.5192	0.927169	0.467578	1.98292	0.0473766	0.22012	NA	NA
C17orf105	1.95337	0.576953	2.38396	0.242015	0.808769	NA	NA	NA
C17orf107	10.9878	-0.138644	1.07451	-0.12903	0.897334	NA	100130311	chromosome 17 open reading frame 107
C17orf47	7.47545	1.61525	1.33321	1.21155	0.225684	NA	NA	NA
C17orf49	614.856	0.0215827	0.225223	0.0958278	0.923657	0.979642	124944	chromosome 17 open reading frame 49
C17orf50	1.46387	0.798079	2.72057	0.29335	0.769255	NA	146853	chromosome 17 open reading frame 50
C17orf51	276.244	0.98337	0.292907	3.35728	0.00078713	0.010363	NA	NA
C17orf53	213.649	-0.0362015	0.30575	-0.118402	0.905749	0.975146	NA	NA
C17orf58	349.21	0.917216	0.257728	3.55886	0.000372475	0.00566013	284018	chromosome 17 open reading frame 58
C17orf59	150.517	-0.076447	0.334965	-0.228224	0.819472	0.949471	NA	NA
C17orf62	1064.82	-0.0158542	0.20932	-0.0757414	0.939625	0.983547	NA	NA
C17orf64	1.71571	0.859497	2.59245	0.331538	0.740238	NA	124773	chromosome 17 open reading frame 64
C17orf67	242.229	0.302952	0.293432	1.03244	0.301865	0.638073	339210	chromosome 17 open reading frame 67
C17orf74	2.036	-0.972643	2.34728	-0.414369	0.678604	NA	NA	NA
C17orf75	368.049	0.0485646	0.258447	0.187909	0.850948	0.960224	64149	chromosome 17 open reading frame 75
C17orf77	6.15089	0.592727	1.4211	0.417091	0.676612	NA	146723	chromosome 17 putative open reading frame 77
C17orf80	1037.5	-0.45719	0.207509	-2.20323	0.0275784	0.152851	55028	chromosome 17 open reading frame 80
C17orf82	489.098	-0.334765	0.239967	-1.39504	0.163003	0.466612	NA	NA
C17orf85	827.833	0.0599247	0.214125	0.279859	0.779586	0.936191	NA	NA
C17orf89	275.797	0.452575	0.274805	1.64689	0.0995804	0.351222	NA	NA
C17orf96	565.989	-0.801224	0.23006	-3.48267	0.000496446	0.00705276	NA	NA
C17orf97	40.9114	-0.0889022	0.568602	-0.156352	0.875755	0.968187	400566	chromosome 17 open reading frame 97
C17orf98	2.50658	-0.201689	2.18341	-0.0923735	0.926401	NA	388381	chromosome 17 open reading frame 98
C18orf21	751.834	0.109988	0.220943	0.497812	0.618616	0.868382	83608	chromosome 18 open reading frame 21
C18orf25	732.244	0.22606	0.218804	1.03316	0.301529	0.637714	147339	chromosome 18 open reading frame 25
C18orf32	521.463	-0.477512	0.241102	-1.98053	0.0476435	0.220689	497661	chromosome 18 open reading frame 32
C18orf54	354.057	0.106428	0.258972	0.410962	0.6811	0.895083	162681	chromosome 18 open reading frame 54
C18orf61	36.4717	0.272752	0.618165	0.441228	0.659048	0.886158	497259	uncharacterized LOC497259
C18orf65	32.3985	-0.0723009	0.660335	-0.109491	0.912813	0.976873	NA	NA
C18orf8	538.843	0.362305	0.23299	1.55502	0.11994	0.392233	NA	NA
C19orf12	597.477	-0.297213	0.229962	-1.29244	0.196203	0.518053	83636	chromosome 19 open reading frame 12
C19orf18	2.86985	1.38132	2.04802	0.674464	0.500016	NA	147685	chromosome 19 open reading frame 18
C19orf24	332.81	-1.24109	0.278456	-4.45705	8.30936e-06	0.00022865	NA	NA
C19orf25	241.849	-0.211243	0.285221	-0.740629	0.458919	0.775631	148223	chromosome 19 open reading frame 25
C19orf26	228.303	0.0777636	0.304863	0.255077	0.798664	0.941651	NA	NA
C19orf33	7.15011	-0.786097	1.38445	-0.567804	0.570168	NA	64073	chromosome 19 open reading frame 33
C19orf35	47.5103	0.105457	0.552827	0.190759	0.848714	0.959528	NA	NA
C19orf38	50.591	0.509114	0.531702	0.957518	0.338306	0.673349	255809	chromosome 19 open reading frame 38
C19orf43	2604.1	-0.0446853	0.189889	-0.235323	0.813958	0.947416	NA	NA
C19orf44	166.144	-0.190667	0.342565	-0.556585	0.577811	0.84877	84167	chromosome 19 open reading frame 44
C19orf45	3.97175	0.165953	1.6953	0.0978899	0.92202	NA	NA	NA
C19orf47	394.708	0.205947	0.252088	0.816966	0.413948	0.740576	126526	chromosome 19 open reading frame 47
C19orf48	577.414	-0.321197	0.229695	-1.39836	0.162005	0.465226	84798	chromosome 19 open reading frame 48
C19orf52	422.569	-0.33513	0.244378	-1.37136	0.170262	0.47798	NA	NA
C19orf53	1021.01	-0.312089	0.207296	-1.50553	0.132189	0.41394	28974	chromosome 19 open reading frame 53
C19orf54	241.324	-0.124107	0.285585	-0.434573	0.663872	0.886622	284325	chromosome 19 open reading frame 54
C19orf57	31.808	0.999251	0.651126	1.53465	0.12487	0.402248	NA	NA
C19orf60	748.196	0.0718695	0.221063	0.325109	0.745099	0.922918	NA	NA
C19orf66	1736.82	0.374361	0.200406	1.86801	0.06176	0.260341	NA	NA
C19orf67	3.80124	-0.776286	1.76239	-0.440474	0.659594	NA	646457	chromosome 19 open reading frame 67
C19orf68	99.2561	0.374478	0.407266	0.919493	0.357838	0.692412	NA	NA
C19orf70	232.695	-0.342341	0.291712	-1.17356	0.240572	0.574513	NA	NA
C19orf71	5.04054	-0.493443	1.51628	-0.325431	0.744855	NA	100128569	chromosome 19 open reading frame 71
C19orf73	15.8933	1.08506	0.910791	1.19133	0.233522	0.565818	55150	chromosome 19 open reading frame 73
C19orf80	2.50205	0.0197774	2.14719	0.00921081	0.992651	NA	NA	NA
C19orf81	40.5987	0.290852	0.574954	0.50587	0.612948	0.864794	342918	chromosome 19 open reading frame 81
C19orf84	1.48863	-0.203411	2.69801	-0.075393	0.939902	NA	147646	chromosome 19 open reading frame 84
C1D	290.943	-0.249321	0.269414	-0.925417	0.354749	0.689351	10438	C1D nuclear receptor corepressor
C1GALT1	352.434	-0.00144038	0.259777	-0.00554469	0.995576	0.999034	56913	core 1 synthase, glycoprotein-N-acetylgalactosamine 3-beta-galactosyltransferase 1
C1GALT1C1	613.57	-0.177556	0.22543	-0.787634	0.430911	0.753109	29071	C1GALT1 specific chaperone 1
C1GALT1C1L	73.6511	0.487055	0.442217	1.10139	0.270726	0.606147	728819	C1GALT1 specific chaperone 1 like
C1QBP	985.194	0.229756	0.208328	1.10286	0.270089	0.605668	708	complement C1q binding protein
C1QL1	77.5496	-0.119777	0.441197	-0.271482	0.78602	0.937521	10882	complement C1q like 1
C1QL3	3.48105	-0.306634	1.82068	-0.168418	0.866255	NA	389941	complement C1q like 3
C1QL4	25.5976	0.988859	0.72118	1.37117	0.170323	0.47798	338761	complement C1q like 4
C1QTNF1	3.4739	-0.307959	1.81847	-0.169351	0.865521	NA	114897	C1q and TNF related 1
C1QTNF2	12.4087	0.935366	1.00173	0.933753	0.350431	NA	114898	C1q and TNF related 2
C1QTNF3	15.2973	0.523274	0.90739	0.576681	0.564155	0.840974	114899	C1q and TNF related 3
C1QTNF3-AMACR	6.49292	2.60051	1.69198	1.53697	0.124301	NA	100534612	C1QTNF3-AMACR readthrough (NMD candidate)
C1QTNF4	5.07708	-1.20252	1.54418	-0.778747	0.436129	NA	114900	C1q and TNF related 4
C1QTNF6	491.854	-1.33913	0.238703	-5.61005	2.02264e-08	1.17452e-06	114904	C1q and TNF related 6
C1QTNF8	3.37948	1.09443	1.86081	0.588147	0.556434	NA	390664	C1q and TNF related 8
C1QTNF9B	3.43736	0.662894	1.82737	0.362758	0.716785	NA	387911	C1q and TNF related 9B
C1QTNF9B-AS1	19.5881	0.151036	0.80355	0.187961	0.850907	0.960224	NA	NA
C1R	291.616	-1.41865	0.310319	-4.57158	4.84053e-06	0.000143265	715	complement C1r
C1RL	131.206	-0.495954	0.357054	-1.38902	0.164828	0.469988	51279	complement C1r subcomponent like
C1RL-AS1	3.30721	-0.728153	1.88753	-0.38577	0.699667	NA	283314	C1RL antisense RNA 1
C1S	101.92	-2.36116	0.424472	-5.56258	2.65808e-08	1.50349e-06	716	complement C1s
C1orf101	16.6201	0.0019686	0.8669	0.00227085	0.998188	0.999366	NA	NA
C1orf105	1.68974	1.09462	2.57136	0.425695	0.67033	NA	92346	chromosome 1 open reading frame 105
C1orf106	679.364	-1.38431	0.229016	-6.04462	1.4976e-09	1.12667e-07	NA	NA
C1orf109	150.776	0.192951	0.335331	0.575405	0.565017	0.841442	54955	chromosome 1 open reading frame 109
C1orf112	379.779	0.464324	0.273563	1.69732	0.0896359	0.328971	55732	chromosome 1 open reading frame 112
C1orf115	17.6544	1.8254	0.882862	2.06759	0.0386786	0.192097	79762	chromosome 1 open reading frame 115
C1orf116	96.69	-1.34175	0.403105	-3.32854	0.000873019	0.0112411	79098	chromosome 1 open reading frame 116
C1orf122	605.629	-0.401358	0.226463	-1.77229	0.0763462	0.298658	127687	chromosome 1 open reading frame 122
C1orf123	261.186	0.192615	0.277868	0.693187	0.488192	0.793315	NA	NA
C1orf131	219.475	-0.119454	0.295822	-0.403803	0.686358	0.899053	128061	chromosome 1 open reading frame 131
C1orf140	24.4521	-0.401423	0.721744	-0.556185	0.578084	0.849058	NA	NA
C1orf145	25.892	0.449555	0.720963	0.623547	0.532925	0.822235	NA	NA
C1orf159	125.636	0.0305019	0.360037	0.0847188	0.932485	0.981925	54991	chromosome 1 open reading frame 159
C1orf162	4.89398	1.02604	1.66218	0.617286	0.537046	NA	128346	chromosome 1 open reading frame 162
C1orf167	3.77778	-0.368087	1.73999	-0.211546	0.832461	NA	284498	chromosome 1 open reading frame 167
C1orf168	2.40632	1.75889	2.25213	0.780989	0.434809	NA	NA	NA
C1orf174	402.818	-0.0385374	0.252761	-0.152466	0.87882	0.968803	339448	chromosome 1 open reading frame 174
C1orf186	13.2964	0.528841	0.96758	0.546561	0.58468	0.851525	NA	NA
C1orf189	2.99739	-0.201914	1.92918	-0.104663	0.916643	NA	388701	chromosome 1 open reading frame 189
C1orf194	3.826	-1.11264	1.76783	-0.629382	0.529099	NA	127003	chromosome 1 open reading frame 194
C1orf198	236.29	-0.171643	0.287535	-0.596945	0.550544	0.832708	84886	chromosome 1 open reading frame 198
C1orf204	9.10016	0.624893	1.17258	0.53292	0.594089	NA	NA	NA
C1orf21	297.51	0.145788	0.271837	0.536308	0.591746	0.8549	81563	chromosome 1 open reading frame 21
C1orf210	24.6057	0.0916079	0.743982	0.123132	0.902003	0.974822	149466	chromosome 1 open reading frame 210
C1orf216	344.936	0.148499	0.257556	0.576571	0.564229	0.840992	127703	chromosome 1 open reading frame 216
C1orf220	81.8968	-0.222958	0.422975	-0.527119	0.598111	0.858169	400798	chromosome 1 open reading frame 220
C1orf226	145.916	0.2432	0.339469	0.716412	0.473737	0.783084	400793	chromosome 1 open reading frame 226
C1orf228	23.4812	1.01458	0.743526	1.36455	0.172395	0.481586	NA	NA
C1orf229	177.114	-0.0843963	0.31584	-0.267212	0.789306	0.939026	388759	chromosome 1 open reading frame 229
C1orf233	309.712	0.32901	0.264984	1.24162	0.214376	0.541988	NA	NA
C1orf27	493.1	-0.00282496	0.236764	-0.0119315	0.99048	0.997721	NA	NA
C1orf35	150.645	0.0691544	0.335415	0.206176	0.836654	0.956466	79169	chromosome 1 open reading frame 35
C1orf43	4052.1	0.235105	0.184843	1.27192	0.203403	0.527076	25912	chromosome 1 open reading frame 43
C1orf50	121.656	0.49566	0.361185	1.37232	0.169965	0.47759	79078	chromosome 1 open reading frame 50
C1orf52	277.606	-0.747333	0.274654	-2.721	0.00650852	0.0541384	148423	chromosome 1 open reading frame 52
C1orf53	52.3959	-0.520761	0.511117	-1.01887	0.308266	0.644733	388722	chromosome 1 open reading frame 53
C1orf54	16.5856	0.123843	0.865993	0.143007	0.886284	0.970873	79630	chromosome 1 open reading frame 54
C1orf56	221.689	-0.129576	0.293509	-0.441473	0.658871	0.886158	54964	chromosome 1 open reading frame 56
C1orf61	3.32603	-1.0801	1.90329	-0.56749	0.570381	NA	NA	NA
C1orf74	47.921	0.54691	0.546597	1.00057	0.317033	0.652586	148304	chromosome 1 open reading frame 74
C1orf94	1.52638	-1.03388	2.70763	-0.38184	0.70258	NA	84970	chromosome 1 open reading frame 94
C1orf95	1.53352	-1.20191	2.67737	-0.448913	0.653494	NA	NA	NA
C2	16.246	0.7702	0.918506	0.838535	0.40173	0.730732	717	complement C2
C2-AS1	1.7594	-0.682829	2.49234	-0.273971	0.784107	NA	102060414	C2 antisense RNA 1
C20orf144	1.7145	0.115743	2.54794	0.0454262	0.963768	NA	128864	chromosome 20 open reading frame 144
C20orf166-AS1	2.64398	1.24055	2.11041	0.587823	0.556651	NA	NA	NA
C20orf194	741.79	-0.187029	0.217995	-0.857951	0.390919	0.721203	25943	chromosome 20 open reading frame 194
C20orf195	2.2795	-0.948934	2.2952	-0.413443	0.679282	NA	NA	NA
C20orf196	48.5911	0.636907	0.529348	1.20319	0.228902	0.560021	NA	NA
C20orf202	1.74047	0.108553	2.52524	0.0429871	0.965712	NA	400831	chromosome 20 open reading frame 202
C20orf203	7.66548	-0.822232	1.27757	-0.64359	0.519841	NA	284805	chromosome 20 open reading frame 203
C20orf24	800.059	-0.047862	0.215333	-0.22227	0.824104	0.951343	NA	NA
C20orf27	532.559	-0.691221	0.241348	-2.864	0.00418326	0.0386724	54976	chromosome 20 open reading frame 27
C20orf96	68.0398	0.579977	0.457454	1.26784	0.204856	0.528811	140680	chromosome 20 open reading frame 96
C21orf140	1.79714	-1.49939	2.51826	-0.595406	0.551572	NA	NA	NA
C21orf2	169.564	-0.0157846	0.323381	-0.0488114	0.96107	0.989012	NA	NA
C21orf33	866.631	0.00267968	0.215039	0.0124614	0.990057	0.997721	NA	NA
C21orf58	285.735	0.920434	0.275061	3.34629	0.000819002	0.0107179	54058	chromosome 21 open reading frame 58
C21orf59	377.42	0.402479	0.251415	1.60086	0.109409	0.371971	NA	NA
C21orf62	380.62	-0.0834299	0.253121	-0.329604	0.741699	0.921749	56245	chromosome 21 open reading frame 62
C21orf62-AS1	3.49524	0.118701	1.83207	0.0647903	0.948341	NA	54067	C21orf62 antisense RNA 1
C21orf91	325.231	0.115246	0.263545	0.437291	0.6619	0.88661	54149	chromosome 21 open reading frame 91
C22orf23	7.63499	0.476121	1.24987	0.380935	0.703252	NA	84645	chromosome 22 open reading frame 23
C22orf24	4.07201	-0.973659	1.70455	-0.571213	0.567855	NA	25775	chromosome 22 putative open reading frame 24
C22orf29	230.504	0.538258	0.292728	1.83876	0.06595	0.271775	NA	NA
C22orf39	121.687	0.123068	0.360249	0.34162	0.732637	0.918372	128977	chromosome 22 open reading frame 39
C22orf46	498.203	-0.301401	0.237561	-1.26873	0.204537	0.528454	79640	CTA-216E10.6
C2CD2	30.9205	-0.638577	0.651744	-0.979796	0.327187	0.662702	25966	C2 calcium dependent domain containing 2
C2CD2L	598.083	0.219019	0.229101	0.955993	0.339076	0.674091	9854	C2CD2 like
C2CD3	1186.27	0.386892	0.203644	1.89985	0.0574534	0.249226	26005	C2 domain containing 3 centriole elongation regulator
C2CD4A	58.6071	-2.44324	0.525752	-4.64714	3.36567e-06	0.000104685	145741	C2 calcium dependent domain containing 4A
C2CD4C	34.8563	-0.0780093	0.610917	-0.127692	0.898393	0.97445	126567	C2 calcium dependent domain containing 4C
C2CD4D	24.937	-0.344887	0.721583	-0.477958	0.63268	0.875876	100191040	C2 calcium dependent domain containing 4D
C2CD5	847.932	0.295798	0.227758	1.29874	0.194034	0.514548	9847	C2 calcium dependent domain containing 5
C2orf15	77.6263	0.541946	0.438544	1.23579	0.216538	0.544358	150590	chromosome 2 open reading frame 15
C2orf16	6.15934	0.659779	1.39712	0.472243	0.636754	NA	84226	chromosome 2 open reading frame 16
C2orf27A	54.6087	0.874782	0.507957	1.72216	0.085041	0.318242	29798	chromosome 2 open reading frame 27A
C2orf27B	2.59516	-2.16317	2.19752	-0.984368	0.324934	NA	NA	NA
C2orf40	1.96635	0.56932	2.37614	0.239599	0.810641	NA	NA	NA
C2orf42	404.272	0.169444	0.247292	0.6852	0.493218	0.796675	54980	chromosome 2 open reading frame 42
C2orf44	339.606	-0.0266491	0.258418	-0.103124	0.917865	0.978193	NA	NA
C2orf47	233.71	-0.0485773	0.293824	-0.165328	0.868686	0.965908	NA	NA
C2orf48	2.99145	-0.0897602	2.00805	-0.0447001	0.964346	NA	NA	NA
C2orf49	591.639	0.0186748	0.227817	0.0819725	0.934669	0.981925	79074	chromosome 2 open reading frame 49
C2orf50	5.18367	0.433085	1.52612	0.283781	0.776578	NA	130813	chromosome 2 open reading frame 50
C2orf54	1.52638	-1.03388	2.70763	-0.38184	0.70258	NA	NA	NA
C2orf61	15.8943	0.124108	0.895564	0.138581	0.889781	0.971874	NA	NA
C2orf66	7.23669	1.25217	1.30397	0.960272	0.336918	NA	401027	chromosome 2 open reading frame 66
C2orf68	1322.34	-0.0274527	0.201224	-0.136428	0.891483	0.971925	388969	chromosome 2 open reading frame 68
C2orf69	394.013	0.167355	0.271128	0.617254	0.537067	0.824901	205327	chromosome 2 open reading frame 69
C2orf70	2.43823	1.07394	2.17657	0.49341	0.621723	NA	NA	NA
C2orf72	34.1014	-0.172642	0.61778	-0.279455	0.779896	0.936215	257407	chromosome 2 open reading frame 72
C2orf73	3.98474	0.104673	1.70149	0.0615181	0.950947	NA	129852	chromosome 2 open reading frame 73
C2orf74	165.974	0.00872877	0.322092	0.0271003	0.97838	0.994222	339804	chromosome 2 open reading frame 74
C2orf76	98.0174	0.469321	0.395293	1.18727	0.235119	0.567404	130355	chromosome 2 open reading frame 76
C2orf81	55.4803	0.211996	0.497093	0.426472	0.669764	0.889679	388963	chromosome 2 open reading frame 81
C2orf82	2.93488	0.946872	2.0005	0.473319	0.635986	NA	NA	NA
C2orf83	19.7684	-0.70889	0.798432	-0.887852	0.37462	0.706862	56918	chromosome 2 open reading frame 83
C2orf88	3.58965	-1.27156	1.84175	-0.690405	0.48994	NA	84281	chromosome 2 open reading frame 88
C2orf91	80.4085	-0.375118	0.430087	-0.872192	0.383103	0.713963	400950	chromosome 2 putative open reading frame 91
C3	730.119	-2.18513	0.241422	-9.05111	1.41527e-19	4.91227e-17	718	complement C3
C3orf14	530.935	0.318612	0.233168	1.36645	0.171799	0.480622	57415	chromosome 3 open reading frame 14
C3orf17	511.386	-0.159018	0.236222	-0.673172	0.500838	0.800618	NA	NA
C3orf18	38.7128	-0.425916	0.58268	-0.730961	0.464803	0.777982	51161	chromosome 3 open reading frame 18
C3orf20	12.8248	-0.456289	1.02083	-0.446976	0.654892	0.884845	84077	chromosome 3 open reading frame 20
C3orf22	1.95457	1.04234	2.4765	0.420893	0.673833	NA	152065	chromosome 3 open reading frame 22
C3orf33	111.581	0.53615	0.375491	1.42787	0.153331	0.449908	285315	chromosome 3 open reading frame 33
C3orf35	11.0131	-0.0289045	1.05328	-0.0274423	0.978107	NA	339883	chromosome 3 open reading frame 35
[truncated: 17,904 more rows]
