# Supplementary material for: Dependency of NELF-E-SLUG-KAT2B epigenetic axis in breast cancer carcinogenesis
Source: Nat Commun. 2023 Apr 28;14:2439. doi: 10.1038/s41467-023-38132-1 (PMC10147683; doi:10.1038/s41467-023-38132-1)
Supplement: Supplementary file 5 — Supplementary Data 3 [file 41467_2023_38132_MOESM5_ESM.xlsx]

## Sheet: TMT10Channels
	TMT Channel	Sample/Condition/Replicate
	126	IgG_IP_Con_rep1
	127N	IgG_IP_Con_rep2
	127C	NELFE_IP_Con_rep1
	128N	NELFE_IP_Con_rep2
	128C	NELFE_IP_Con_rep3
	129N	IgG_IP_Dox_rep1
	129C	IgG_IP_Dox_rep2
	130N	NELFE_IP_Dox_rep1
	130C	NELFE_IP_Dox_rep2
	131	NELFE_IP_Dox_rep3

## Sheet: RawData
Protein FDR Confidence Combined	Master	Accession	Description	Exp q-value Combined	Sum PEP Score	Coverage in Percent	Number of Peptides	Number of PSMs	Number of Unique Peptides	Number of AAs	MW in kDa	Score Mascot Mascot	Number of Peptides by Search Engine Mascot	Biological Process	Cellular Component	Molecular Function	GO Accessions	Entrez Gene ID	Ensembl Gene ID	Gene Symbol	Number of Razor Peptides	Abundance 126 Sample IgG_nodox R1	Abundance 127N Sample IgG_nodox R2	Abundance 127C Sample NELFe_nodox R1	Abundance 128N Sample NELFe_nodox R2	Abundance 128C Sample NELFe_nodox R3	Abundance 129N Sample IgG_dox R1	Abundance 129C Sample IgG_dox R2	Abundance 130N Sample NELFe_dox R1	Abundance 130C Sample NELFe_dox R2	Abundance 131 Sample NELFe_dox R3	Modifications
High	IsMasterProtein	A0A075B6I0	Immunoglobulin lambda variable 8-61 OS=Homo sapiens OX=9606 GN=IGLV8-61 PE=3 SV=7	0.01	1.285	6	1	1	1	122	12.8	31	1	response to stimulus	extracellular;membrane		[GO:0002250]; GO:0006955; GO:0002376; GO:0050896; GO:0008150;[GO:0002376]; GO:0008150;[GO:0002377]; GO:0002440; GO:0002376; GO:0008150;[GO:0003823]; GO:0005488; GO:0003674;[GO:0005576]; GO:0005575;[GO:0005615]; GO:0044421; GO:0005575; GO:0005576;[GO:0005886]; GO:0016020; GO:0044464; GO:0071944; GO:0005575; GO:0005623;[GO:0006955]; GO:0002376; GO:0050896; GO:0008150;[GO:0016020]; GO:0005575	28774	ENSG00000211638.2	IGLV8-61	0	152.5	162	287.2	175.7	287.7	167.7	179.3	269.6	249.8	279.8
High	IsMasterProtein	A0A075B6I1	Immunoglobulin lambda variable 4-60 OS=Homo sapiens OX=9606 GN=IGLV4-60 PE=3 SV=1	0	4.849	8	1	5	1	120	13	160	1	response to stimulus	extracellular;membrane		[GO:0002250]; GO:0006955; GO:0002376; GO:0050896; GO:0008150;[GO:0002376]; GO:0008150;[GO:0002377]; GO:0002440; GO:0002376; GO:0008150;[GO:0003823]; GO:0005488; GO:0003674;[GO:0005576]; GO:0005575;[GO:0005615]; GO:0044421; GO:0005575; GO:0005576;[GO:0005886]; GO:0016020; GO:0044464; GO:0071944; GO:0005575; GO:0005623;[GO:0006955]; GO:0002376; GO:0050896; GO:0008150;[GO:0016020]; GO:0005575	28785	ENSG00000211639.2	IGLV4-60	0	1412.1	1261.5	364.8	299.3	317.1	1346.1	1497.8	296.3	234.6	198.4
High	IsMasterProtein	A0A075B6K2	Immunoglobulin lambda variable 3-12 OS=Homo sapiens OX=9606 GN=IGLV3-12 PE=3 SV=2	0	7.707	17	2	5	1	115	12.4	141	2	response to stimulus	extracellular;membrane		[GO:0002250]; GO:0006955; GO:0002376; GO:0050896; GO:0008150;[GO:0002376]; GO:0008150;[GO:0002377]; GO:0002440; GO:0002376; GO:0008150;[GO:0003823]; GO:0005488; GO:0003674;[GO:0005576]; GO:0005575;[GO:0005615]; GO:0044421; GO:0005575; GO:0005576;[GO:0005886]; GO:0016020; GO:0044464; GO:0071944; GO:0005575; GO:0005623;[GO:0006955]; GO:0002376; GO:0050896; GO:0008150;[GO:0016020]; GO:0005575	28802		IGLV3-12	1	1739.7	1626.6	282	266.2	283.2	1758.3	2058.2	250.6	247.9	228.5
High	IsMasterProtein	A0A075B6S5	Immunoglobulin kappa variable 1-27 OS=Homo sapiens OX=9606 GN=IGKV1-27 PE=3 SV=1	0	5.392	14	1	6	1	117	12.7	66	1	response to stimulus	extracellular;membrane		[GO:0002250]; GO:0006955; GO:0002376; GO:0050896; GO:0008150;[GO:0002376]; GO:0008150;[GO:0002377]; GO:0002440; GO:0002376; GO:0008150;[GO:0003823]; GO:0005488; GO:0003674;[GO:0005576]; GO:0005575;[GO:0005615]; GO:0044421; GO:0005575; GO:0005576;[GO:0005886]; GO:0016020; GO:0044464; GO:0071944; GO:0005575; GO:0005623;[GO:0006955]; GO:0002376; GO:0050896; GO:0008150;[GO:0016020]; GO:0005575	28935	ENSG00000282666.1; ENSG00000244575.3	IGKV1-27	0	205.2	196.6	26.3	31.9	29.3	200.4	234.7	27	26.8	27.6
High	IsMasterProtein	A0A0B4J1U7	Immunoglobulin heavy variable 6-1 OS=Homo sapiens OX=9606 GN=IGHV6-1 PE=3 SV=1	0.006	1.372	6	1	2	1	121	13.5	0	1	cell organization and biogenesis;defense response;metabolic process;regulation of biological process;response to stimulus	extracellular;membrane	protein binding	[GO:0002250]; GO:0006955; GO:0002376; GO:0050896; GO:0008150;[GO:0002376]; GO:0008150;[GO:0003823]; GO:0005488; GO:0003674;[GO:0005576]; GO:0005575;[GO:0005886]; GO:0016020; GO:0044464; GO:0071944; GO:0005575; GO:0005623;[GO:0006910]; GO:0006909; GO:0008037; GO:0006897; GO:0009987; GO:0016192; GO:0098657; GO:0008150; GO:0006810; GO:0051234; GO:0051179;[GO:0006911]; GO:0006909; GO:0099024; GO:0006…	28385	ENSG00000282745.1; ENSG00000211933.2	IGHV6-1	0	799.6	797.4	57.4	52.1	84.8	800.7	950.9	55.2	50.4	51.1
High	IsMasterProtein	A0A0B4J2D9	Immunoglobulin kappa variable 1D-13 OS=Homo sapiens OX=9606 GN=IGKV1D-13 PE=3 SV=1	0	6.401	14	1	4	1	117	12.6	120	1	response to stimulus	extracellular;membrane		[GO:0002250]; GO:0006955; GO:0002376; GO:0050896; GO:0008150;[GO:0002376]; GO:0008150;[GO:0002377]; GO:0002440; GO:0002376; GO:0008150;[GO:0003823]; GO:0005488; GO:0003674;[GO:0005576]; GO:0005575;[GO:0005615]; GO:0044421; GO:0005575; GO:0005576;[GO:0005886]; GO:0016020; GO:0044464; GO:0071944; GO:0005575; GO:0005623;[GO:0006955]; GO:0002376; GO:0050896; GO:0008150;[GO:0016020]; GO:0005575	28902; 28939	ENSG00000276566.1	IGKV1D-13; IGKV1-13	0	309.9	297.2	64.6	79	75.4	296.7	370.1	61.5	81.9	76.1
High	IsMasterProtein	A0A0C4DH72	Immunoglobulin kappa variable 1-6 OS=Homo sapiens OX=9606 GN=IGKV1-6 PE=3 SV=1	0	4.77	14	1	7	1	117	12.7	59	1	response to stimulus	extracellular;membrane		[GO:0002250]; GO:0006955; GO:0002376; GO:0050896; GO:0008150;[GO:0002376]; GO:0008150;[GO:0002377]; GO:0002440; GO:0002376; GO:0008150;[GO:0003823]; GO:0005488; GO:0003674;[GO:0005576]; GO:0005575;[GO:0005615]; GO:0044421; GO:0005575; GO:0005576;[GO:0005886]; GO:0016020; GO:0044464; GO:0071944; GO:0005575; GO:0005623;[GO:0006955]; GO:0002376; GO:0050896; GO:0008150;[GO:0016020]; GO:0005575	28943	ENSG00000282163.1; ENSG00000239855.1	IGKV1-6	0	154.9	157.8	51.2	65.5	50.1	165	205.7	42.5	62.3	87.2
High	IsMasterProtein	B9A064	Immunoglobulin lambda-like polypeptide 5 OS=Homo sapiens OX=9606 GN=IGLL5 PE=2 SV=2	0.008	1.336	4	1	1	1	214	23	32	1	cell organization and biogenesis;defense response;metabolic process;regulation of biological process;response to stimulus	extracellular	protein binding	[GO:0003823]; GO:0005488; GO:0003674;[GO:0005576]; GO:0005575;[GO:0006910]; GO:0006909; GO:0008037; GO:0006897; GO:0009987; GO:0016192; GO:0098657; GO:0008150; GO:0006810; GO:0051234; GO:0051179;[GO:0006911]; GO:0006909; GO:0099024; GO:0006897; GO:0010324; GO:0016192; GO:0098657; GO:0061024; GO:0006810; GO:0016043; GO:0051234; GO:0009987; GO:0071840; GO:0051179; GO:0008150;[GO:0006958]; GO:000245…	100423062	ENSG00000254709.7	IGLL5	0	18	22.9	48.4	34.5	49.8	25.6	24.3	43.3	47.5	52.5
High	IsMasterProtein	O00148	ATP-dependent RNA helicase DDX39A OS=Homo sapiens OX=9606 GN=DDX39A PE=1 SV=2	0	13.825	17	5	8	1	427	49.1	105	5	metabolic process;regulation of biological process;response to stimulus;transport	cytoplasm;membrane;nucleus;spliceosomal complex	catalytic activity;nucleotide binding;protein binding;RNA binding	[GO:0000166]; GO:0036094; GO:1901265; GO:0005488; GO:0097159; GO:1901363; GO:0003674;[GO:0000398]; GO:0000377; GO:0006397; GO:0000375; GO:0006396; GO:0016071; GO:0008380; GO:0010467; GO:0016070; GO:0043170; GO:0044260; GO:0090304; GO:0071704; GO:0044237; GO:0006139; GO:0008152; GO:0009987; GO:0006725; GO:0034641; GO:0044238; GO:0046483; GO:1901360; GO:0008150; GO:0006807;[GO:0003676]; GO:0097159;…	10212	ENSG00000123136.14	DDX39A	0											Acetyl [N-Term]
High	IsMasterProtein	O00193	Small acidic protein OS=Homo sapiens OX=9606 GN=SMAP PE=1 SV=1	0	2.865	4	1	1	1	183	20.3	35	1				[GO:0003674];[GO:0005575];[GO:0008150]	10944	ENSG00000110696.9	C11orf58	0	25.5	23.4	176.8	237.4	576.6	54.7	90	151.5	272.4	342.4
High	IsMasterProtein	O00267-2	Isoform 2 of Transcription elongation factor SPT5 OS=Homo sapiens OX=9606 GN=SUPT5H	0	70.06	21	19	34	19	1083	120.4	929	19	cell organization and biogenesis;development;metabolic process;regulation of biological process;response to stimulus	nucleus	DNA binding;protein binding;RNA binding	[GO:0000122]; GO:0006357; GO:0006366; GO:0045892; GO:0006355; GO:0006351; GO:0010629; GO:1903507; GO:2000113; GO:0010468; GO:1903506; GO:2000112; GO:0010467; GO:0034645; GO:0097659; GO:0010605; GO:1902679; GO:0010558; GO:0031327; GO:0060255; GO:2001141; GO:0010556; GO:0031326; GO:0043170; GO:0009059; GO:0044249; GO:0044260; GO:0032774; GO:0009892; GO:0051253; GO:0009890; GO:0031324; GO:0019222; G…	6829	ENSG00000196235.13	SUPT5H	0	1134.3	1089.7	4813.5	5107.6	8336.4	1487.2	1817.2	3928.7	4721.1	5326.6
High	IsMasterProtein	O00299	Chloride intracellular channel protein 1 OS=Homo sapiens OX=9606 GN=CLIC1 PE=1 SV=4	0	4.179	9	1	2	1	241	26.9	45	1	metabolic process;regulation of biological process;response to stimulus;transport	cytoplasm;membrane;mitochondrion;nucleus	catalytic activity;protein binding;transporter activity	[GO:0004364]; GO:0016765; GO:0016740; GO:0003824; GO:0003674;[GO:0005216]; GO:0015075; GO:0022838; GO:0022891; GO:0015267; GO:0022857; GO:0022892; GO:0022803; GO:0005215; GO:0003674;[GO:0005244]; GO:0005216; GO:0022832; GO:0015075; GO:0022838; GO:0022836; GO:0022891; GO:0015267; GO:0022857; GO:0022892; GO:0022803; GO:0005215; GO:0003674;[GO:0005254]; GO:0005253; GO:0015108; GO:0005216; GO:0008509…	1192	ENSG00000213719.8; ENSG00000206394.8; ENSG00000230685.6; ENSG00000226248.6; ENSG00000223639.6; ENSG00000226651.6; ENSG00000226417.6	CLIC1	0	19	22.1	35.3	34.2	76.9	24.2	28	30.4	42.6	39.6
High	IsMasterProtein	O00507	Probable ubiquitin carboxyl-terminal hydrolase FAF-Y OS=Homo sapiens OX=9606 GN=USP9Y PE=2 SV=2	0.01	1.289	0	1	1	1	2555	290.9	0	1	cellular component movement;metabolic process;regulation of biological process;response to stimulus	cytoplasm	catalytic activity;protein binding	[GO:0004843]; GO:0036459; GO:0019783; GO:0101005; GO:0008234; GO:0016787; GO:0140096; GO:0070011; GO:0003824; GO:0008233; GO:0003674;[GO:0005488]; GO:0003674;[GO:0005737]; GO:0044424; GO:0005622; GO:0044464; GO:0005575; GO:0005623;[GO:0006508]; GO:0019538; GO:0043170; GO:0044238; GO:1901564; GO:0071704; GO:0008152; GO:0006807; GO:0008150;[GO:0006511]; GO:0019941; GO:0043632; GO:0051603; GO:004426…	8287	ENSG00000114374.12	USP9Y	0
High	IsMasterProtein	O00567	Nucleolar protein 56 OS=Homo sapiens OX=9606 GN=NOP56 PE=1 SV=4	0	5.664	5	2	2	2	594	66	77	2	metabolic process	cytoplasm;membrane;nucleus	protein binding;RNA binding	[GO:0000154]; GO:0006364; GO:0009451; GO:0016072; GO:0034470; GO:0042254; GO:0016070; GO:0043412; GO:0034660; GO:0006396; GO:0022613; GO:0044260; GO:0090304; GO:0043170; GO:0010467; GO:0044085; GO:0044237; GO:0006139; GO:0071704; GO:0071840; GO:0008152; GO:0009987; GO:0006725; GO:0034641; GO:0044238; GO:0046483; GO:1901360; GO:0008150; GO:0006807;[GO:0001650]; GO:0044452; GO:0005730; GO:0044428; …	10528	ENSG00000101361.16	NOP56	0	62.2	93.3	50.9	52	58.3	98.2	128	53.1	119.4	76.5
High	IsMasterProtein	O00571	ATP-dependent RNA helicase DDX3X OS=Homo sapiens OX=9606 GN=DDX3X PE=1 SV=3	0.002	1.755	2	1	1	1	662	73.2	33	1	cell death;cell organization and biogenesis;defense response;metabolic process;regulation of biological process;response to stimulus;transport	cytoplasm;cytosol;extracellular;membrane;mitochondrion;nucleus;organelle lumen	catalytic activity;DNA binding;enzyme regulator activity;nucleotide binding;protein binding;RNA binding	[GO:0000166]; GO:0036094; GO:1901265; GO:0005488; GO:0097159; GO:1901363; GO:0003674;[GO:0002376]; GO:0008150;[GO:0003676]; GO:0097159; GO:1901363; GO:0005488; GO:0003674;[GO:0003677]; GO:0003676; GO:0097159; GO:1901363; GO:0005488; GO:0003674;[GO:0003723]; GO:0003676; GO:0097159; GO:1901363; GO:0005488; GO:0003674;[GO:0003924]; GO:0017111; GO:0016462; GO:0016818; GO:0016817; GO:0016787; GO:00038…	1654	ENSG00000215301.9	DDX3X	0	11.7	8.6	8.8	16.3	26	10.1	16	13.8	39.7	13.7
Medium	IsMasterProtein	O14562	Ubiquitin domain-containing protein UBFD1 OS=Homo sapiens OX=9606 GN=UBFD1 PE=1 SV=2	0.018	1.083	16	1	1	1	309	33.4	0	1			protein binding;RNA binding	[GO:0003723]; GO:0003676; GO:0097159; GO:1901363; GO:0005488; GO:0003674;[GO:0005515]; GO:0005488; GO:0003674;[GO:0045296]; GO:0050839; GO:0005515; GO:0005488; GO:0003674	56061	ENSG00000103353.15	UBFD1	0											Acetyl [N-Term]
High	IsMasterProtein	O14745	Na(+)/H(+) exchange regulatory cofactor NHE-RF1 OS=Homo sapiens OX=9606 GN=SLC9A3R1 PE=1 SV=4	0	13.527	13	3	5	3	358	38.8	166	3	cell differentiation;cell organization and biogenesis;cellular homeostasis;regulation of biological process;response to stimulus;transport	cytoplasm;cytoskeleton;membrane;nucleus	protein binding;structural molecule activity	[GO:0001726]; GO:0031252; GO:0120025; GO:0044464; GO:0042995; GO:0005575; GO:0005623;[GO:0003096]; GO:0003014; GO:0006814; GO:0003008; GO:0015672; GO:0030001; GO:0032501; GO:0006812; GO:0008150; GO:0006811; GO:0006810; GO:0051234; GO:0051179;[GO:0005102]; GO:0005515; GO:0005488; GO:0003674;[GO:0005515]; GO:0005488; GO:0003674;[GO:0005634]; GO:0043231; GO:0043227; GO:0043229; GO:0043226; GO:004442…	9368	ENSG00000109062.11	SLC9A3R1	0	167.8	207.1	254.9	431.2	571.6	178.4	206.4	174.7	222.1	163
High	IsMasterProtein	O14776	Transcription elongation regulator 1 OS=Homo sapiens OX=9606 GN=TCERG1 PE=1 SV=2	0	2.793	1	1	1	1	1098	123.8	38	1	metabolic process;regulation of biological process	nucleus	protein binding;RNA binding	[GO:0000122]; GO:0006357; GO:0006366; GO:0045892; GO:0006355; GO:0006351; GO:0010629; GO:1903507; GO:2000113; GO:0010468; GO:1903506; GO:2000112; GO:0010467; GO:0034645; GO:0097659; GO:0010605; GO:1902679; GO:0010558; GO:0031327; GO:0060255; GO:2001141; GO:0010556; GO:0031326; GO:0043170; GO:0009059; GO:0044249; GO:0044260; GO:0032774; GO:0009892; GO:0051253; GO:0009890; GO:0031324; GO:0019222; G…	10915	ENSG00000113649.11	TCERG1	0
High	IsMasterProtein	O14979-2	Isoform 2 of Heterogeneous nuclear ribonucleoprotein D-like OS=Homo sapiens OX=9606 GN=HNRNPDL	0	8.896	12	3	5	1	301	33.6	100	3	metabolic process;regulation of biological process;response to stimulus	cytosol	DNA binding;protein binding;RNA binding	[GO:0003676]; GO:0097159; GO:1901363; GO:0005488; GO:0003674;[GO:0003677]; GO:0003676; GO:0097159; GO:1901363; GO:0005488; GO:0003674;[GO:0003723]; GO:0003676; GO:0097159; GO:1901363; GO:0005488; GO:0003674;[GO:0005515]; GO:0005488; GO:0003674;[GO:0005654]; GO:0031981; GO:0044428; GO:0070013; GO:0005634; GO:0044446; GO:0043229; GO:0043233; GO:0044424; GO:0043231; GO:0044422; GO:0043226; GO:003197…	9987	ENSG00000152795.17	HNRNPDL; HNRPDL	0	8.6	7.3	22.8	28.4	66.5	16.2	39.4	41.3	103	57	Acetyl [N-Term]
High	IsMasterProtein	O15042	U2 snRNP-associated SURP motif-containing protein OS=Homo sapiens OX=9606 GN=U2SURP PE=1 SV=2	0.002	1.818	1	1	1	1	1029	118.2	36	1	metabolic process	nucleus	protein binding;RNA binding	[GO:0000398]; GO:0000377; GO:0006397; GO:0000375; GO:0006396; GO:0016071; GO:0008380; GO:0010467; GO:0016070; GO:0043170; GO:0044260; GO:0090304; GO:0071704; GO:0044237; GO:0006139; GO:0008152; GO:0009987; GO:0006725; GO:0034641; GO:0044238; GO:0046483; GO:1901360; GO:0008150; GO:0006807;[GO:0003676]; GO:0097159; GO:1901363; GO:0005488; GO:0003674;[GO:0003723]; GO:0003676; GO:0097159; GO:1901363;…	23350	ENSG00000163714.17	U2SURP	0	83.6	86.7	134.7	149.2	291.2	98.5	136.8	121.5	214.4	161.7
High	IsMasterProtein	O15091	Mitochondrial ribonuclease P catalytic subunit OS=Homo sapiens OX=9606 GN=PRORP PE=1 SV=2	0.003	1.631	2	1	1	1	583	67.3	0	1	metabolic process	mitochondrion;nucleus;organelle lumen	catalytic activity;protein binding	[GO:0001682]; GO:0008033; GO:0006399; GO:0034470; GO:0034660; GO:0006396; GO:0016070; GO:0010467; GO:0044260; GO:0090304; GO:0043170; GO:0044237; GO:0006139; GO:0071704; GO:0008152; GO:0009987; GO:0006725; GO:0034641; GO:0044238; GO:0046483; GO:1901360; GO:0008150; GO:0006807;[GO:0004526]; GO:0004549; GO:0016891; GO:0004540; GO:0140101; GO:0004521; GO:0016893; GO:0004518; GO:0140098; GO:0004519; …	9692	ENSG00000100890.15; ENSG00000258790.1	KIAA0391	0
High	IsMasterProtein	O15514	DNA-directed RNA polymerase II subunit RPB4 OS=Homo sapiens OX=9606 GN=POLR2D PE=1 SV=1	0	9.261	22	2	4	2	142	16.3	128	2	cell organization and biogenesis;metabolic process;regulation of biological process;response to stimulus;transport	cytosol;nucleus	catalytic activity;DNA binding;nucleotide binding;protein binding;RNA binding	[GO:0000166]; GO:0036094; GO:1901265; GO:0005488; GO:0097159; GO:1901363; GO:0003674;[GO:0000288]; GO:0000956; GO:0006402; GO:0006401; GO:0010629; GO:0016071; GO:0016070; GO:0034655; GO:0044265; GO:0010467; GO:0010468; GO:0010605; GO:0044260; GO:0090304; GO:0006139; GO:0019439; GO:0044270; GO:0046700; GO:1901361; GO:0009057; GO:0044248; GO:0043170; GO:0060255; GO:0009892; GO:0044237; GO:0006725; …	5433	ENSG00000144231.10	POLR2D	0	99.7	108.1	290.3	297.1	524.3	153	157.8	252.5	287	321.5
Medium	IsMasterProtein	O15541	E3 ubiquitin-protein ligase RNF113A OS=Homo sapiens OX=9606 GN=RNF113A PE=1 SV=1	0.013	1.186	6	1	1	1	343	38.8	45	1	metabolic process	spliceosomal complex	metal ion binding;protein binding	[GO:0005515]; GO:0005488; GO:0003674;[GO:0005684]; GO:0005681; GO:0030529; GO:0044428; GO:0044424; GO:1990904; GO:0005634; GO:0044446; GO:0005622; GO:0044464; GO:0032991; GO:0043231; GO:0043229; GO:0044422; GO:0005575; GO:0005623; GO:0043227; GO:0043226;[GO:0008270]; GO:0046914; GO:0046872; GO:0043169; GO:0043167; GO:0005488; GO:0003674;[GO:0034247]; GO:0008380; GO:0043144; GO:0006396; GO:0016074…	7737	ENSG00000125352.5	RNF113A	0
High	IsMasterProtein	O43143	Pre-mRNA-splicing factor ATP-dependent RNA helicase DHX15 OS=Homo sapiens OX=9606 GN=DHX15 PE=1 SV=2	0	28.366	12	9	9	9	795	90.9	240	9	metabolic process;response to stimulus	cytoplasm;nucleus;spliceosomal complex	catalytic activity;nucleotide binding;protein binding;RNA binding	[GO:0000166]; GO:0036094; GO:1901265; GO:0005488; GO:0097159; GO:1901363; GO:0003674;[GO:0000398]; GO:0000377; GO:0006397; GO:0000375; GO:0006396; GO:0016071; GO:0008380; GO:0010467; GO:0016070; GO:0043170; GO:0044260; GO:0090304; GO:0071704; GO:0044237; GO:0006139; GO:0008152; GO:0009987; GO:0006725; GO:0034641; GO:0044238; GO:0046483; GO:1901360; GO:0008150; GO:0006807;[GO:0003676]; GO:0097159;…	1665	ENSG00000109606.12	DHX15	0	170.9	217	560	593.3	1029	234.7	245.2	311.8	433.2	385.5
High	IsMasterProtein	O43148	mRNA cap guanine-N7 methyltransferase OS=Homo sapiens OX=9606 GN=RNMT PE=1 SV=1	0	2.696	2	1	1	1	476	54.8	41	1	metabolic process	nucleus	catalytic activity;protein binding;RNA binding	[GO:0001650]; GO:0044452; GO:0005730; GO:0044428; GO:0031981; GO:0043232; GO:0005634; GO:0044446; GO:0070013; GO:0043228; GO:0043229; GO:0043231; GO:0044422; GO:0044424; GO:0043233; GO:0043226; GO:0043227; GO:0005575; GO:0005622; GO:0044464; GO:0031974; GO:0005623;[GO:0003723]; GO:0003676; GO:0097159; GO:1901363; GO:0005488; GO:0003674;[GO:0004482]; GO:0008170; GO:0008174; GO:0008168; GO:0008173;…	8731	ENSG00000101654.17	RNMT	0
High	IsMasterProtein	O43252	Bifunctional 3'-phosphoadenosine 5'-phosphosulfate synthase 1 OS=Homo sapiens OX=9606 GN=PAPSS1 PE=1 SV=2	0.001	2.419	5	2	2	2	624	70.8	29	2	metabolic process	cytosol	catalytic activity;nucleotide binding;protein binding	[GO:0000103]; GO:0006790; GO:0044237; GO:0008152; GO:0009987; GO:0008150;[GO:0000166]; GO:0036094; GO:1901265; GO:0005488; GO:0097159; GO:1901363; GO:0003674;[GO:0001501]; GO:0048731; GO:0007275; GO:0048856; GO:0032501; GO:0032502; GO:0008150;[GO:0003824]; GO:0003674;[GO:0004020]; GO:0016301; GO:0016773; GO:0016772; GO:0016740; GO:0003824; GO:0003674;[GO:0004781]; GO:0004779; GO:0070566; GO:00167…	9061	ENSG00000138801.8	PAPSS1	0	78.1	86.2	92.4	126.9	136.1	101.5	122.3	121.5	167.6	184.9
High	IsMasterProtein	O43290	U4/U6.U5 tri-snRNP-associated protein 1 OS=Homo sapiens OX=9606 GN=SART1 PE=1 SV=1	0	10.556	6	3	3	3	800	90.2	107	3	cell organization and biogenesis;metabolic process;regulation of biological process;response to stimulus	cytoplasm;cytosol;Golgi;nucleus;spliceosomal complex	protein binding;RNA binding	[GO:0000387]; GO:0000398; GO:0022618; GO:0000377; GO:0006397; GO:0022613; GO:0034622; GO:0071826; GO:0000375; GO:0006396; GO:0016071; GO:0044085; GO:0065003; GO:0043933; GO:0008380; GO:0010467; GO:0016070; GO:0071840; GO:0022607; GO:0016043; GO:0043170; GO:0044260; GO:0090304; GO:0008150; GO:0009987; GO:0071704; GO:0044237; GO:0006139; GO:0008152; GO:0006725; GO:0034641; GO:0044238; GO:0046483; G…	9092	ENSG00000175467.14	SART1	0	91.6	102.9	124.2	163	205.1	113.7	136.7	131.5	178.3	170.5
High	IsMasterProtein	O43390	Heterogeneous nuclear ribonucleoprotein R OS=Homo sapiens OX=9606 GN=HNRNPR PE=1 SV=1	0	24.445	13	8	9	5	633	70.9	256	8	metabolic process;regulation of biological process	cytoplasm;endoplasmic reticulum;nucleus;spliceosomal complex	protein binding;RNA binding	[GO:0000398]; GO:0000377; GO:0006397; GO:0000375; GO:0006396; GO:0016071; GO:0008380; GO:0010467; GO:0016070; GO:0043170; GO:0044260; GO:0090304; GO:0071704; GO:0044237; GO:0006139; GO:0008152; GO:0009987; GO:0006725; GO:0034641; GO:0044238; GO:0046483; GO:1901360; GO:0008150; GO:0006807;[GO:0003676]; GO:0097159; GO:1901363; GO:0005488; GO:0003674;[GO:0003723]; GO:0003676; GO:0097159; GO:1901363;…	10236	ENSG00000282958.1; ENSG00000125944.18	HNRNPR	3	589.7	538	917.3	1002.2	1792.9	678.5	1089.5	970.2	1947	1242.8
High	IsMasterProtein	O43396	Thioredoxin-like protein 1 OS=Homo sapiens OX=9606 GN=TXNL1 PE=1 SV=3	0.001	2.024	2	1	1	1	289	32.2	39	1	cellular homeostasis;metabolic process;regulation of biological process;response to stimulus;transport	cytoplasm;cytosol;nucleus;proteasome	antioxidant activity;catalytic activity	[GO:0000502]; GO:0043234; GO:0044424; GO:1905369; GO:0032991; GO:0005622; GO:0044464; GO:1905368; GO:0005575; GO:0005623; GO:1902494;[GO:0004791]; GO:0015036; GO:0016209; GO:0016668; GO:0016667; GO:0003674; GO:0016651; GO:0016491; GO:0003824;[GO:0005634]; GO:0043231; GO:0043227; GO:0043229; GO:0043226; GO:0044424; GO:0005575; GO:0005622; GO:0044464; GO:0005623;[GO:0005737]; GO:0044424; GO:0005622…	9352	ENSG00000091164.12	TXNL1	0	21.9	31.8	46.2	59.3	113.2	19.3	26.6	35.3	75.1	53.8
High	IsMasterProtein	O43592	Exportin-T OS=Homo sapiens OX=9606 GN=XPOT PE=1 SV=2	0	5.416	3	2	2	2	962	109.9	73	2	transport	cytoplasm;cytosol;nucleus	protein binding;RNA binding	[GO:0000049]; GO:0003723; GO:0003676; GO:0097159; GO:1901363; GO:0005488; GO:0003674;[GO:0003723]; GO:0003676; GO:0097159; GO:1901363; GO:0005488; GO:0003674;[GO:0005488]; GO:0003674;[GO:0005634]; GO:0043231; GO:0043227; GO:0043229; GO:0043226; GO:0044424; GO:0005575; GO:0005622; GO:0044464; GO:0005623;[GO:0005643]; GO:0005635; GO:0043234; GO:0044428; GO:0012505; GO:0031967; GO:0032991; GO:000563…	11260	ENSG00000184575.11	XPOT	0											Acetyl [N-Term]
High	IsMasterProtein	O43623	Zinc finger protein SNAI2 OS=Homo sapiens OX=9606 GN=SNAI2 PE=1 SV=1	0	8.929	15	4	6	4	268	30	121	4	cell differentiation;cell organization and biogenesis;cellular component movement;development;metabolic process;regulation of biological process;response to stimulus	cytoplasm;nucleus	DNA binding;metal ion binding;protein binding	[GO:0000122]; GO:0006357; GO:0006366; GO:0045892; GO:0006355; GO:0006351; GO:0010629; GO:1903507; GO:2000113; GO:0010468; GO:1903506; GO:2000112; GO:0010467; GO:0034645; GO:0097659; GO:0010605; GO:1902679; GO:0010558; GO:0031327; GO:0060255; GO:2001141; GO:0010556; GO:0031326; GO:0043170; GO:0009059; GO:0044249; GO:0044260; GO:0032774; GO:0009892; GO:0051253; GO:0009890; GO:0031324; GO:0019222; G…	6591	ENSG00000019549.9	SNAI2	0	239.6	230	483.9	177.4	298.4	284.6	336.9	1058.6	866.4	2021.2
High	IsMasterProtein	O43660	Pleiotropic regulator 1 OS=Homo sapiens OX=9606 GN=PLRG1 PE=1 SV=1	0	2.807	2	1	1	1	514	57.2	44	1	cell organization and biogenesis;metabolic process;regulation of biological process	membrane;nucleus;spliceosomal complex	catalytic activity;protein binding	[GO:0000387]; GO:0000398; GO:0022618; GO:0000377; GO:0006397; GO:0022613; GO:0034622; GO:0071826; GO:0000375; GO:0006396; GO:0016071; GO:0044085; GO:0065003; GO:0043933; GO:0008380; GO:0010467; GO:0016070; GO:0071840; GO:0022607; GO:0016043; GO:0043170; GO:0044260; GO:0090304; GO:0008150; GO:0009987; GO:0071704; GO:0044237; GO:0006139; GO:0008152; GO:0006725; GO:0034641; GO:0044238; GO:0046483; G…	5356	ENSG00000171566.11	PLRG1	0	120.7	111.6	194.8	221.8	367.4	132.1	171.2	185.1	255.3	251
Medium	IsMasterProtein	O43681	ATPase ASNA1 OS=Homo sapiens OX=9606 GN=ASNA1 PE=1 SV=2	0.011	1.23	10	1	1	1	348	38.8	0	1	transport	cytoplasm;endoplasmic reticulum;membrane;nucleus	catalytic activity;metal ion binding;nucleotide binding;protein binding;transporter activity	[GO:0000166]; GO:0036094; GO:1901265; GO:0005488; GO:0097159; GO:1901363; GO:0003674;[GO:0005215]; GO:0003674;[GO:0005515]; GO:0005488; GO:0003674;[GO:0005524]; GO:0032559; GO:0035639; GO:0030554; GO:0032555; GO:0043168; GO:1901265; GO:0017076; GO:0032553; GO:0043167; GO:0097159; GO:1901363; GO:0000166; GO:0097367; GO:0005488; GO:0036094; GO:0003674;[GO:0005634]; GO:0043231; GO:0043227; GO:004322…	439	ENSG00000198356.11	ASNA1	0											Acetyl [N-Term]
High	IsMasterProtein	O43684	Mitotic checkpoint protein BUB3 OS=Homo sapiens OX=9606 GN=BUB3 PE=1 SV=1	0.001	2.17	2	1	1	1	328	37.1	34	1	cell division;cell organization and biogenesis;metabolic process;regulation of biological process	chromosome;cytosol;nucleus	protein binding	[GO:0000070]; GO:0000819; GO:0140014; GO:1903047; GO:0051276; GO:0098813; GO:0000280; GO:0000278; GO:0022402; GO:0006996; GO:0007059; GO:0048285; GO:0007049; GO:0009987; GO:0016043; GO:0008150; GO:0071840;[GO:0000775]; GO:0098687; GO:0044427; GO:0005694; GO:0044446; GO:0043232; GO:0043229; GO:0044422; GO:0044424; GO:0043228; GO:0043226; GO:0005575; GO:0005622; GO:0044464; GO:0005623;[GO:0000776];…	9184	ENSG00000154473.17	BUB3	0	75.9	74	143.9	130.9	274.8	91.7	114.3	149.8	200.4	141.7
High	IsMasterProtein	O43707	Alpha-actinin-4 OS=Homo sapiens OX=9606 GN=ACTN4 PE=1 SV=2	0	8.478	4	4	4	1	911	104.8	39	4	cell organization and biogenesis;cellular component movement;regulation of biological process;response to stimulus;transport	cytoplasm;cytoskeleton;cytosol;extracellular;nucleus;organelle lumen	DNA binding;metal ion binding;protein binding;RNA binding	[GO:0000977]; GO:0000976; GO:0001012; GO:0044212; GO:1990837; GO:0000975; GO:0003690; GO:0043565; GO:0001067; GO:0003677; GO:0003676; GO:0097159; GO:1901363; GO:0005488; GO:0003674;[GO:0001666]; GO:0006950; GO:0036293; GO:0050896; GO:0070482; GO:0008150; GO:0009628;[GO:0001725]; GO:0042641; GO:0097517; GO:0015629; GO:0044430; GO:0032432; GO:0005856; GO:0044446; GO:0043232; GO:0043229; GO:0044422;…	81	ENSG00000282844.1; ENSG00000130402.11	ACTN4	3	138.7	149.2	180.3	178.2	374.4	150.7	334.7	267.9	692.6	210.8
High	IsMasterProtein	O43719	HIV Tat-specific factor 1 OS=Homo sapiens OX=9606 GN=HTATSF1 PE=1 SV=1	0.001	2.33	1	1	1	1	755	85.8	23	1	metabolic process;regulation of biological process	nucleus;spliceosomal complex	RNA binding	[GO:0000398]; GO:0000377; GO:0006397; GO:0000375; GO:0006396; GO:0016071; GO:0008380; GO:0010467; GO:0016070; GO:0043170; GO:0044260; GO:0090304; GO:0071704; GO:0044237; GO:0006139; GO:0008152; GO:0009987; GO:0006725; GO:0034641; GO:0044238; GO:0046483; GO:1901360; GO:0008150; GO:0006807;[GO:0003676]; GO:0097159; GO:1901363; GO:0005488; GO:0003674;[GO:0003723]; GO:0003676; GO:0097159; GO:1901363;…	27336	ENSG00000102241.11	HTATSF1	0	80	65.1	119.8	148.9	235.4	91.4	112	130.1	173.4	236.3
High	IsMasterProtein	O43809	Cleavage and polyadenylation specificity factor subunit 5 OS=Homo sapiens OX=9606 GN=NUDT21 PE=1 SV=1	0	6.845	18	3	3	3	227	26.2	109	3	cell organization and biogenesis;metabolic process	nucleus	catalytic activity;protein binding;RNA binding	[GO:0000398]; GO:0000377; GO:0006397; GO:0000375; GO:0006396; GO:0016071; GO:0008380; GO:0010467; GO:0016070; GO:0043170; GO:0044260; GO:0090304; GO:0071704; GO:0044237; GO:0006139; GO:0008152; GO:0009987; GO:0006725; GO:0034641; GO:0044238; GO:0046483; GO:1901360; GO:0008150; GO:0006807;[GO:0003723]; GO:0003676; GO:0097159; GO:1901363; GO:0005488; GO:0003674;[GO:0003729]; GO:0003723; GO:0003676;…	11051	ENSG00000167005.13	NUDT21	0	168.2	174.4	282.7	403.5	528.8	197.3	293	250.6	464.7	374.3
High	IsMasterProtein	O43823	A-kinase anchor protein 8 OS=Homo sapiens OX=9606 GN=AKAP8 PE=1 SV=1	0	6.135	5	2	2	2	692	76.1	102	2	cell organization and biogenesis;defense response;metabolic process;regulation of biological process;response to stimulus;transport	chromosome;cytoplasm;Golgi;membrane;mitochondrion;nucleus	DNA binding;metal ion binding;protein binding;RNA binding	[GO:0000278]; GO:0007049; GO:0009987; GO:0008150;[GO:0000793]; GO:0005694; GO:0043232; GO:0043228; GO:0043229; GO:0043226; GO:0044424; GO:0005575; GO:0005622; GO:0044464; GO:0005623;[GO:0001939]; GO:0045120; GO:0005634; GO:0043231; GO:0043227; GO:0043229; GO:0043226; GO:0044424; GO:0005575; GO:0005622; GO:0044464; GO:0005623;[GO:0002376]; GO:0008150;[GO:0003677]; GO:0003676; GO:0097159; GO:190136…	10270	ENSG00000105127.8	AKAP8	0	23	24.4	51.6	61.4	101.8	23.8	36.2	41.9	67.6	48.5
High	IsMasterProtein	O60264	SWI/SNF-related matrix-associated actin-dependent regulator of chromatin subfamily A member 5 OS=Homo sapiens OX=9606 GN=SMARCA5 PE=1 SV=1	0	11.073	4	3	3	3	1052	121.8	136	3	cell organization and biogenesis;metabolic process;regulation of biological process	chromosome;nucleus	catalytic activity;DNA binding;nucleotide binding;protein binding	[GO:0000166]; GO:0036094; GO:1901265; GO:0005488; GO:0097159; GO:1901363; GO:0003674;[GO:0000793]; GO:0005694; GO:0043232; GO:0043228; GO:0043229; GO:0043226; GO:0044424; GO:0005575; GO:0005622; GO:0044464; GO:0005623;[GO:0001650]; GO:0044452; GO:0005730; GO:0044428; GO:0031981; GO:0043232; GO:0005634; GO:0044446; GO:0070013; GO:0043228; GO:0043229; GO:0043231; GO:0044422; GO:0044424; GO:0043233;…	8467	ENSG00000153147.5	SMARCA5	0	34.4	28.9	76.7	115.1	274.3	49.7	91.3	103.4	252.8	139.8
High	IsMasterProtein	O60343	TBC1 domain family member 4 OS=Homo sapiens OX=9606 GN=TBC1D4 PE=1 SV=2	0.001	2.144	1	1	1	1	1298	146.5	28	1	cell organization and biogenesis;regulation of biological process;response to stimulus;transport	cytoplasm;cytosol;membrane	enzyme regulator activity;protein binding	[GO:0005096]; GO:0008047; GO:0030695; GO:0030234; GO:0060589; GO:0098772; GO:0003674;[GO:0005515]; GO:0005488; GO:0003674;[GO:0005622]; GO:0044464; GO:0005575; GO:0005623;[GO:0005737]; GO:0044424; GO:0005622; GO:0044464; GO:0005575; GO:0005623;[GO:0005829]; GO:0044444; GO:0005737; GO:0044424; GO:0005622; GO:0044464; GO:0005575; GO:0005623;[GO:0006886]; GO:0015031; GO:0034613; GO:0046907; GO:00158…	9882	ENSG00000136111.12	TBC1D4	0	171.8	133	173.2	116.6	185.9	164.3	207.9	177.8	164.6	142
High	IsMasterProtein	O60506	Heterogeneous nuclear ribonucleoprotein Q OS=Homo sapiens OX=9606 GN=SYNCRIP PE=1 SV=2	0	21.624	12	7	7	4	623	69.6	166	7	cell differentiation;metabolic process;regulation of biological process;response to stimulus	cytoplasm;endoplasmic reticulum;membrane;nucleus;spliceosomal complex	protein binding;RNA binding	[GO:0000398]; GO:0000377; GO:0006397; GO:0000375; GO:0006396; GO:0016071; GO:0008380; GO:0010467; GO:0016070; GO:0043170; GO:0044260; GO:0090304; GO:0071704; GO:0044237; GO:0006139; GO:0008152; GO:0009987; GO:0006725; GO:0034641; GO:0044238; GO:0046483; GO:1901360; GO:0008150; GO:0006807;[GO:0001649]; GO:0001503; GO:0030154; GO:0032501; GO:0048869; GO:0008150; GO:0009987; GO:0032502;[GO:0003676];…	10492	ENSG00000135316.17	SYNCRIP	0	127.8	114.2	209.4	198.7	360	141.3	229.6	193.8	407.6	204.7
High	IsMasterProtein	O60884	DnaJ homolog subfamily A member 2 OS=Homo sapiens OX=9606 GN=DNAJA2 PE=1 SV=1	0	8.176	6	1	2	1	412	45.7	92	1	metabolic process;regulation of biological process;response to stimulus	cytosol;membrane	enzyme regulator activity;metal ion binding;nucleotide binding;protein binding	[GO:0001671]; GO:0008047; GO:0060590; GO:0030234; GO:0060589; GO:0098772; GO:0003674;[GO:0005515]; GO:0005488; GO:0003674;[GO:0005524]; GO:0032559; GO:0035639; GO:0030554; GO:0032555; GO:0043168; GO:1901265; GO:0017076; GO:0032553; GO:0043167; GO:0097159; GO:1901363; GO:0000166; GO:0097367; GO:0005488; GO:0036094; GO:0003674;[GO:0005829]; GO:0044444; GO:0005737; GO:0044424; GO:0005622; GO:0044464…	10294	ENSG00000069345.11	DNAJA2	0	7.5	4.8	17	17.4	39.4	11	11.1	12.4	22	21.7
High	IsMasterProtein	O60927	E3 ubiquitin-protein ligase PPP1R11 OS=Homo sapiens OX=9606 GN=PPP1R11 PE=1 SV=1	0	4.864	20	1	1	1	126	13.9	96	1	regulation of biological process	cytoplasm;nucleus	enzyme regulator activity;protein binding	[GO:0000164]; GO:0008287; GO:0044444; GO:0044464; GO:1903293; GO:0005737; GO:0044424; GO:0005575; GO:0005623; GO:1902494; GO:0005622; GO:0032991;[GO:0004864]; GO:0019212; GO:0019888; GO:0004857; GO:0019208; GO:0030234; GO:0098772; GO:0003674;[GO:0004865]; GO:0004864; GO:0019212; GO:0019888; GO:0004857; GO:0019208; GO:0030234; GO:0098772; GO:0003674;[GO:0005515]; GO:0005488; GO:0003674;[GO:0005634…	6992	ENSG00000237829.6; ENSG00000227720.6; ENSG00000236560.6; ENSG00000233314.6; ENSG00000206501.8; ENSG00000237403.6; ENSG00000234058.6; ENSG00000204619.7	PPP1R11	0											Acetyl [N-Term]
High	IsMasterProtein	O60934	Nibrin OS=Homo sapiens OX=9606 GN=NBN PE=1 SV=1	0.002	1.735	1	1	1	1	754	84.9	42	1	cell organization and biogenesis;cell proliferation;metabolic process;regulation of biological process;response to stimulus	chromosome;cytosol;nucleus	catalytic activity;DNA binding;protein binding	[GO:0000077]; GO:0006974; GO:0031570; GO:0033554; GO:0000075; GO:0006950; GO:0051716; GO:0009987; GO:0045786; GO:0050896; GO:0008150; GO:0007049; GO:0048523; GO:0051726; GO:0048519; GO:0050794; GO:0050789; GO:0065007;[GO:0000723]; GO:0006259; GO:0032200; GO:0060249; GO:0044260; GO:0090304; GO:0051276; GO:0042592; GO:0043170; GO:0044237; GO:0006139; GO:0006996; GO:0065008; GO:0071704; GO:0008152; …	4683	ENSG00000104320.13	NBN	0	3.6	2.8	15.2	28.6	50.1	3.4	8.2	9.8	19.9	18.3
High	IsMasterProtein	O75151	Lysine-specific demethylase PHF2 OS=Homo sapiens OX=9606 GN=PHF2 PE=1 SV=4	0.002	1.929	1	1	1	1	1096	120.7	22	1	cell organization and biogenesis;metabolic process;regulation of biological process	chromosome;cytosol;nucleus	catalytic activity;metal ion binding;protein binding	[GO:0000775]; GO:0098687; GO:0044427; GO:0005694; GO:0044446; GO:0043232; GO:0043229; GO:0044422; GO:0044424; GO:0043228; GO:0043226; GO:0005575; GO:0005622; GO:0044464; GO:0005623;[GO:0000776]; GO:0000775; GO:0043232; GO:0043234; GO:0044427; GO:0098687; GO:0043228; GO:0043229; GO:0032991; GO:0005694; GO:0044446; GO:0043226; GO:0044424; GO:0005575; GO:0044422; GO:0005622; GO:0044464; GO:0005623;[…	5253	ENSG00000197724.10	PHF2	0	7.7	5.8	20	19.3	34	7.4	8.9	13.7	14.3	8.2
High	IsMasterProtein	O75367	Core histone macro-H2A.1 OS=Homo sapiens OX=9606 GN=H2AFY PE=1 SV=4	0	8.264	8	2	3	1	372	39.6	102	2	cell organization and biogenesis;regulation of biological process	chromosome;nucleus	DNA binding;enzyme regulator activity;protein binding	[GO:0000122]; GO:0006357; GO:0006366; GO:0045892; GO:0006355; GO:0006351; GO:0010629; GO:1903507; GO:2000113; GO:0010468; GO:1903506; GO:2000112; GO:0010467; GO:0034645; GO:0097659; GO:0010605; GO:1902679; GO:0010558; GO:0031327; GO:0060255; GO:2001141; GO:0010556; GO:0031326; GO:0043170; GO:0009059; GO:0044249; GO:0044260; GO:0032774; GO:0009892; GO:0051253; GO:0009890; GO:0031324; GO:0019222; G…	9555	ENSG00000113648.16	H2AFY	0	279.8	238.1	195.8	216.7	240.1	260.7	368.8	215.8	292.6	228.6
High	IsMasterProtein	O75390	Citrate synthase, mitochondrial OS=Homo sapiens OX=9606 GN=CS PE=1 SV=2	0	5.338	5	2	2	2	466	51.7	65	2	metabolic process	mitochondrion;nucleus;organelle lumen	catalytic activity;RNA binding	[GO:0003723]; GO:0003676; GO:0097159; GO:1901363; GO:0005488; GO:0003674;[GO:0004108]; GO:0036440; GO:0046912; GO:0016746; GO:0016740; GO:0003824; GO:0003674;[GO:0005634]; GO:0043231; GO:0043227; GO:0043229; GO:0043226; GO:0044424; GO:0005575; GO:0005622; GO:0044464; GO:0005623;[GO:0005739]; GO:0043231; GO:0044444; GO:0043227; GO:0043229; GO:0005737; GO:0044424; GO:0043226; GO:0005622; GO:0044464…	1431	ENSG00000062485.18	CS	0	141.7	152.6	175.5	184.6	261.9	140.5	176.2	178.2	213.4	237.1
High	IsMasterProtein	O75400	Pre-mRNA-processing factor 40 homolog A OS=Homo sapiens OX=9606 GN=PRPF40A PE=1 SV=2	0	13.53	5	4	4	4	957	108.7	156	4	cell division;cell organization and biogenesis;cellular component movement;metabolic process;regulation of biological process	cytosol;membrane;nucleus;spliceosomal complex	protein binding;RNA binding	[GO:0000398]; GO:0000377; GO:0006397; GO:0000375; GO:0006396; GO:0016071; GO:0008380; GO:0010467; GO:0016070; GO:0043170; GO:0044260; GO:0090304; GO:0071704; GO:0044237; GO:0006139; GO:0008152; GO:0009987; GO:0006725; GO:0034641; GO:0044238; GO:0046483; GO:1901360; GO:0008150; GO:0006807;[GO:0003723]; GO:0003676; GO:0097159; GO:1901363; GO:0005488; GO:0003674;[GO:0005515]; GO:0005488; GO:0003674;…	55660		PRPF40A	0	98.4	105.1	126.7	140	209.9	115	149.2	110.8	149.3	143.2
High	IsMasterProtein	O75439	Mitochondrial-processing peptidase subunit beta OS=Homo sapiens OX=9606 GN=PMPCB PE=1 SV=2	0	3.495	4	1	2	1	489	54.3	84	1	metabolic process;transport	membrane;mitochondrion;organelle lumen	catalytic activity;metal ion binding	[GO:0003824]; GO:0003674;[GO:0004222]; GO:0004175; GO:0008237; GO:0070011; GO:0008233; GO:0016787; GO:0140096; GO:0003824; GO:0003674;[GO:0005739]; GO:0043231; GO:0044444; GO:0043227; GO:0043229; GO:0005737; GO:0044424; GO:0043226; GO:0005622; GO:0044464; GO:0005575; GO:0005623;[GO:0005743]; GO:0019866; GO:0031966; GO:0031090; GO:0031967; GO:0044424; GO:0005740; GO:0044429; GO:0016020; GO:0043227…	9512	ENSG00000105819.13	PMPCB	0
High	IsMasterProtein	O75494	Serine/arginine-rich splicing factor 10 OS=Homo sapiens OX=9606 GN=SRSF10 PE=1 SV=1	0	4.988	12	3	3	3	262	31.3	33	3	cell organization and biogenesis;metabolic process;regulation of biological process;transport	cytoplasm;cytosol;nucleus	protein binding;RNA binding	[GO:0000244]; GO:0000387; GO:0000398; GO:0022618; GO:0000377; GO:0006397; GO:0022613; GO:0034622; GO:0071826; GO:0000375; GO:0006396; GO:0016071; GO:0044085; GO:0065003; GO:0043933; GO:0008380; GO:0010467; GO:0016070; GO:0071840; GO:0022607; GO:0016043; GO:0043170; GO:0044260; GO:0090304; GO:0008150; GO:0009987; GO:0071704; GO:0044237; GO:0006139; GO:0008152; GO:0006725; GO:0034641; GO:0044238; G…	10772	ENSG00000188529.14	SRSF10; LOC100996657	0	204.8	209.8	354.4	275.3	476.8	217.2	268.1	241.2	336.3	219.8
High	IsMasterProtein	O75533	Splicing factor 3B subunit 1 OS=Homo sapiens OX=9606 GN=SF3B1 PE=1 SV=3	0	3.384	1	2	2	2	1304	145.7	25	2	cell organization and biogenesis;metabolic process;regulation of biological process;response to stimulus	nucleus;spliceosomal complex	DNA binding;protein binding;receptor activity;RNA binding;signal transducer activity	[GO:0000245]; GO:0000398; GO:0022618; GO:0000377; GO:0006397; GO:0022613; GO:0034622; GO:0071826; GO:0000375; GO:0006396; GO:0016071; GO:0044085; GO:0065003; GO:0043933; GO:0008380; GO:0010467; GO:0016070; GO:0071840; GO:0022607; GO:0016043; GO:0043170; GO:0044260; GO:0090304; GO:0008150; GO:0009987; GO:0071704; GO:0044237; GO:0006139; GO:0008152; GO:0006725; GO:0034641; GO:0044238; GO:0046483; G…	23451	ENSG00000115524.15	SF3B1	0	74.4	72.7	101.3	94.9	148.3	87.4	99.7	91.3	109.6	117.5
Medium	IsMasterProtein	O75534	Cold shock domain-containing protein E1 OS=Homo sapiens OX=9606 GN=CSDE1 PE=1 SV=2	0.018	1.1	1	1	1	1	798	88.8	0	1	metabolic process;regulation of biological process	cytoplasm;cytosol;Golgi;membrane	DNA binding;protein binding;RNA binding	[GO:0003676]; GO:0097159; GO:1901363; GO:0005488; GO:0003674;[GO:0003677]; GO:0003676; GO:0097159; GO:1901363; GO:0005488; GO:0003674;[GO:0003723]; GO:0003676; GO:0097159; GO:1901363; GO:0005488; GO:0003674;[GO:0005515]; GO:0005488; GO:0003674;[GO:0005737]; GO:0044424; GO:0005622; GO:0044464; GO:0005575; GO:0005623;[GO:0005743]; GO:0019866; GO:0031966; GO:0031090; GO:0031967; GO:0044424; GO:00057…	7812	ENSG00000009307.15	CSDE1	0	40.1	45.6	63.1	59.5	103.1	50.8	62.9	59.2	101.6	49.2
High	IsMasterProtein	O75643	U5 small nuclear ribonucleoprotein 200 kDa helicase OS=Homo sapiens OX=9606 GN=SNRNP200 PE=1 SV=2	0	24.932	6	9	9	9	2136	244.4	261	9	cell differentiation;cell organization and biogenesis;metabolic process	membrane;nucleus;spliceosomal complex	catalytic activity;DNA binding;nucleotide binding;protein binding;RNA binding	[GO:0000166]; GO:0036094; GO:1901265; GO:0005488; GO:0097159; GO:1901363; GO:0003674;[GO:0000354]; GO:0000245; GO:0022618; GO:0045292; GO:0000398; GO:0022613; GO:0034622; GO:0071826; GO:0000377; GO:0006397; GO:0044085; GO:0065003; GO:0043933; GO:0000375; GO:0006396; GO:0016071; GO:0071840; GO:0022607; GO:0016043; GO:0008380; GO:0010467; GO:0016070; GO:0008150; GO:0009987; GO:0043170; GO:0044260; …	23020	ENSG00000144028.14	SNRNP200	0	259.8	262.1	435.2	390.7	807.3	318.9	406.7	326.8	545.1	417.1
High	IsMasterProtein	O75717	WD repeat and HMG-box DNA-binding protein 1 OS=Homo sapiens OX=9606 GN=WDHD1 PE=1 SV=1	0	12.497	5	4	4	4	1129	125.9	103	4		cytoplasm;nucleus	DNA binding;protein binding	[GO:0003677]; GO:0003676; GO:0097159; GO:1901363; GO:0005488; GO:0003674;[GO:0005515]; GO:0005488; GO:0003674;[GO:0005634]; GO:0043231; GO:0043227; GO:0043229; GO:0043226; GO:0044424; GO:0005575; GO:0005622; GO:0044464; GO:0005623;[GO:0005654]; GO:0031981; GO:0044428; GO:0070013; GO:0005634; GO:0044446; GO:0043229; GO:0043233; GO:0044424; GO:0043231; GO:0044422; GO:0043226; GO:0031974; GO:0005622…	11169	ENSG00000198554.11	WDHD1	0	160.9	170.1	291.6	375.6	683.5	175.8	231	245.5	322.2	428.9
High	IsMasterProtein	O76003	Glutaredoxin-3 OS=Homo sapiens OX=9606 GN=GLRX3 PE=1 SV=2	0	7.241	8	1	1	1	335	37.4	119	1	cell organization and biogenesis;cellular homeostasis;metabolic process;regulation of biological process	cytoplasm;cytosol;nucleus;spliceosomal complex	catalytic activity;metal ion binding;protein binding;RNA binding	[GO:0000398]; GO:0000377; GO:0006397; GO:0000375; GO:0006396; GO:0016071; GO:0008380; GO:0010467; GO:0016070; GO:0043170; GO:0044260; GO:0090304; GO:0071704; GO:0044237; GO:0006139; GO:0008152; GO:0009987; GO:0006725; GO:0034641; GO:0044238; GO:0046483; GO:1901360; GO:0008150; GO:0006807;[GO:0002026]; GO:0008016; GO:0065008; GO:0060047; GO:1903522; GO:0065007; GO:0003015; GO:0008015; GO:0044057; …	10539	ENSG00000108010.11	GLRX3	0											Acetyl [N-Term]
High	IsMasterProtein	O94762	ATP-dependent DNA helicase Q5 OS=Homo sapiens OX=9606 GN=RECQL5 PE=1 SV=2	0.002	1.74	1	1	1	1	991	108.8	16	1	cell division;metabolic process;regulation of biological process;response to stimulus	chromosome;cytoplasm;cytosol;nucleus	catalytic activity;DNA binding;nucleotide binding;protein binding	[GO:0000166]; GO:0036094; GO:1901265; GO:0005488; GO:0097159; GO:1901363; GO:0003674;[GO:0000278]; GO:0007049; GO:0009987; GO:0008150;[GO:0000724]; GO:0000725; GO:0006302; GO:0006281; GO:0006310; GO:0006259; GO:0006974; GO:0044260; GO:0090304; GO:0033554; GO:0043170; GO:0044237; GO:0006139; GO:0006950; GO:0051716; GO:0071704; GO:0008152; GO:0009987; GO:0006725; GO:0034641; GO:0044238; GO:0046483;…	9400	ENSG00000108469.14	RECQL5	0	33.1	36.7	48	43.2	66.4	40.1	41.4	40.7	44.5	46.5
High	IsMasterProtein	O94776	Metastasis-associated protein MTA2 OS=Homo sapiens OX=9606 GN=MTA2 PE=1 SV=1	0	5.956	4	3	3	3	668	75	54	3	cell organization and biogenesis;metabolic process;regulation of biological process	membrane;nucleus	catalytic activity;DNA binding;metal ion binding;protein binding	[GO:0000118]; GO:0044451; GO:1902494; GO:0005654; GO:0044428; GO:0032991; GO:0031981; GO:0005634; GO:0044446; GO:0005575; GO:0070013; GO:0043231; GO:0043229; GO:0044422; GO:0044424; GO:0043233; GO:0043227; GO:0043226; GO:0005622; GO:0044464; GO:0031974; GO:0005623;[GO:0000122]; GO:0006357; GO:0006366; GO:0045892; GO:0006355; GO:0006351; GO:0010629; GO:1903507; GO:2000113; GO:0010468; GO:1903506; …	9219	ENSG00000149480.6	MTA2	0	122.7	117.1	163.1	207.4	394.7	120.4	179.3	124.9	216.1	182.5
High	IsMasterProtein	O95232	Luc7-like protein 3 OS=Homo sapiens OX=9606 GN=LUC7L3 PE=1 SV=2	0	15.586	14	6	6	6	432	51.4	156	6	cell organization and biogenesis;metabolic process	nucleus;spliceosomal complex	DNA binding;protein binding;RNA binding	[GO:0003677]; GO:0003676; GO:0097159; GO:1901363; GO:0005488; GO:0003674;[GO:0003723]; GO:0003676; GO:0097159; GO:1901363; GO:0005488; GO:0003674;[GO:0003729]; GO:0003723; GO:0003676; GO:0097159; GO:1901363; GO:0005488; GO:0003674;[GO:0005515]; GO:0005488; GO:0003674;[GO:0005634]; GO:0043231; GO:0043227; GO:0043229; GO:0043226; GO:0044424; GO:0005575; GO:0005622; GO:0044464; GO:0005623;[GO:000565…	51747	ENSG00000108848.15	LUC7L3	0	244	214.7	393.2	440.1	691.8	246.5	347.7	321.1	496.2	488.6	Acetyl [N-Term]
High	IsMasterProtein	O95757	Heat shock 70 kDa protein 4L OS=Homo sapiens OX=9606 GN=HSPA4L PE=1 SV=3	0	3.121	2	1	1	1	839	94.5	44	1	metabolic process;response to stimulus	cytoplasm;cytosol;nucleus	nucleotide binding	[GO:0000166]; GO:0036094; GO:1901265; GO:0005488; GO:0097159; GO:1901363; GO:0003674;[GO:0005524]; GO:0032559; GO:0035639; GO:0030554; GO:0032555; GO:0043168; GO:1901265; GO:0017076; GO:0032553; GO:0043167; GO:0097159; GO:1901363; GO:0000166; GO:0097367; GO:0005488; GO:0036094; GO:0003674;[GO:0005634]; GO:0043231; GO:0043227; GO:0043229; GO:0043226; GO:0044424; GO:0005575; GO:0005622; GO:0044464;…	22824	ENSG00000164070.11	HSPA4L	0	40.7	43.5	29.2	28.5	69.2	47.8	51.8	18.9	49.2	23.7
High	IsMasterProtein	O95793	Double-stranded RNA-binding protein Staufen homolog 1 OS=Homo sapiens OX=9606 GN=STAU1 PE=1 SV=2	0.003	1.598	1	1	1	1	577	63.1	33	1	regulation of biological process;response to stimulus	cytoplasm;cytosol;endoplasmic reticulum;membrane	protein binding;RNA binding	[GO:0003723]; GO:0003676; GO:0097159; GO:1901363; GO:0005488; GO:0003674;[GO:0003725]; GO:0003723; GO:0003676; GO:0097159; GO:1901363; GO:0005488; GO:0003674;[GO:0005515]; GO:0005488; GO:0003674;[GO:0005737]; GO:0044424; GO:0005622; GO:0044464; GO:0005575; GO:0005623;[GO:0005783]; GO:0012505; GO:0043231; GO:0044444; GO:0044464; GO:0043227; GO:0043229; GO:0005737; GO:0044424; GO:0005575; GO:000562…	6780	ENSG00000124214.19	STAU1	0	77.8	70.1	102.2	118.1	193.1	75.2	98.4	106.8	181.8	177
High	IsMasterProtein	O96019	Actin-like protein 6A OS=Homo sapiens OX=9606 GN=ACTL6A PE=1 SV=1	0.001	2.213	4	1	1	1	429	47.4	0	1	cell organization and biogenesis;metabolic process;regulation of biological process;response to stimulus	membrane;nucleus	DNA binding;protein binding	[GO:0000790]; GO:0000785; GO:0044454; GO:0044427; GO:0000228; GO:0044428; GO:0005694; GO:0044446; GO:0031981; GO:0005634; GO:0043232; GO:0043229; GO:0044422; GO:0044424; GO:0070013; GO:0043231; GO:0043228; GO:0043226; GO:0005575; GO:0005622; GO:0044464; GO:0043233; GO:0043227; GO:0005623; GO:0031974;[GO:0000978]; GO:0000977; GO:0000987; GO:0000976; GO:0001012; GO:0044212; GO:1990837; GO:0000975; …	86	ENSG00000136518.16	ACTL6A	0
High	IsMasterProtein	P00338	L-lactate dehydrogenase A chain OS=Homo sapiens OX=9606 GN=LDHA PE=1 SV=2	0	6.598	7	2	3	2	332	36.7	131	2	metabolic process;regulation of biological process;response to stimulus	cytoplasm;cytosol;membrane;nucleus	catalytic activity;nucleotide binding;protein binding	[GO:0001666]; GO:0006950; GO:0036293; GO:0050896; GO:0070482; GO:0008150; GO:0009628;[GO:0003824]; GO:0003674;[GO:0004457]; GO:0016614; GO:0016491; GO:0003824; GO:0003674;[GO:0004459]; GO:0004457; GO:0016616; GO:0016614; GO:0016491; GO:0003824; GO:0003674;[GO:0005515]; GO:0005488; GO:0003674;[GO:0005634]; GO:0043231; GO:0043227; GO:0043229; GO:0043226; GO:0044424; GO:0005575; GO:0005622; GO:00444…	3939	ENSG00000134333.13	LDHA	0	124.9	100.3	234	252.9	609.4	90.9	133.9	149.9	374.5	168.9
High	IsMasterProtein	P00450	Ceruloplasmin OS=Homo sapiens OX=9606 GN=CP PE=1 SV=1	0	16.606	6	5	8	5	1065	122.1	284	5	cellular homeostasis;metabolic process;transport	extracellular;membrane;organelle lumen	catalytic activity;metal ion binding;protein binding	[GO:0004322]; GO:0016724; GO:0016722; GO:0016491; GO:0003824; GO:0003674;[GO:0005507]; GO:0046914; GO:0046872; GO:0043169; GO:0043167; GO:0005488; GO:0003674;[GO:0005576]; GO:0005575;[GO:0005615]; GO:0044421; GO:0005575; GO:0005576;[GO:0005765]; GO:0005764; GO:0098852; GO:0000323; GO:0005774; GO:0005773; GO:0044437; GO:0098588; GO:0098805; GO:0043231; GO:0044444; GO:0044446; GO:0031090; GO:001602…	1356		CP	0	1521.7	1327.2	262.5	225.5	247.1	1452	1713.6	201.9	223.3	160.6
High	IsMasterProtein	P00505	Aspartate aminotransferase, mitochondrial OS=Homo sapiens OX=9606 GN=GOT2 PE=1 SV=3	0	11.867	10	4	5	4	430	47.5	123	4	metabolic process;response to stimulus;transport	cell surface;membrane;mitochondrion;organelle lumen	catalytic activity;protein binding;RNA binding	[GO:0003723]; GO:0003676; GO:0097159; GO:1901363; GO:0005488; GO:0003674;[GO:0003824]; GO:0003674;[GO:0004069]; GO:0008483; GO:0016769; GO:0016740; GO:0003824; GO:0003674;[GO:0005543]; GO:0008289; GO:0043168; GO:0005488; GO:0043167; GO:0003674;[GO:0005739]; GO:0043231; GO:0044444; GO:0043227; GO:0043229; GO:0005737; GO:0044424; GO:0043226; GO:0005622; GO:0044464; GO:0005575; GO:0005623;[GO:000574…	2806	ENSG00000125166.12	GOT2	0	223.5	305.4	477.2	602.7	888.6	281.4	440	590.7	648.1	890.3
High	IsMasterProtein	P00558	Phosphoglycerate kinase 1 OS=Homo sapiens OX=9606 GN=PGK1 PE=1 SV=3	0	5.407	4	2	2	2	417	44.6	63	2	cell differentiation;metabolic process;regulation of biological process;response to stimulus	cytoplasm;cytosol;membrane	catalytic activity;nucleotide binding;protein binding	[GO:0000166]; GO:0036094; GO:1901265; GO:0005488; GO:0097159; GO:1901363; GO:0003674;[GO:0004618]; GO:0016301; GO:0016774; GO:0016772; GO:0016740; GO:0003824; GO:0003674;[GO:0005515]; GO:0005488; GO:0003674;[GO:0005524]; GO:0032559; GO:0035639; GO:0030554; GO:0032555; GO:0043168; GO:1901265; GO:0017076; GO:0032553; GO:0043167; GO:0097159; GO:1901363; GO:0000166; GO:0097367; GO:0005488; GO:0036094…	5230	ENSG00000102144.13	PGK1	0	107.6	109.7	171.8	191	357	133.8	159.1	149.3	289.4	217.3
High	IsMasterProtein	P00738	Haptoglobin OS=Homo sapiens OX=9606 GN=HP PE=1 SV=1	0	9.003	6	3	6	3	406	45.2	117	3	defense response;metabolic process;regulation of biological process;response to stimulus;transport	extracellular;organelle lumen	antioxidant activity;catalytic activity;protein binding	[GO:0002376]; GO:0008150;[GO:0004252]; GO:0004175; GO:0008236; GO:0070011; GO:0017171; GO:0008233; GO:0016787; GO:0140096; GO:0003824; GO:0003674;[GO:0005515]; GO:0005488; GO:0003674;[GO:0005576]; GO:0005575;[GO:0005615]; GO:0044421; GO:0005575; GO:0005576;[GO:0006508]; GO:0019538; GO:0043170; GO:0044238; GO:1901564; GO:0071704; GO:0008152; GO:0006807; GO:0008150;[GO:0006898]; GO:0006897; GO:0016…	3240	ENSG00000257017.8	HP	0	2501	2322.3	292.6	275.3	319.8	2435.3	2800.4	274.4	261.9	234.1
High	IsMasterProtein	P01594	Immunoglobulin kappa variable 1-33 OS=Homo sapiens OX=9606 GN=IGKV1-33 PE=1 SV=2	0	5.428	14	1	1	1	117	12.8	74	1	cellular component movement;metabolic process;regulation of biological process;response to stimulus;transport	extracellular;membrane	catalytic activity;protein binding	[GO:0002250]; GO:0006955; GO:0002376; GO:0050896; GO:0008150;[GO:0002376]; GO:0008150;[GO:0003823]; GO:0005488; GO:0003674;[GO:0004252]; GO:0004175; GO:0008236; GO:0070011; GO:0017171; GO:0008233; GO:0016787; GO:0140096; GO:0003824; GO:0003674;[GO:0005576]; GO:0005575;[GO:0005886]; GO:0016020; GO:0044464; GO:0071944; GO:0005575; GO:0005623;[GO:0006508]; GO:0019538; GO:0043170; GO:0044238; GO:1901…	28896	ENSG00000282811.1; ENSG00000242076.2; ENSG00000239975.2	IGKV1D-33	0	53.7	53	11.4	10.3	13.4	49.8	64.7	9.5	12.1	12.9
High	IsMasterProtein	P01602	Immunoglobulin kappa variable 1-5 OS=Homo sapiens OX=9606 GN=IGKV1-5 PE=1 SV=2	0.004	1.484	9	1	1	1	117	12.8	23	1	cellular component movement;metabolic process;regulation of biological process;response to stimulus;transport	extracellular;membrane	catalytic activity	[GO:0002250]; GO:0006955; GO:0002376; GO:0050896; GO:0008150;[GO:0002376]; GO:0008150;[GO:0002377]; GO:0002440; GO:0002376; GO:0008150;[GO:0003823]; GO:0005488; GO:0003674;[GO:0004252]; GO:0004175; GO:0008236; GO:0070011; GO:0017171; GO:0008233; GO:0016787; GO:0140096; GO:0003824; GO:0003674;[GO:0005576]; GO:0005575;[GO:0005886]; GO:0016020; GO:0044464; GO:0071944; GO:0005575; GO:0005623;[GO:0006…	28299	ENSG00000282801.1; ENSG00000243466.1	IGKV1-5	0	187.3	164	167.6	88.1	98.9	170.4	196.1	75.2	79.8	78
High	IsMasterProtein	P01701	Immunoglobulin lambda variable 1-51 OS=Homo sapiens OX=9606 GN=IGLV1-51 PE=1 SV=2	0.001	2.072	7	1	1	1	117	12.2	37	1	cellular component movement;metabolic process;regulation of biological process;response to stimulus;transport	extracellular;membrane	catalytic activity	[GO:0003823]; GO:0005488; GO:0003674;[GO:0004252]; GO:0004175; GO:0008236; GO:0070011; GO:0017171; GO:0008233; GO:0016787; GO:0140096; GO:0003824; GO:0003674;[GO:0005576]; GO:0005575;[GO:0005886]; GO:0016020; GO:0044464; GO:0071944; GO:0005575; GO:0005623;[GO:0006508]; GO:0019538; GO:0043170; GO:0044238; GO:1901564; GO:0071704; GO:0008152; GO:0006807; GO:0008150;[GO:0006898]; GO:0006897; GO:00161…	28820	ENSG00000211644.3	IGLV1-51	0	106.4	98.6	100	92.4	95.3	109.5	127.1	96.2	91.2	114
Medium	IsMasterProtein	P01705	Immunoglobulin lambda variable 2-23 OS=Homo sapiens OX=9606 GN=IGLV2-23 PE=1 SV=2	0.02	1.032	7	1	1	1	113	11.9	44	1	cellular component movement;metabolic process;regulation of biological process;response to stimulus;transport	extracellular;membrane	catalytic activity	[GO:0002250]; GO:0006955; GO:0002376; GO:0050896; GO:0008150;[GO:0002376]; GO:0008150;[GO:0003823]; GO:0005488; GO:0003674;[GO:0004252]; GO:0004175; GO:0008236; GO:0070011; GO:0017171; GO:0008233; GO:0016787; GO:0140096; GO:0003824; GO:0003674;[GO:0005576]; GO:0005575;[GO:0005886]; GO:0016020; GO:0044464; GO:0071944; GO:0005575; GO:0005623;[GO:0006508]; GO:0019538; GO:0043170; GO:0044238; GO:1901…	28813	ENSG00000211660.3	IGLV2-23	0	16.3	16.4	71.1	64.7	68.7	29.1	25.2	46.5	43.5	50
High	IsMasterProtein	P01706	Immunoglobulin lambda variable 2-11 OS=Homo sapiens OX=9606 GN=IGLV2-11 PE=1 SV=2	0.002	2.001	7	1	1	1	119	12.6	53	1	cellular component movement;metabolic process;regulation of biological process;response to stimulus;transport	extracellular;membrane	catalytic activity	[GO:0002250]; GO:0006955; GO:0002376; GO:0050896; GO:0008150;[GO:0002376]; GO:0008150;[GO:0003823]; GO:0005488; GO:0003674;[GO:0004252]; GO:0004175; GO:0008236; GO:0070011; GO:0017171; GO:0008233; GO:0016787; GO:0140096; GO:0003824; GO:0003674;[GO:0005576]; GO:0005575;[GO:0005886]; GO:0016020; GO:0044464; GO:0071944; GO:0005575; GO:0005623;[GO:0006508]; GO:0019538; GO:0043170; GO:0044238; GO:1901…	28816	ENSG00000211668.2	IGLV2-11	0	61.7	58.3	173.5	114.6	155.4	80.9	79.3	181.9	166.2	171.4
High	IsMasterProtein	P01715	Immunoglobulin lambda variable 3-1 OS=Homo sapiens OX=9606 GN=IGLV3-1 PE=1 SV=2	0.001	2.232	7	1	3	1	115	12.3	47	1	cellular component movement;metabolic process;regulation of biological process;response to stimulus;transport	extracellular;membrane	catalytic activity	[GO:0002250]; GO:0006955; GO:0002376; GO:0050896; GO:0008150;[GO:0002376]; GO:0008150;[GO:0003823]; GO:0005488; GO:0003674;[GO:0004252]; GO:0004175; GO:0008236; GO:0070011; GO:0017171; GO:0008233; GO:0016787; GO:0140096; GO:0003824; GO:0003674;[GO:0005576]; GO:0005575;[GO:0005886]; GO:0016020; GO:0044464; GO:0071944; GO:0005575; GO:0005623;[GO:0006508]; GO:0019538; GO:0043170; GO:0044238; GO:1901…	28809	ENSG00000211673.2	IGLV3-1	0	345.4	428.4	143.9	315.1	210.9	360.8	427.9	84.2	97.3	53.1
High	IsMasterProtein	P01857	Immunoglobulin heavy constant gamma 1 OS=Homo sapiens OX=9606 GN=IGHG1 PE=1 SV=1	0	6.843	5	3	31	1	330	36.1	372	3	cell organization and biogenesis;cellular component movement;defense response;metabolic process;regulation of biological process;response to stimulus;transport	extracellular;membrane	catalytic activity;metal ion binding;protein binding	[GO:0002250]; GO:0006955; GO:0002376; GO:0050896; GO:0008150;[GO:0002376]; GO:0008150;[GO:0003823]; GO:0005488; GO:0003674;[GO:0004252]; GO:0004175; GO:0008236; GO:0070011; GO:0017171; GO:0008233; GO:0016787; GO:0140096; GO:0003824; GO:0003674;[GO:0005507]; GO:0046914; GO:0046872; GO:0043169; GO:0043167; GO:0005488; GO:0003674;[GO:0005515]; GO:0005488; GO:0003674;[GO:0005576]; GO:0005575;[GO:0005…	3500	ENSG00000277633.5; ENSG00000211896.7	IGHG1	3	6945.9	6566.4	5627.8	4539.5	4848	6712.9	7974.3	5421.4	4726.6	4563.4
High	IsMasterProtein	P01859	Immunoglobulin heavy constant gamma 2 OS=Homo sapiens OX=9606 GN=IGHG2 PE=1 SV=2	0	5.607	5	3	15	1	326	35.9	134	3	cell organization and biogenesis;defense response;metabolic process;regulation of biological process;response to stimulus	extracellular;membrane	catalytic activity;protein binding	[GO:0002250]; GO:0006955; GO:0002376; GO:0050896; GO:0008150;[GO:0002376]; GO:0008150;[GO:0003823]; GO:0005488; GO:0003674;[GO:0004252]; GO:0004175; GO:0008236; GO:0070011; GO:0017171; GO:0008233; GO:0016787; GO:0140096; GO:0003824; GO:0003674;[GO:0005515]; GO:0005488; GO:0003674;[GO:0005576]; GO:0005575;[GO:0005615]; GO:0044421; GO:0005575; GO:0005576;[GO:0005886]; GO:0016020; GO:0044464; GO:007…	3501	ENSG00000211893.3; ENSG00000274497.2	IGHG2	0	617	109.5	826	90.7	158.6	118.4	149.5	139.6	92.4	97.5
High	IsMasterProtein	P02533	Keratin, type I cytoskeletal 14 OS=Homo sapiens OX=9606 GN=KRT14 PE=1 SV=4	0	142.585	61	29	65	8	472	51.5	1800	29	cell death;cell differentiation;cell organization and biogenesis;response to stimulus	cytoplasm;cytosol;nucleus	protein binding;structural molecule activity	[GO:0005198]; GO:0003674;[GO:0005200]; GO:0005198; GO:0003674;[GO:0005515]; GO:0005488; GO:0003674;[GO:0005622]; GO:0044464; GO:0005575; GO:0005623;[GO:0005634]; GO:0043231; GO:0043227; GO:0043229; GO:0043226; GO:0044424; GO:0005575; GO:0005622; GO:0044464; GO:0005623;[GO:0005737]; GO:0044424; GO:0005622; GO:0044464; GO:0005575; GO:0005623;[GO:0005829]; GO:0044444; GO:0005737; GO:0044424; GO:0005…	3861	ENSG00000186847.5	KRT14	23	4491.7	4051.9	4080.5	4114.7	6018.5	8340.1	4460.8	4169.1	9379.4	5151.4
High	IsMasterProtein	P02538	Keratin, type II cytoskeletal 6A OS=Homo sapiens OX=9606 GN=KRT6A PE=1 SV=3	0	74.78	41	23	38	2	564	60	980	23	cell death;cell differentiation;cell organization and biogenesis;defense response;metabolic process;regulation of biological process;response to stimulus	cytosol;membrane;nucleus	protein binding;structural molecule activity	[GO:0001899]; GO:0001897; GO:0001898; GO:0051803; GO:0001907; GO:0051801; GO:0051802; GO:0051713; GO:0044004; GO:0051883; GO:0051715; GO:0043903; GO:0051710; GO:0045918; GO:0051711; GO:0044003; GO:0051818; GO:0031640; GO:0019835; GO:0044764; GO:0043900; GO:0044403; GO:0042268; GO:0051709; GO:0048523; GO:0031342; GO:0043901; GO:0051701; GO:0051817; GO:0044364; GO:0001906; GO:0009987; GO:0051704; G…	3853	ENSG00000205420.10	KRT6A	8	979.4	1240.6	1096.6	700.6	1578.3	2446.8	934.1	1052.1	1483.8	1403.7	Acetyl [N-Term]
High	IsMasterProtein	P02545	Prelamin-A/C OS=Homo sapiens OX=9606 GN=LMNA PE=1 SV=1	0	35.908	18	11	13	10	664	74.1	327	11	cell organization and biogenesis;regulation of biological process;response to stimulus;transport	cytosol;membrane;nucleus	protein binding;structural molecule activity	[GO:0005198]; GO:0003674;[GO:0005515]; GO:0005488; GO:0003674;[GO:0005634]; GO:0043231; GO:0043227; GO:0043229; GO:0043226; GO:0044424; GO:0005575; GO:0005622; GO:0044464; GO:0005623;[GO:0005635]; GO:0012505; GO:0031967; GO:0044428; GO:0044464; GO:0031975; GO:0043227; GO:0044446; GO:0005634; GO:0005575; GO:0005623; GO:0043226; GO:0043229; GO:0044422; GO:0044424; GO:0043231; GO:0005622;[GO:0005638…	4000	ENSG00000160789.19	LMNA	1	1033.8	982.7	1471	1775.2	2772.7	1133.9	1958.2	1749.5	4099.1	1993.2
High	IsMasterProtein	P02768	Serum albumin OS=Homo sapiens OX=9606 GN=ALB PE=1 SV=2	0	14.956	8	6	10	6	609	69.3	202	6	cell communication;cell organization and biogenesis;metabolic process;regulation of biological process;response to stimulus;transport	cytoplasm;endoplasmic reticulum;extracellular;Golgi;nucleus;organelle lumen	antioxidant activity;catalytic activity;DNA binding;metal ion binding;protein binding	[GO:0001895]; GO:0001894; GO:0048871; GO:0060249; GO:0032501; GO:0042592; GO:0008150; GO:0065008; GO:0065007;[GO:0002576]; GO:0045055; GO:0006887; GO:0016192; GO:0032940; GO:0006810; GO:0009987; GO:0046903; GO:0051234; GO:0008150; GO:0051179;[GO:0003677]; GO:0003676; GO:0097159; GO:1901363; GO:0005488; GO:0003674;[GO:0005504]; GO:0008289; GO:0033293; GO:0005488; GO:0031406; GO:0003674; GO:0043168…	213	ENSG00000163631.16	ALB	0	1130	944.2	864.4	782.8	848.5	1007.5	1229	855.8	916.1	809.7
High	IsMasterProtein	P04040	Catalase OS=Homo sapiens OX=9606 GN=CAT PE=1 SV=3	0	5.047	5	3	3	3	527	59.7	37	3	cell differentiation;cell organization and biogenesis;metabolic process;regulation of biological process;response to stimulus;transport	cytosol;endoplasmic reticulum;extracellular;Golgi;membrane;mitochondrion;organelle lumen;vacuole	antioxidant activity;catalytic activity;metal ion binding;nucleotide binding;protein binding	[GO:0000302]; GO:0006979; GO:1901700; GO:0006950; GO:0042221; GO:0050896; GO:0008150;[GO:0001649]; GO:0001503; GO:0030154; GO:0032501; GO:0048869; GO:0008150; GO:0009987; GO:0032502;[GO:0001657]; GO:0072164; GO:0035295; GO:0072163; GO:0007275; GO:0048856; GO:0001823; GO:0072073; GO:0032501; GO:0032502; GO:0001822; GO:0060429; GO:0008150; GO:0048513; GO:0072001; GO:0009888; GO:0048731; GO:0001655;…	847	ENSG00000121691.4	CAT	0	412.2	404	160.1	175.6	220	496.1	419.5	147.6	266.9	110.2
High	IsMasterProtein	P04075	Fructose-bisphosphate aldolase A OS=Homo sapiens OX=9606 GN=ALDOA PE=1 SV=2	0	6.147	7	3	3	3	364	39.4	49	3	cell organization and biogenesis;cellular homeostasis;metabolic process;regulation of biological process;transport	cytoplasm;cytoskeleton;cytosol;extracellular;membrane;nucleus;organelle lumen	catalytic activity;protein binding;RNA binding	[GO:0002576]; GO:0045055; GO:0006887; GO:0016192; GO:0032940; GO:0006810; GO:0009987; GO:0046903; GO:0051234; GO:0008150; GO:0051179;[GO:0003723]; GO:0003676; GO:0097159; GO:1901363; GO:0005488; GO:0003674;[GO:0003779]; GO:0008092; GO:0005515; GO:0005488; GO:0003674;[GO:0003824]; GO:0003674;[GO:0004332]; GO:0016832; GO:0016830; GO:0016829; GO:0003824; GO:0003674;[GO:0005515]; GO:0005488; GO:00036…	226	ENSG00000149925.17	ALDOA	0	144.6	148.4	173.4	215.1	370	276.5	638.7	164.7	350.5	238
High	IsMasterProtein	P04181	Ornithine aminotransferase, mitochondrial OS=Homo sapiens OX=9606 GN=OAT PE=1 SV=1	0	8.88	11	3	3	3	439	48.5	113	3	cell organization and biogenesis;metabolic process	cytoplasm;mitochondrion;organelle lumen	catalytic activity;protein binding	[GO:0003824]; GO:0003674;[GO:0004587]; GO:0008483; GO:0016769; GO:0016740; GO:0003824; GO:0003674;[GO:0005654]; GO:0031981; GO:0044428; GO:0070013; GO:0005634; GO:0044446; GO:0043229; GO:0043233; GO:0044424; GO:0043231; GO:0044422; GO:0043226; GO:0031974; GO:0005622; GO:0044464; GO:0043227; GO:0005575; GO:0005623;[GO:0005737]; GO:0044424; GO:0005622; GO:0044464; GO:0005575; GO:0005623;[GO:0005739…	4942	ENSG00000065154.11	OAT	0	61.5	55	114.1	210	331.6	68.5	113.4	193.6	389.3	531.7
High	IsMasterProtein	P04259	Keratin, type II cytoskeletal 6B OS=Homo sapiens OX=9606 GN=KRT6B PE=1 SV=5	0	75.763	42	23	40	2	564	60	1049	23	cell death;cell organization and biogenesis;metabolic process	cytosol	catalytic activity;motor activity;protein binding;structural molecule activity	[GO:0003774]; GO:0017111; GO:0016462; GO:0016818; GO:0016817; GO:0016787; GO:0003824; GO:0003674;[GO:0005198]; GO:0003674;[GO:0005200]; GO:0005198; GO:0003674;[GO:0005515]; GO:0005488; GO:0003674;[GO:0005829]; GO:0044444; GO:0005737; GO:0044424; GO:0005622; GO:0044464; GO:0005575; GO:0005623;[GO:0005882]; GO:0045111; GO:0099513; GO:0005856; GO:0044430; GO:0099512; GO:0043232; GO:0044446; GO:00990…	3854	ENSG00000185479.5	KRT6B	0	245.2	231.4	201.3	194.4	375.3	427.8	217.3	158.1	225	188.8	Acetyl [N-Term]
High	IsMasterProtein	P04264	Keratin, type II cytoskeletal 1 OS=Homo sapiens OX=9606 GN=KRT1 PE=1 SV=6	0	193.915	59	39	120	34	644	66	3805	39	cell death;defense response;metabolic process;regulation of biological process;response to stimulus;transport	cytoskeleton;cytosol;extracellular;membrane;nucleus	catalytic activity;motor activity;protein binding;receptor activity;structural molecule activity	[GO:0001533]; GO:0005886; GO:0016020; GO:0044464; GO:0071944; GO:0005575; GO:0005623;[GO:0001867]; GO:0006956; GO:0045087; GO:0002252; GO:0002253; GO:0006959; GO:0072376; GO:0006952; GO:0006955; GO:0002376; GO:0050778; GO:0019538; GO:0050896; GO:0006950; GO:0008150; GO:0002684; GO:0048584; GO:0050776; GO:0043170; GO:0044238; GO:1901564; GO:0002682; GO:0048518; GO:0048583; GO:0071704; GO:0008152; …	3848	ENSG00000167768.4	KRT1	1	12228	12926.4	13132.8	16978.4	21998.4	27323.7	15737.8	14363.5	29672.6	18524.3	Acetyl [N-Term]
High	IsMasterProtein	P04406	Glyceraldehyde-3-phosphate dehydrogenase OS=Homo sapiens OX=9606 GN=GAPDH PE=1 SV=3	0	24.785	24	7	8	7	335	36	243	7	cell death;cell organization and biogenesis;defense response;metabolic process;regulation of biological process;response to stimulus	cytoplasm;cytoskeleton;cytosol;membrane;nucleus	catalytic activity;enzyme regulator activity;nucleotide binding;protein binding	[GO:0000226]; GO:0007010; GO:0007017; GO:0006996; GO:0009987; GO:0016043; GO:0008150; GO:0071840;[GO:0004365]; GO:0043891; GO:0016620; GO:0016903; GO:0016491; GO:0003824; GO:0003674;[GO:0005515]; GO:0005488; GO:0003674;[GO:0005634]; GO:0043231; GO:0043227; GO:0043229; GO:0043226; GO:0044424; GO:0005575; GO:0005622; GO:0044464; GO:0005623;[GO:0005737]; GO:0044424; GO:0005622; GO:0044464; GO:000557…	2597	ENSG00000111640.14	GAPDH	0	463.2	522.8	521.3	740	1280	527.6	994.8	516.6	1027.7	631.8
High	IsMasterProtein	P04792	Heat shock protein beta-1 OS=Homo sapiens OX=9606 GN=HSPB1 PE=1 SV=2	0	19.789	35	6	6	6	205	22.8	189	6	cellular component movement;metabolic process;regulation of biological process;response to stimulus	cytoplasm;cytoskeleton;cytosol;membrane;nucleus;proteasome	enzyme regulator activity;protein binding;RNA binding	[GO:0000502]; GO:0043234; GO:0044424; GO:1905369; GO:0032991; GO:0005622; GO:0044464; GO:1905368; GO:0005575; GO:0005623; GO:1902494;[GO:0001895]; GO:0001894; GO:0048871; GO:0060249; GO:0032501; GO:0042592; GO:0008150; GO:0065008; GO:0065007;[GO:0001932]; GO:0006468; GO:0031399; GO:0042325; GO:0006464; GO:0016310; GO:0032268; GO:0019220; GO:0036211; GO:0044267; GO:0006796; GO:0031323; GO:0051246;…	3315	ENSG00000106211.8	HSPB1	0	530.3	522.1	628.3	701.9	1116.4	559.3	744.3	694.6	1452.1	905.9
High	IsMasterProtein	P04844	Dolichyl-diphosphooligosaccharide--protein glycosyltransferase subunit 2 OS=Homo sapiens OX=9606 GN=RPN2 PE=1 SV=3	0	3.026	3	1	1	1	631	69.2	51	1	metabolic process;response to stimulus	endoplasmic reticulum;membrane	catalytic activity;protein binding	[GO:0000421]; GO:0005774; GO:0005776; GO:0044437; GO:0098588; GO:0098805; GO:0005773; GO:0044444; GO:0044446; GO:0031090; GO:0016020; GO:0043231; GO:0005737; GO:0044424; GO:0043229; GO:0044422; GO:0043227; GO:0005575; GO:0005622; GO:0044464; GO:0043226; GO:0005623;[GO:0004579]; GO:0004576; GO:0016758; GO:0016757; GO:0016740; GO:0003824; GO:0003674;[GO:0005515]; GO:0005488; GO:0003674;[GO:0005783]…	6185	ENSG00000118705.16	RPN2	0	16.6	17.2	10.2	13	13.8	18.8	25.4	13	22.2	10.4
High	IsMasterProtein	P05114	Non-histone chromosomal protein HMG-14 OS=Homo sapiens OX=9606 GN=HMGN1 PE=1 SV=3	0	8.937	24	2	3	2	100	10.7	104	2	cell organization and biogenesis;metabolic process;regulation of biological process;response to stimulus	chromosome;cytoplasm;nucleus	DNA binding;protein binding	[GO:0000720]; GO:0006289; GO:0006290; GO:0006281; GO:0006259; GO:0006974; GO:0044260; GO:0090304; GO:0033554; GO:0043170; GO:0044237; GO:0006139; GO:0006950; GO:0051716; GO:0071704; GO:0008152; GO:0009987; GO:0006725; GO:0034641; GO:0044238; GO:0046483; GO:1901360; GO:0050896; GO:0008150; GO:0006807;[GO:0000785]; GO:0044427; GO:0005694; GO:0044446; GO:0043232; GO:0043229; GO:0044422; GO:0044424; …	3150	ENSG00000205581.10	HMGN1	0	208.8	173	234.9	355.3	513.9	241.5	396.5	364.3	715.8	390.8
High	IsMasterProtein	P05141	ADP/ATP translocase 2 OS=Homo sapiens OX=9606 GN=SLC25A5 PE=1 SV=7	0	3.273	4	1	1	1	298	32.8	33	1	regulation of biological process;transport	membrane;mitochondrion;nucleus	protein binding;RNA binding;transporter activity	[GO:0003723]; GO:0003676; GO:0097159; GO:1901363; GO:0005488; GO:0003674;[GO:0005215]; GO:0003674;[GO:0005471]; GO:0005347; GO:0015217; GO:0015301; GO:0000295; GO:0005346; GO:0008514; GO:0008509; GO:0099516; GO:0015216; GO:1901505; GO:0015075; GO:0015297; GO:0015215; GO:0022857; GO:0022891; GO:0015291; GO:0015605; GO:0015932; GO:0005215; GO:0022892; GO:0022804; GO:0003674;[GO:0005515]; GO:0005488…	292	ENSG00000005022.5	SLC25A5	0
High	IsMasterProtein	P05161	Ubiquitin-like protein ISG15 OS=Homo sapiens OX=9606 GN=ISG15 PE=1 SV=5	0	4.702	11	2	3	2	165	17.9	39	2	defense response;metabolic process;regulation of biological process;response to stimulus	cytoplasm;cytosol;extracellular	protein binding	[GO:0002376]; GO:0008150;[GO:0005515]; GO:0005488; GO:0003674;[GO:0005576]; GO:0005575;[GO:0005654]; GO:0031981; GO:0044428; GO:0070013; GO:0005634; GO:0044446; GO:0043229; GO:0043233; GO:0044424; GO:0043231; GO:0044422; GO:0043226; GO:0031974; GO:0005622; GO:0044464; GO:0043227; GO:0005575; GO:0005623;[GO:0005737]; GO:0044424; GO:0005622; GO:0044464; GO:0005575; GO:0005623;[GO:0005829]; GO:00444…	9636	ENSG00000187608.8	ISG15	0	66.4	62.7	98	105.7	117.1	69.7	85.9	80.4	97.4	99.1
High	IsMasterProtein	P05198	Eukaryotic translation initiation factor 2 subunit 1 OS=Homo sapiens OX=9606 GN=EIF2S1 PE=1 SV=3	0	3.545	5	1	1	1	315	36.1	36	1	cell communication;metabolic process;regulation of biological process;response to stimulus;transport	cytoplasm;cytosol;membrane;nucleus;ribosome	protein binding;RNA binding	[GO:0003676]; GO:0097159; GO:1901363; GO:0005488; GO:0003674;[GO:0003723]; GO:0003676; GO:0097159; GO:1901363; GO:0005488; GO:0003674;[GO:0003743]; GO:0008135; GO:0003723; GO:0003676; GO:0097159; GO:1901363; GO:0005488; GO:0003674;[GO:0005515]; GO:0005488; GO:0003674;[GO:0005634]; GO:0043231; GO:0043227; GO:0043229; GO:0043226; GO:0044424; GO:0005575; GO:0005622; GO:0044464; GO:0005623;[GO:000573…	1965	ENSG00000134001.12	EIF2S1	0	7.5	8	13.1	12.6	23.9	7.3	10.3	10.5	16.7	6.6
High	IsMasterProtein	P05204	Non-histone chromosomal protein HMG-17 OS=Homo sapiens OX=9606 GN=HMGN2 PE=1 SV=3	0	8.457	13	1	3	1	90	9.4	119	1		chromosome;cytoplasm;nucleus	DNA binding;protein binding;RNA binding	[GO:0000785]; GO:0044427; GO:0005694; GO:0044446; GO:0043232; GO:0043229; GO:0044422; GO:0044424; GO:0043228; GO:0043226; GO:0005575; GO:0005622; GO:0044464; GO:0005623;[GO:0003677]; GO:0003676; GO:0097159; GO:1901363; GO:0005488; GO:0003674;[GO:0003723]; GO:0003676; GO:0097159; GO:1901363; GO:0005488; GO:0003674;[GO:0005515]; GO:0005488; GO:0003674;[GO:0005615]; GO:0044421; GO:0005575; GO:000557…	3151	ENSG00000198830.10	HMGN2	0	174.6	139.6	227	257.2	473.6	200.8	382.3	338.5	631.9	298.5
High	IsMasterProtein	P05455	Lupus La protein OS=Homo sapiens OX=9606 GN=SSB PE=1 SV=2	0	3.762	6	2	2	2	408	46.8	50	2	metabolic process;transport	cytoplasm;nucleus	protein binding;RNA binding	[GO:0000049]; GO:0003723; GO:0003676; GO:0097159; GO:1901363; GO:0005488; GO:0003674;[GO:0000784]; GO:0000781; GO:0044454; GO:0098687; GO:0000228; GO:0044427; GO:0044428; GO:0005694; GO:0031981; GO:0044446; GO:0005634; GO:0043232; GO:0070013; GO:0043229; GO:0044422; GO:0044424; GO:0043231; GO:0043228; GO:0043233; GO:0043226; GO:0005575; GO:0005622; GO:0044464; GO:0043227; GO:0031974; GO:0005623;[…	6741	ENSG00000138385.15	SSB	0	164.3	158.4	191.9	169.9	260.5	167.5	213.2	170.8	208.7	187.2
High	IsMasterProtein	P05549	Transcription factor AP-2-alpha OS=Homo sapiens OX=9606 GN=TFAP2A PE=1 SV=1	0	2.742	3	1	1	1	437	48	30	1	metabolic process;regulation of biological process;response to stimulus	cytosol;Golgi;nucleus	DNA binding;protein binding	[GO:0000122]; GO:0006357; GO:0006366; GO:0045892; GO:0006355; GO:0006351; GO:0010629; GO:1903507; GO:2000113; GO:0010468; GO:1903506; GO:2000112; GO:0010467; GO:0034645; GO:0097659; GO:0010605; GO:1902679; GO:0010558; GO:0031327; GO:0060255; GO:2001141; GO:0010556; GO:0031326; GO:0043170; GO:0009059; GO:0044249; GO:0044260; GO:0032774; GO:0009892; GO:0051253; GO:0009890; GO:0031324; GO:0019222; G…	7020	ENSG00000137203.10	TFAP2A	0	7.9	26.4	12.7	43.1	19.3	5.1	6.5	6.7	8.3	7.3
High	IsMasterProtein	P05783	Keratin, type I cytoskeletal 18 OS=Homo sapiens OX=9606 GN=KRT18 PE=1 SV=2	0	87.562	65	24	46	22	430	48	1165	24	cell death;cell organization and biogenesis;regulation of biological process;response to stimulus;transport	cytoplasm;cytosol;nucleus	protein binding;RNA binding;structural molecule activity	[GO:0003723]; GO:0003676; GO:0097159; GO:1901363; GO:0005488; GO:0003674;[GO:0005198]; GO:0003674;[GO:0005515]; GO:0005488; GO:0003674;[GO:0005634]; GO:0043231; GO:0043227; GO:0043229; GO:0043226; GO:0044424; GO:0005575; GO:0005622; GO:0044464; GO:0005623;[GO:0005730]; GO:0031981; GO:0043232; GO:0044428; GO:0070013; GO:0043228; GO:0043229; GO:0005634; GO:0044446; GO:0043233; GO:0044424; GO:004322…	3875	ENSG00000111057.10	KRT18	0	9428	4582.2	3379.9	4770.3	6703.7	2520.6	4239.6	3134	12066.8	2645.8
High	IsMasterProtein	P05787	Keratin, type II cytoskeletal 8 OS=Homo sapiens OX=9606 GN=KRT8 PE=1 SV=7	0	162.925	68	32	81	27	483	53.7	2378	32	cell death;cell differentiation;cell organization and biogenesis;regulation of biological process;response to stimulus	cytoplasm;cytoskeleton;cytosol;membrane;nucleus	catalytic activity;motor activity;protein binding;structural molecule activity	[GO:0003774]; GO:0017111; GO:0016462; GO:0016818; GO:0016817; GO:0016787; GO:0003824; GO:0003674;[GO:0005198]; GO:0003674;[GO:0005515]; GO:0005488; GO:0003674;[GO:0005634]; GO:0043231; GO:0043227; GO:0043229; GO:0043226; GO:0044424; GO:0005575; GO:0005622; GO:0044464; GO:0005623;[GO:0005654]; GO:0031981; GO:0044428; GO:0070013; GO:0005634; GO:0044446; GO:0043229; GO:0043233; GO:0044424; GO:004323…	3856	ENSG00000170421.12	KRT8	2	20102.6	9218.3	6236.7	10205.5	14768.8	4398	7843.8	5621.3	25791.1	4279.4
High	IsMasterProtein	P06239	Tyrosine-protein kinase Lck OS=Homo sapiens OX=9606 GN=LCK PE=1 SV=6	0.002	1.832	2	1	1	1	509	58	43	1	cell differentiation;cellular component movement;cellular homeostasis;defense response;metabolic process;regulation of biological process;response to stimulus;transport	cytoplasm;cytosol;membrane	catalytic activity;nucleotide binding;protein binding	[GO:0000166]; GO:0036094; GO:1901265; GO:0005488; GO:0097159; GO:1901363; GO:0003674;[GO:0000242]; GO:0005813; GO:0044450; GO:0005815; GO:0044430; GO:0044444; GO:0015630; GO:0005856; GO:0044446; GO:0005737; GO:0044424; GO:0043232; GO:0043229; GO:0044422; GO:0005622; GO:0044464; GO:0043228; GO:0043226; GO:0005575; GO:0005623;[GO:0001772]; GO:0044459; GO:0005886; GO:0044425; GO:0044464; GO:0016020;…	3932	ENSG00000182866.16	LCK	0	49.7	31.5	125.1	157.1	329.9	34.6	57.4	74.2	171.7	138.5
High	IsMasterProtein	P06312	Immunoglobulin kappa variable 4-1 OS=Homo sapiens OX=9606 GN=IGKV4-1 PE=1 SV=1	0.001	2.105	7	1	1	1	121	13.4	32	1	cellular component movement;metabolic process;regulation of biological process;response to stimulus;transport	extracellular;membrane	catalytic activity	[GO:0002250]; GO:0006955; GO:0002376; GO:0050896; GO:0008150;[GO:0002376]; GO:0008150;[GO:0002377]; GO:0002440; GO:0002376; GO:0008150;[GO:0003823]; GO:0005488; GO:0003674;[GO:0004252]; GO:0004175; GO:0008236; GO:0070011; GO:0017171; GO:0008233; GO:0016787; GO:0140096; GO:0003824; GO:0003674;[GO:0005576]; GO:0005575;[GO:0005886]; GO:0016020; GO:0044464; GO:0071944; GO:0005575; GO:0005623;[GO:0006…	28908	ENSG00000211598.2	IGKV4-1	0
High	IsMasterProtein	P06454	Prothymosin alpha OS=Homo sapiens OX=9606 GN=PTMA PE=1 SV=2	0	4.123	13	1	1	1	111	12.2	96	1	cell organization and biogenesis;metabolic process	cytosol;nucleus	protein binding	[GO:0005515]; GO:0005488; GO:0003674;[GO:0005634]; GO:0043231; GO:0043227; GO:0043229; GO:0043226; GO:0044424; GO:0005575; GO:0005622; GO:0044464; GO:0005623;[GO:0005654]; GO:0031981; GO:0044428; GO:0070013; GO:0005634; GO:0044446; GO:0043229; GO:0043233; GO:0044424; GO:0043231; GO:0044422; GO:0043226; GO:0031974; GO:0005622; GO:0044464; GO:0043227; GO:0005575; GO:0005623;[GO:0005829]; GO:0044444…	5757	ENSG00000187514.16	PTMA	0	16.6	10.2	94.1	160.2	388.8	17.2	32.2	50.3	98.6	94.3	Acetyl [N-Term]
High	IsMasterProtein	P06576	ATP synthase subunit beta, mitochondrial OS=Homo sapiens OX=9606 GN=ATP5F1B PE=1 SV=3	0	23.303	16	6	8	6	529	56.5	220	6	cell differentiation;cell organization and biogenesis;cellular homeostasis;metabolic process;regulation of biological process;transport	cell surface;membrane;mitochondrion;nucleus;organelle lumen	catalytic activity;nucleotide binding;protein binding;transporter activity	[GO:0000166]; GO:0036094; GO:1901265; GO:0005488; GO:0097159; GO:1901363; GO:0003674;[GO:0001525]; GO:0048514; GO:0048646; GO:0001568; GO:0009653; GO:0032502; GO:0001944; GO:0048856; GO:0008150; GO:0048731; GO:0072358; GO:0007275; GO:0072359; GO:0032501;[GO:0001649]; GO:0001503; GO:0030154; GO:0032501; GO:0048869; GO:0008150; GO:0009987; GO:0032502;[GO:0005215]; GO:0003674;[GO:0005515]; GO:000548…	506	ENSG00000110955.8	ATP5B	0	370.3	420.4	496.2	731.1	952.5	427.6	745	574.3	918	950.7
High	IsMasterProtein	P06702	Protein S100-A9 OS=Homo sapiens OX=9606 GN=S100A9 PE=1 SV=1	0.006	1.362	15	1	1	1	114	13.2	0	1	cell communication;cell death;cellular component movement;defense response;metabolic process;regulation of biological process;response to stimulus;transport	cytoplasm;cytoskeleton;cytosol;extracellular;membrane;nucleus;organelle lumen	antioxidant activity;catalytic activity;metal ion binding;protein binding;signal transducer activity	[GO:0001816]; GO:0032501; GO:0008150;[GO:0002224]; GO:0002221; GO:0002758; GO:0002218; GO:0002757; GO:0002253; GO:0045089; GO:0002764; GO:0002376; GO:0050778; GO:0031349; GO:0045087; GO:0045088; GO:0007165; GO:0050776; GO:0008150; GO:0002684; GO:0006955; GO:0048584; GO:0006952; GO:0031347; GO:0007154; GO:0009987; GO:0023052; GO:0050794; GO:0051716; GO:0002682; GO:0048583; GO:0048518; GO:0050896; …	6280	ENSG00000163220.10	S100A9	0	130.3	51.3	71.2	36.7	61.5	54.2	71.6	75.4	76	41.7
High	IsMasterProtein	P06703	Protein S100-A6 OS=Homo sapiens OX=9606 GN=S100A6 PE=1 SV=1	0.002	1.732	8	1	1	1	90	10.2	0	1	cell organization and biogenesis;regulation of biological process;response to stimulus;transport	cytoplasm;cytosol;extracellular;membrane;nucleus	metal ion binding;protein binding;transporter activity	[GO:0001726]; GO:0031252; GO:0120025; GO:0044464; GO:0042995; GO:0005575; GO:0005623;[GO:0005509]; GO:0046872; GO:0043169; GO:0043167; GO:0005488; GO:0003674;[GO:0005515]; GO:0005488; GO:0003674;[GO:0005523]; GO:0008092; GO:0005515; GO:0005488; GO:0003674;[GO:0005576]; GO:0005575;[GO:0005634]; GO:0043231; GO:0043227; GO:0043229; GO:0043226; GO:0044424; GO:0005575; GO:0005622; GO:0044464; GO:00056…	6277	ENSG00000197956.9	S100A6	0	66.3	66.3	99.7	115.6	235.8	78.1	98.8	75.4	103.9	72.6
High	IsMasterProtein	P06730	Eukaryotic translation initiation factor 4E OS=Homo sapiens OX=9606 GN=EIF4E PE=1 SV=2	0.001	2.061	9	1	1	1	217	25.1	50	1	defense response;metabolic process;regulation of biological process;response to stimulus;transport	cytoplasm;cytosol	protein binding;RNA binding	[GO:0000082]; GO:0044772; GO:0044843; GO:0044770; GO:1903047; GO:0022402; GO:0000278; GO:0007049; GO:0009987; GO:0008150;[GO:0000289]; GO:0000288; GO:0000956; GO:0006402; GO:0006401; GO:0010629; GO:0016071; GO:0016070; GO:0034655; GO:0044265; GO:0010467; GO:0010468; GO:0010605; GO:0044260; GO:0090304; GO:0006139; GO:0019439; GO:0044270; GO:0046700; GO:1901361; GO:0009057; GO:0044248; GO:0043170; …	1977	ENSG00000151247.12	EIF4E	0											Acetyl [N-Term]
High	IsMasterProtein	P06733	Alpha-enolase OS=Homo sapiens OX=9606 GN=ENO1 PE=1 SV=2	0	99.499	64	19	43	16	434	47.1	1587	19	metabolic process;regulation of biological process;response to stimulus	cell surface;cytoplasm;cytosol;membrane;nucleus	catalytic activity;DNA binding;metal ion binding;protein binding;RNA binding	[GO:0000015]; GO:0044445; GO:1902494; GO:0005829; GO:0044444; GO:0032991; GO:0005737; GO:0044424; GO:0005575; GO:0005622; GO:0044464; GO:0005623;[GO:0000122]; GO:0006357; GO:0006366; GO:0045892; GO:0006355; GO:0006351; GO:0010629; GO:1903507; GO:2000113; GO:0010468; GO:1903506; GO:2000112; GO:0010467; GO:0034645; GO:0097659; GO:0010605; GO:1902679; GO:0010558; GO:0031327; GO:0060255; GO:2001141; …	2023	ENSG00000074800.13	ENO1	4	1195.6	1243.8	6514.5	8362.5	16626.9	1606.4	2010.7	3404.2	3889.1	3557.9
High	IsMasterProtein	P06744	Glucose-6-phosphate isomerase OS=Homo sapiens OX=9606 GN=GPI PE=1 SV=4	0.004	1.502	3	1	1	1	558	63.1	29	1	metabolic process;regulation of biological process;response to stimulus;transport	cytoplasm;cytosol;extracellular;membrane;organelle lumen	catalytic activity;protein binding	[GO:0001525]; GO:0048514; GO:0048646; GO:0001568; GO:0009653; GO:0032502; GO:0001944; GO:0048856; GO:0008150; GO:0048731; GO:0072358; GO:0007275; GO:0072359; GO:0032501;[GO:0001701]; GO:0043009; GO:0009792; GO:0009790; GO:0007275; GO:0032501; GO:0048856; GO:0008150; GO:0032502;[GO:0001707]; GO:0001704; GO:0048332; GO:0007369; GO:0048646; GO:0007498; GO:0048729; GO:0048598; GO:0009653; GO:0032502;…	2821	ENSG00000105220.14	GPI	0	10.2	12	12.3	19.2	31.7	12.3	15.6	7.9	13.9	17.8
High	IsMasterProtein	P06748	Nucleophosmin OS=Homo sapiens OX=9606 GN=NPM1 PE=1 SV=2	0	29.892	32	6	12	6	294	32.6	449	6	cell growth;cell organization and biogenesis;cellular homeostasis;metabolic process;regulation of biological process;response to stimulus;transport	cytoplasm;cytoskeleton;cytosol;membrane;nucleus	DNA binding;enzyme regulator activity;protein binding;RNA binding	[GO:0000055]; GO:0000054; GO:0033750; GO:0042254; GO:0051656; GO:0071428; GO:0008104; GO:0051640; GO:0022613; GO:0051234; GO:0071426; GO:0033036; GO:0051641; GO:0044085; GO:0051179; GO:0006405; GO:0006611; GO:0071166; GO:0071840; GO:0008150; GO:0050658; GO:0051168; GO:0006886; GO:0050657; GO:0051236; GO:0006913; GO:0015031; GO:0034613; GO:0046907; GO:0015931; GO:0006403; GO:0051169; GO:0015833; G…	4869	ENSG00000181163.13	NPM1	0	667.1	707.3	1605	2082	2868.2	740.2	2333.3	1625.1	3963.4	2415.5	Acetyl [N-Term]
High	IsMasterProtein	P06753-2	Isoform 2 of Tropomyosin alpha-3 chain OS=Homo sapiens OX=9606 GN=TPM3	0	5.788	13	3	3	3	248	29	45	3	cell organization and biogenesis;cellular component movement	cytoskeleton;cytosol	protein binding;structural molecule activity	[GO:0001725]; GO:0042641; GO:0097517; GO:0015629; GO:0044430; GO:0032432; GO:0005856; GO:0044446; GO:0043232; GO:0043229; GO:0044422; GO:0044424; GO:0043228; GO:0043226; GO:0005575; GO:0005622; GO:0044464; GO:0005623;[GO:0003674];[GO:0005515]; GO:0005488; GO:0003674;[GO:0005829]; GO:0044444; GO:0005737; GO:0044424; GO:0005622; GO:0044464; GO:0005575; GO:0005623;[GO:0005856]; GO:0043232; GO:004322…	7170	ENSG00000143549.19	TPM3	0	271.4	229.1	201.7	268	492.9	283.8	501.9	367.5	1092.2	369.5
High	IsMasterProtein	P07305	Histone H1.0 OS=Homo sapiens OX=9606 GN=H1F0 PE=1 SV=3	0	6.559	11	2	2	2	194	20.9	70	2	cell organization and biogenesis;metabolic process	chromosome;cytoskeleton;Golgi;nucleus	DNA binding;protein binding;RNA binding	[GO:0000786]; GO:0000785; GO:0032993; GO:0044427; GO:0044815; GO:0032991; GO:0005694; GO:0044446; GO:0005575; GO:0043232; GO:0043229; GO:0044422; GO:0044424; GO:0043228; GO:0043226; GO:0005622; GO:0044464; GO:0005623;[GO:0000790]; GO:0000785; GO:0044454; GO:0044427; GO:0000228; GO:0044428; GO:0005694; GO:0044446; GO:0031981; GO:0005634; GO:0043232; GO:0043229; GO:0044422; GO:0044424; GO:0070013; …	3005	ENSG00000189060.5	H1F0	0	462	390.4	304.1	264.2	359	418.5	535.5	337.2	489.4	263.3
High	IsMasterProtein	P07339	Cathepsin D OS=Homo sapiens OX=9606 GN=CTSD PE=1 SV=1	0	4.138	4	1	1	1	412	44.5	52	1	metabolic process;transport	extracellular;membrane;organelle lumen;vacuole	catalytic activity;protein binding	[GO:0004190]; GO:0004175; GO:0070001; GO:0070011; GO:0008233; GO:0016787; GO:0140096; GO:0003824; GO:0003674;[GO:0004197]; GO:0004175; GO:0008234; GO:0070011; GO:0008233; GO:0016787; GO:0140096; GO:0003824; GO:0003674;[GO:0004252]; GO:0004175; GO:0008236; GO:0070011; GO:0017171; GO:0008233; GO:0016787; GO:0140096; GO:0003824; GO:0003674;[GO:0005515]; GO:0005488; GO:0003674;[GO:0005576]; GO:000557…	1509	ENSG00000117984.13	CTSD	0	9.8	8.3	7.7	10	9	16.2	10.9	7	26.7	9.3
High	IsMasterProtein	P07355	Annexin A2 OS=Homo sapiens OX=9606 GN=ANXA2 PE=1 SV=2	0	6.167	7	2	2	2	339	38.6	88	2	cell organization and biogenesis;metabolic process;regulation of biological process;response to stimulus;transport	cell surface;cytoplasm;cytosol;endoplasmic reticulum;endosome;extracellular;membrane;nucleus;organelle lumen	enzyme regulator activity;metal ion binding;protein binding;RNA binding	[GO:0001525]; GO:0048514; GO:0048646; GO:0001568; GO:0009653; GO:0032502; GO:0001944; GO:0048856; GO:0008150; GO:0048731; GO:0072358; GO:0007275; GO:0072359; GO:0032501;[GO:0001726]; GO:0031252; GO:0120025; GO:0044464; GO:0042995; GO:0005575; GO:0005623;[GO:0001765]; GO:0031579; GO:0071709; GO:0061024; GO:0022607; GO:0044091; GO:0016043; GO:0044085; GO:0009987; GO:0071840; GO:0008150;[GO:0001921]…	302	ENSG00000182718.16	ANXA2	0	38.7	43.7	79.1	128.2	256.2	68.7	116.1	114.4	294.9	154.2
High	IsMasterProtein	P07437	Tubulin beta chain OS=Homo sapiens OX=9606 GN=TUBB PE=1 SV=2	0	26.163	19	7	9	4	444	49.6	285	7	cell division;cell organization and biogenesis;cellular component movement;defense response;regulation of biological process;response to stimulus;transport	cytoplasm;cytoskeleton;extracellular;membrane;nucleus;organelle lumen	catalytic activity;nucleotide binding;protein binding;structural molecule activity	[GO:0000086]; GO:0044772; GO:0044839; GO:0044770; GO:1903047; GO:0022402; GO:0000278; GO:0007049; GO:0009987; GO:0008150;[GO:0000166]; GO:0036094; GO:1901265; GO:0005488; GO:0097159; GO:1901363; GO:0003674;[GO:0003924]; GO:0017111; GO:0016462; GO:0016818; GO:0016817; GO:0016787; GO:0003824; GO:0003674;[GO:0005198]; GO:0003674;[GO:0005200]; GO:0005198; GO:0003674;[GO:0005515]; GO:0005488; GO:00036…	203068	ENSG00000232575.10; ENSG00000196230.12; ENSG00000227739.10; ENSG00000224156.10; ENSG00000235067.10; ENSG00000229684.10; ENSG00000183311.16; ENSG00000232421.10	TUBB	4	345.5	368.1	419.1	546.1	862.2	378.7	900.7	531.1	1469.7	597.5
High	IsMasterProtein	P07737	Profilin-1 OS=Homo sapiens OX=9606 GN=PFN1 PE=1 SV=2	0	7.884	42	4	4	4	140	15	87	4	cell organization and biogenesis;regulation of biological process;response to stimulus	cytoplasm;cytoskeleton;cytosol;membrane;nucleus	enzyme regulator activity;nucleotide binding;protein binding;RNA binding	[GO:0000774]; GO:0030554; GO:0060590; GO:0017076; GO:0060589; GO:0000166; GO:0030234; GO:0036094; GO:1901265; GO:0098772; GO:0005488; GO:0097159; GO:1901363; GO:0003674;[GO:0001843]; GO:0014020; GO:0060606; GO:0001838; GO:0001841; GO:0035148; GO:0016331; GO:0072175; GO:0021915; GO:0035239; GO:0048646; GO:0002009; GO:0048598; GO:0060562; GO:0007399; GO:0035295; GO:0043009; GO:0060429; GO:0009653; …	5216	ENSG00000108518.7	PFN1	0	118.4	101.7	258.3	295.7	588.7	135.9	188.8	212.3	410.8	348.8	Acetyl [N-Term]
High	IsMasterProtein	P07900	Heat shock protein HSP 90-alpha OS=Homo sapiens OX=9606 GN=HSP90AA1 PE=1 SV=5	0	34.944	18	10	13	7	732	84.6	355	10	cell organization and biogenesis;metabolic process;regulation of biological process;response to stimulus;transport	cytoplasm;cytosol;extracellular;membrane;nucleus;organelle lumen	catalytic activity;enzyme regulator activity;nucleotide binding;protein binding;RNA binding	[GO:0000086]; GO:0044772; GO:0044839; GO:0044770; GO:1903047; GO:0022402; GO:0000278; GO:0007049; GO:0009987; GO:0008150;[GO:0000166]; GO:0036094; GO:1901265; GO:0005488; GO:0097159; GO:1901363; GO:0003674;[GO:0003723]; GO:0003676; GO:0097159; GO:1901363; GO:0005488; GO:0003674;[GO:0004713]; GO:0004672; GO:0016301; GO:0016773; GO:0140096; GO:0016772; GO:0003824; GO:0016740; GO:0003674;[GO:0005515…	3320	ENSG00000080824.18	HSP90AA1	3	321.5	305.7	639.6	964.2	1679	354.3	543.7	562.6	1474.2	732.5
High	IsMasterProtein	P07910-2	Isoform C1 of Heterogeneous nuclear ribonucleoproteins C1/C2 OS=Homo sapiens OX=9606 GN=HNRNPC	0	21.143	28	7	8	7	293	32.3	281	7	cell differentiation;cell organization and biogenesis;metabolic process;regulation of biological process	cytoskeleton;cytosol;extracellular;membrane;nucleus;spliceosomal complex	DNA binding;protein binding;RNA binding	[GO:0000398]; GO:0000377; GO:0006397; GO:0000375; GO:0006396; GO:0016071; GO:0008380; GO:0010467; GO:0016070; GO:0043170; GO:0044260; GO:0090304; GO:0071704; GO:0044237; GO:0006139; GO:0008152; GO:0009987; GO:0006725; GO:0034641; GO:0044238; GO:0046483; GO:1901360; GO:0008150; GO:0006807;[GO:0000790]; GO:0000785; GO:0044454; GO:0044427; GO:0000228; GO:0044428; GO:0005694; GO:0044446; GO:0031981; …	3183	ENSG00000092199.17	HNRNPC	0	268.7	237.1	541.5	594.9	997.8	315.8	480.4	471.1	870.5	566.2
High	IsMasterProtein	P07954	Fumarate hydratase, mitochondrial OS=Homo sapiens OX=9606 GN=FH PE=1 SV=3	0.001	2.339	3	1	1	1	510	54.6	35	1	metabolic process	cytoplasm;mitochondrion;organelle lumen	catalytic activity;protein binding	[GO:0003824]; GO:0003674;[GO:0004333]; GO:0016836; GO:0016835; GO:0016829; GO:0003824; GO:0003674;[GO:0005515]; GO:0005488; GO:0003674;[GO:0005737]; GO:0044424; GO:0005622; GO:0044464; GO:0005575; GO:0005623;[GO:0005739]; GO:0043231; GO:0044444; GO:0043227; GO:0043229; GO:0005737; GO:0044424; GO:0043226; GO:0005622; GO:0044464; GO:0005575; GO:0005623;[GO:0005759]; GO:0044429; GO:0070013; GO:00057…	2271	ENSG00000091483.6	FH	0	13	11.9	9.5	18.8	25.4	12.4	15.6	14.1	25.1	43.8
High	IsMasterProtein	P08238	Heat shock protein HSP 90-beta OS=Homo sapiens OX=9606 GN=HSP90AB1 PE=1 SV=4	0	19.453	16	9	10	6	724	83.2	245	9	cell organization and biogenesis;metabolic process;regulation of biological process;response to stimulus;transport	cell surface;cytoplasm;cytosol;extracellular;membrane;mitochondrion;nucleus;organelle lumen	enzyme regulator activity;nucleotide binding;protein binding;RNA binding	[GO:0000166]; GO:0036094; GO:1901265; GO:0005488; GO:0097159; GO:1901363; GO:0003674;[GO:0001890]; GO:0048513; GO:0048608; GO:0048731; GO:0048856; GO:0003006; GO:0061458; GO:0007275; GO:0032502; GO:0022414; GO:0032501; GO:0008150; GO:0000003;[GO:0002134]; GO:0032551; GO:0032557; GO:0043168; GO:0001884; GO:0032549; GO:0019103; GO:0032553; GO:0043167; GO:0001882; GO:0000166; GO:0097367; GO:0005488;…	3326	ENSG00000096384.19	HSP90AB1	0	153.2	155.2	366.5	473.4	748.5	225.7	279.9	363.2	780.1	252.4
High	IsMasterProtein	P08621	U1 small nuclear ribonucleoprotein 70 kDa OS=Homo sapiens OX=9606 GN=SNRNP70 PE=1 SV=2	0	12.58	11	4	4	4	437	51.5	120	4	metabolic process;regulation of biological process;response to stimulus	cytoplasm;nucleus;spliceosomal complex	protein binding;RNA binding	[GO:0000243]; GO:0005684; GO:0005681; GO:0030529; GO:0044428; GO:0044424; GO:1990904; GO:0005634; GO:0044446; GO:0005622; GO:0044464; GO:0032991; GO:0043231; GO:0043229; GO:0044422; GO:0005575; GO:0005623; GO:0043227; GO:0043226;[GO:0000398]; GO:0000377; GO:0006397; GO:0000375; GO:0006396; GO:0016071; GO:0008380; GO:0010467; GO:0016070; GO:0043170; GO:0044260; GO:0090304; GO:0071704; GO:0044237; …	6625	ENSG00000104852.14	SNRNP70	0	214.9	206.3	287.8	342	504.7	262.4	325.8	269.3	365.9	295.8
High	IsMasterProtein	P08708	40S ribosomal protein S17 OS=Homo sapiens OX=9606 GN=RPS17 PE=1 SV=2	0	3.064	16	1	1	1	135	15.5	60	1	cell organization and biogenesis;metabolic process;transport	cytosol;membrane;ribosome	RNA binding;structural molecule activity	[GO:0000028]; GO:0022618; GO:0042255; GO:0042274; GO:0022613; GO:0034622; GO:0071826; GO:0042254; GO:0070925; GO:0044085; GO:0065003; GO:0043933; GO:0006996; GO:0022607; GO:0071840; GO:0016043; GO:0008150; GO:0009987;[GO:0000184]; GO:0000956; GO:0006402; GO:0006401; GO:0010629; GO:0016071; GO:0016070; GO:0034655; GO:0044265; GO:0010467; GO:0010468; GO:0010605; GO:0044260; GO:0090304; GO:0006139; …	6218	ENSG00000278229.2; ENSG00000182774.10	RPS17; RPS17L	0	10.9	11.6	13.8	23.9	29.2	12.7	13.4	11.6	32.8	21.4
High	IsMasterProtein	P08727	Keratin, type I cytoskeletal 19 OS=Homo sapiens OX=9606 GN=KRT19 PE=1 SV=4	0	80.754	57	26	51	16	400	44.1	1065	26	cell death;cell differentiation;cell organization and biogenesis;regulation of biological process;response to stimulus	cytoskeleton;cytosol;membrane	protein binding;structural molecule activity	[GO:0005198]; GO:0003674;[GO:0005200]; GO:0005198; GO:0003674;[GO:0005515]; GO:0005488; GO:0003674;[GO:0005829]; GO:0044444; GO:0005737; GO:0044424; GO:0005622; GO:0044464; GO:0005575; GO:0005623;[GO:0005882]; GO:0045111; GO:0099513; GO:0005856; GO:0044430; GO:0099512; GO:0043232; GO:0044446; GO:0099081; GO:0043228; GO:0043229; GO:0044422; GO:0044424; GO:0099080; GO:0043226; GO:0005575; GO:000562…	3880	ENSG00000171345.13	KRT19	4	7477.6	3789.7	2911.5	3736.4	5642.1	2323.8	3320.3	2570.7	8895.6	1907.6
High	IsMasterProtein	P08779	Keratin, type I cytoskeletal 16 OS=Homo sapiens OX=9606 GN=KRT16 PE=1 SV=4	0	113.119	61	26	49	12	473	51.2	1468	26	cell death;cell differentiation;cell organization and biogenesis;cell proliferation;cellular component movement;defense response;regulation of biological process;response to stimulus	cytoskeleton;cytosol;nucleus	protein binding;structural molecule activity	[GO:0002009]; GO:0048729; GO:0060429; GO:0009653; GO:0009888; GO:0032502; GO:0048856; GO:0008150;[GO:0005198]; GO:0003674;[GO:0005200]; GO:0005198; GO:0003674;[GO:0005515]; GO:0005488; GO:0003674;[GO:0005634]; GO:0043231; GO:0043227; GO:0043229; GO:0043226; GO:0044424; GO:0005575; GO:0005622; GO:0044464; GO:0005623;[GO:0005829]; GO:0044444; GO:0005737; GO:0044424; GO:0005622; GO:0044464; GO:00055…	3868	ENSG00000186832.8	KRT16	0	1754.3	1244.9	1399.1	1274.1	2178.5	2843.4	1257	1109.4	1472.7	1950.4
High	IsMasterProtein	P09104	Gamma-enolase OS=Homo sapiens OX=9606 GN=ENO2 PE=1 SV=3	0	41.493	26	7	15	4	434	47.2	621	7	metabolic process	cytoplasm;cytosol;membrane	catalytic activity;metal ion binding;protein binding	[GO:0000015]; GO:0044445; GO:1902494; GO:0005829; GO:0044444; GO:0032991; GO:0005737; GO:0044424; GO:0005575; GO:0005622; GO:0044464; GO:0005623;[GO:0000287]; GO:0046872; GO:0043169; GO:0043167; GO:0005488; GO:0003674;[GO:0004634]; GO:0016836; GO:0016835; GO:0016829; GO:0003824; GO:0003674;[GO:0005515]; GO:0005488; GO:0003674;[GO:0005615]; GO:0044421; GO:0005575; GO:0005576;[GO:0005737]; GO:00444…	2026	ENSG00000111674.8	ENO2	0	162.1	174.5	694.2	629.2	1139.9	202.1	261.4	244.9	265.3	226.7
High	IsMasterProtein	P09382	Galectin-1 OS=Homo sapiens OX=9606 GN=LGALS1 PE=1 SV=2	0	3.293	6	1	1	1	135	14.7	49	1	cell death;cell differentiation;cellular homeostasis;metabolic process;regulation of biological process;response to stimulus	cell surface;cytoplasm;cytosol;extracellular;nucleus;organelle lumen	protein binding;RNA binding;signal transducer activity	[GO:0002317]; GO:0002313; GO:0002312; GO:0002335; GO:0002285; GO:0042113; GO:0030183; GO:0002366; GO:0046649; GO:0030098; GO:0002263; GO:0045321; GO:0002521; GO:0001775; GO:0002252; GO:0006955; GO:0002376; GO:0030097; GO:0030154; GO:0009987; GO:0050896; GO:0008150; GO:0048534; GO:0048869; GO:0002520; GO:0048513; GO:0032502; GO:0048731; GO:0048856; GO:0007275; GO:0032501;[GO:0003723]; GO:0003676; …	3956	ENSG00000100097.11	LGALS1	0	40	46.1	79.1	125.4	212.7	47.5	60.4	77.1	160.7	127.9
High	IsMasterProtein	P09429	High mobility group protein B1 OS=Homo sapiens OX=9606 GN=HMGB1 PE=1 SV=3	0	8.979	19	4	5	4	215	24.9	120	4	cell differentiation;cell organization and biogenesis;cell proliferation;cellular component movement;cellular homeostasis;defense response;metabolic process;regulation of biological process;response to stimulus;transport	cell surface;chromosome;cytoplasm;endosome;extracellular;membrane;nucleus;organelle lumen	catalytic activity;DNA binding;enzyme regulator activity;protein binding;RNA binding	[GO:0000122]; GO:0006357; GO:0006366; GO:0045892; GO:0006355; GO:0006351; GO:0010629; GO:1903507; GO:2000113; GO:0010468; GO:1903506; GO:2000112; GO:0010467; GO:0034645; GO:0097659; GO:0010605; GO:1902679; GO:0010558; GO:0031327; GO:0060255; GO:2001141; GO:0010556; GO:0031326; GO:0043170; GO:0009059; GO:0044249; GO:0044260; GO:0032774; GO:0009892; GO:0051253; GO:0009890; GO:0031324; GO:0019222; G…	3146	ENSG00000189403.14	HMGB1	0	253.8	209.2	543.5	555.1	1492.1	321	615.5	572.6	1380.7	698.5		5007"
High	IsMasterProtein	P09622	Dihydrolipoyl dehydrogenase, mitochondrial OS=Homo sapiens OX=9606 GN=DLD PE=1 SV=2	0	12.25	13	4	5	4	509	54.1	130	4	cellular homeostasis;metabolic process;regulation of biological process	mitochondrion;organelle lumen	catalytic activity;nucleotide binding;protein binding	[GO:0001669]; GO:0030141; GO:0097223; GO:0012505; GO:0099503; GO:0044464; GO:0031410; GO:0005575; GO:0005623; GO:0044444; GO:0097708; GO:0005737; GO:0044424; GO:0031982; GO:0043229; GO:0005622; GO:0043227; GO:0043226;[GO:0004148]; GO:0016668; GO:0016651; GO:0016667; GO:0016491; GO:0003824; GO:0003674;[GO:0005515]; GO:0005488; GO:0003674;[GO:0005654]; GO:0031981; GO:0044428; GO:0070013; GO:0005634…	1738	ENSG00000091140.13	DLD	0	241.7	214.5	374.6	600.9	900	238.1	338	535	909.1	1140.9
High	IsMasterProtein	P09651	Heterogeneous nuclear ribonucleoprotein A1 OS=Homo sapiens OX=9606 GN=HNRNPA1 PE=1 SV=5	0	54.648	39	12	19	10	372	38.7	563	12	cell communication;metabolic process;regulation of biological process;response to stimulus;transport	cytoplasm;membrane;nucleus;spliceosomal complex	DNA binding;protein binding;RNA binding	[GO:0000381]; GO:0000380; GO:0048024; GO:0000398; GO:0043484; GO:0050684; GO:0000377; GO:0006397; GO:0008380; GO:0010468; GO:0051252; GO:1903311; GO:0000375; GO:0006396; GO:0016071; GO:0010467; GO:0060255; GO:0016070; GO:0019219; GO:0043170; GO:0019222; GO:0044260; GO:0090304; GO:0006139; GO:0031323; GO:0051171; GO:0080090; GO:0071704; GO:0008152; GO:0050789; GO:0044237; GO:0006725; GO:0034641; G…	3178	ENSG00000135486.17	HNRNPA1	1	649.1	609	1211.1	1464.9	2461.3	800.9	1360.4	1459.7	2619.5	2199.5
High	IsMasterProtein	P09669	Cytochrome c oxidase subunit 6C OS=Homo sapiens OX=9606 GN=COX6C PE=1 SV=2	0	2.805	11	1	1	1	75	8.8	36	1	metabolic process;transport	membrane;mitochondrion	catalytic activity;transporter activity	[GO:0004129]; GO:0009055; GO:0015002; GO:0015078; GO:0016676; GO:0016491; GO:0015077; GO:0016675; GO:0003824; GO:0022890; GO:0003674; GO:0008324; GO:0015075; GO:0022891; GO:0022857; GO:0022892; GO:0005215;[GO:0005739]; GO:0043231; GO:0044444; GO:0043227; GO:0043229; GO:0005737; GO:0044424; GO:0043226; GO:0005622; GO:0044464; GO:0005575; GO:0005623;[GO:0005743]; GO:0019866; GO:0031966; GO:0031090;…	1345	ENSG00000164919.10	COX6C	0	56.1	72.5	140.4	244.4	344.4	61.4	85	108.6	263.7	258.1
High	IsMasterProtein	P09874	Poly [ADP-ribose] polymerase 1 OS=Homo sapiens OX=9606 GN=PARP1 PE=1 SV=4	0	8.213	5	3	3	3	1014	113	77	3	cell death;cell differentiation;cell organization and biogenesis;metabolic process;regulation of biological process;response to stimulus	membrane;mitochondrion;nucleus	catalytic activity;DNA binding;metal ion binding;nucleotide binding;protein binding;RNA binding	[GO:0000122]; GO:0006357; GO:0006366; GO:0045892; GO:0006355; GO:0006351; GO:0010629; GO:1903507; GO:2000113; GO:0010468; GO:1903506; GO:2000112; GO:0010467; GO:0034645; GO:0097659; GO:0010605; GO:1902679; GO:0010558; GO:0031327; GO:0060255; GO:2001141; GO:0010556; GO:0031326; GO:0043170; GO:0009059; GO:0044249; GO:0044260; GO:0032774; GO:0009892; GO:0051253; GO:0009890; GO:0031324; GO:0019222; G…	142	ENSG00000143799.12	PARP1	0	108.4	95.8	134.6	142	251.6	97.3	138.8	97.4	150.9	116.8
High	IsMasterProtein	P0DMV9	Heat shock 70 kDa protein 1B OS=Homo sapiens OX=9606 GN=HSPA1B PE=1 SV=1	0	26.27	23	11	14	8	641	70	340	11	cell organization and biogenesis;metabolic process;regulation of biological process;response to stimulus;transport	cytoplasm;cytoskeleton;cytosol;endoplasmic reticulum;extracellular;mitochondrion;nucleus	catalytic activity;nucleotide binding;protein binding;receptor activity;RNA binding	[GO:0000151]; GO:0044424; GO:1990234; GO:0005622; GO:0044464; GO:1902494; GO:0005575; GO:0005623; GO:0032991;[GO:0000166]; GO:0036094; GO:1901265; GO:0005488; GO:0097159; GO:1901363; GO:0003674;[GO:0000902]; GO:0032989; GO:0009653; GO:0016043; GO:0048869; GO:0032502; GO:0048856; GO:0009987; GO:0071840; GO:0008150;[GO:0001106]; GO:0001104; GO:0001191; GO:0003714; GO:0001076; GO:0003712; GO:0000989…	3304; 3303	ENSG00000232804.5; ENSG00000234475.5; ENSG00000231555.4; ENSG00000235941.5; ENSG00000204389.9; ENSG00000204388.6; ENSG00000212866.6; ENSG00000237724.5; ENSG00000224501.5	HSPA1B; HSPA1A	0	456.9	441.8	653.3	841.4	1318.2	495	539.3	455.6	742.7	570.5
High	IsMasterProtein	P0DP24	Calmodulin-2 OS=Homo sapiens OX=9606 GN=CALM2 PE=1 SV=1	0	2.761	8	1	1	1	149	16.8	34	1	metabolic process;regulation of biological process;response to stimulus;transport	cytoplasm;cytoskeleton;cytosol;extracellular;membrane	catalytic activity;enzyme regulator activity;metal ion binding;protein binding;transporter activity	[GO:0000086]; GO:0044772; GO:0044839; GO:0044770; GO:1903047; GO:0022402; GO:0000278; GO:0007049; GO:0009987; GO:0008150;[GO:0000165]; GO:0023014; GO:0035556; GO:0006468; GO:0007165; GO:0006464; GO:0016310; GO:0007154; GO:0009987; GO:0023052; GO:0050794; GO:0051716; GO:0036211; GO:0044267; GO:0006796; GO:0008150; GO:0050789; GO:0050896; GO:0019538; GO:0043412; GO:0044260; GO:0006793; GO:0065007; …	808; 805; 801	ENSG00000160014.16; ENSG00000143933.16; ENSG00000198668.10	CALM3; CALM2; CALM1	0	41.3	36.1	51.5	65.9	116.6	39.8	55.9	47.6	62.1	71.6
High	IsMasterProtein	P0DPH8	Tubulin alpha-3D chain OS=Homo sapiens OX=9606 GN=TUBA3D PE=1 SV=1	0	2.859	2	1	2	1	450	49.9	81	1								0	181.3	147.2	232.2	216.2	466.8	179.1	478.8	278.5	759.9	255.2
High	IsMasterProtein	P10412	Histone H1.4 OS=Homo sapiens OX=9606 GN=HIST1H1E PE=1 SV=2	0	23.592	30	8	14	1	219	21.9	331	8	cell organization and biogenesis;metabolic process;regulation of biological process	chromosome;nucleus	DNA binding;metal ion binding;nucleotide binding;protein binding;RNA binding	[GO:0000122]; GO:0006357; GO:0006366; GO:0045892; GO:0006355; GO:0006351; GO:0010629; GO:1903507; GO:2000113; GO:0010468; GO:1903506; GO:2000112; GO:0010467; GO:0034645; GO:0097659; GO:0010605; GO:1902679; GO:0010558; GO:0031327; GO:0060255; GO:2001141; GO:0010556; GO:0031326; GO:0043170; GO:0009059; GO:0044249; GO:0044260; GO:0032774; GO:0009892; GO:0051253; GO:0009890; GO:0031324; GO:0019222; G…	3008	ENSG00000168298.6	HIST1H1E	0	214.1	197.6	223.4	168.9	219.5	227.1	259.5	156.5	202.5	131
High	IsMasterProtein	P10599	Thioredoxin OS=Homo sapiens OX=9606 GN=TXN PE=1 SV=3	0	5.662	21	2	3	2	105	11.7	98	2	cell communication;cell proliferation;cellular component movement;cellular homeostasis;metabolic process;regulation of biological process;response to stimulus;transport	cytoplasm;cytosol;extracellular;mitochondrion;nucleus	antioxidant activity;catalytic activity;protein binding;RNA binding	[GO:0000122]; GO:0006357; GO:0006366; GO:0045892; GO:0006355; GO:0006351; GO:0010629; GO:1903507; GO:2000113; GO:0010468; GO:1903506; GO:2000112; GO:0010467; GO:0034645; GO:0097659; GO:0010605; GO:1902679; GO:0010558; GO:0031327; GO:0060255; GO:2001141; GO:0010556; GO:0031326; GO:0043170; GO:0009059; GO:0044249; GO:0044260; GO:0032774; GO:0009892; GO:0051253; GO:0009890; GO:0031324; GO:0019222; G…	7295	ENSG00000136810.12	TXN	0	61.4	56	101.6	117.9	240.1	79.8	80.2	89.9	169.2	112.4
High	IsMasterProtein	P10768	S-formylglutathione hydrolase OS=Homo sapiens OX=9606 GN=ESD PE=1 SV=2	0.005	1.436	2	1	1	1	282	31.4	0	1	metabolic process	cytoplasm;organelle lumen	catalytic activity;protein binding	[GO:0005515]; GO:0005488; GO:0003674;[GO:0005737]; GO:0044424; GO:0005622; GO:0044464; GO:0005575; GO:0005623;[GO:0005788]; GO:0044432; GO:0070013; GO:0005783; GO:0044444; GO:0044446; GO:0043229; GO:0043233; GO:0044424; GO:0012505; GO:0043231; GO:0005737; GO:0044422; GO:0043226; GO:0031974; GO:0005622; GO:0044464; GO:0043227; GO:0005575; GO:0005623;[GO:0006508]; GO:0019538; GO:0043170; GO:0044238…	2098	ENSG00000139684.13	ESD	0	50.8	50	173.5	168.9	380.5	60.9	121.8	120.5	230.9	178.7
High	IsMasterProtein	P10809	60 kDa heat shock protein, mitochondrial OS=Homo sapiens OX=9606 GN=HSPD1 PE=1 SV=2	0	43.835	33	12	16	12	573	61	515	12	cell organization and biogenesis;cell proliferation;metabolic process;regulation of biological process;response to stimulus;transport	cell surface;cytoplasm;cytosol;endosome;membrane;mitochondrion;organelle lumen	catalytic activity;DNA binding;nucleotide binding;protein binding;RNA binding	[GO:0000166]; GO:0036094; GO:1901265; GO:0005488; GO:0097159; GO:1901363; GO:0003674;[GO:0001530]; GO:0008289; GO:0097367; GO:0005488; GO:0003674;[GO:0002039]; GO:0005515; GO:0005488; GO:0003674;[GO:0002368]; GO:0002367; GO:0019724; GO:0001816; GO:0002440; GO:0006955; GO:0002449; GO:0002460; GO:0032501; GO:0002376; GO:0050896; GO:0002443; GO:0002250; GO:0008150; GO:0002252;[GO:0002755]; GO:000222…	3329	ENSG00000144381.16	HSPD1	0	624.5	601.5	928.3	1853.4	2742.1	598.1	857.9	761.7	1982.5	1753.9
High	IsMasterProtein	P11021	Endoplasmic reticulum chaperone BiP OS=Homo sapiens OX=9606 GN=HSPA5 PE=1 SV=2	0	7.738	5	3	4	1	654	72.3	123	3	cell communication;cell death;cell differentiation;cell organization and biogenesis;metabolic process;regulation of biological process;response to stimulus;transport	cell surface;cytoplasm;endoplasmic reticulum;membrane;mitochondrion;nucleus;organelle lumen	catalytic activity;metal ion binding;nucleotide binding;protein binding	[GO:0000166]; GO:0036094; GO:1901265; GO:0005488; GO:0097159; GO:1901363; GO:0003674;[GO:0000902]; GO:0032989; GO:0009653; GO:0016043; GO:0048869; GO:0032502; GO:0048856; GO:0009987; GO:0071840; GO:0008150;[GO:0005509]; GO:0046872; GO:0043169; GO:0043167; GO:0005488; GO:0003674;[GO:0005515]; GO:0005488; GO:0003674;[GO:0005524]; GO:0032559; GO:0035639; GO:0030554; GO:0032555; GO:0043168; GO:190126…	3309	ENSG00000044574.7	HSPA5	0	26.1	32.3	41.2	36.2	47.3	43.4	103	75.2	169.9	46.4
High	IsMasterProtein	P11142	Heat shock cognate 71 kDa protein OS=Homo sapiens OX=9606 GN=HSPA8 PE=1 SV=1	0	49.414	32	16	24	11	646	70.9	597	16	cell communication;cell organization and biogenesis;metabolic process;regulation of biological process;response to stimulus;transport	cytoplasm;cytosol;endosome;extracellular;membrane;nucleus;organelle lumen;spliceosomal complex	catalytic activity;nucleotide binding;protein binding;RNA binding	[GO:0000151]; GO:0044424; GO:1990234; GO:0005622; GO:0044464; GO:1902494; GO:0005575; GO:0005623; GO:0032991;[GO:0000166]; GO:0036094; GO:1901265; GO:0005488; GO:0097159; GO:1901363; GO:0003674;[GO:0000398]; GO:0000377; GO:0006397; GO:0000375; GO:0006396; GO:0016071; GO:0008380; GO:0010467; GO:0016070; GO:0043170; GO:0044260; GO:0090304; GO:0071704; GO:0044237; GO:0006139; GO:0008152; GO:0009987;…	3312	ENSG00000109971.13	HSPA8	5	1597.3	1412.9	2956.6	4299.6	7570.4	1565.8	2750.7	2365.3	5320	3173.4
High	IsMasterProtein	P11387	DNA topoisomerase 1 OS=Homo sapiens OX=9606 GN=TOP1 PE=1 SV=2	0	4.705	4	3	3	3	765	90.7	73	3	cell death;cell division;cell organization and biogenesis;metabolic process;regulation of biological process;response to stimulus	chromosome;cytoplasm;nucleus	catalytic activity;DNA binding;nucleotide binding;protein binding;RNA binding	[GO:0000228]; GO:0005694; GO:0031981; GO:0044428; GO:0043232; GO:0070013; GO:0005634; GO:0044446; GO:0043228; GO:0043229; GO:0043233; GO:0044424; GO:0043231; GO:0044422; GO:0043226; GO:0031974; GO:0005622; GO:0044464; GO:0043227; GO:0005575; GO:0005623;[GO:0000932]; GO:0036464; GO:0035770; GO:0044444; GO:0030529; GO:0043232; GO:0005737; GO:0044424; GO:1990904; GO:0043228; GO:0043229; GO:0005622; …	7150	ENSG00000198900.5	TOP1	0	208.1	182.4	218.7	240.8	386.4	233.3	377.5	222.5	577.9	484
High	IsMasterProtein	P11388	DNA topoisomerase 2-alpha OS=Homo sapiens OX=9606 GN=TOP2A PE=1 SV=3	0	6.677	2	2	3	2	1531	174.3	81	2	cell differentiation;cell division;cell organization and biogenesis;metabolic process;regulation of biological process;response to stimulus	chromosome;cytoplasm;nucleus	catalytic activity;DNA binding;metal ion binding;nucleotide binding;protein binding;RNA binding	[GO:0000166]; GO:0036094; GO:1901265; GO:0005488; GO:0097159; GO:1901363; GO:0003674;[GO:0000228]; GO:0005694; GO:0031981; GO:0044428; GO:0043232; GO:0070013; GO:0005634; GO:0044446; GO:0043228; GO:0043229; GO:0043233; GO:0044424; GO:0043231; GO:0044422; GO:0043226; GO:0031974; GO:0005622; GO:0044464; GO:0043227; GO:0005575; GO:0005623;[GO:0000287]; GO:0046872; GO:0043169; GO:0043167; GO:0005488;…	7153	ENSG00000131747.14	TOP2A	0	9.1	3.1	10.5	13.3	27.9	5.2	6.7	5.7	20.6	7.5
High	IsMasterProtein	P12004	Proliferating cell nuclear antigen OS=Homo sapiens OX=9606 GN=PCNA PE=1 SV=1	0	2.698	3	1	1	1	261	28.8	28	1	cell differentiation;cell organization and biogenesis;cell proliferation;cellular homeostasis;metabolic process;regulation of biological process;response to stimulus	nucleus	catalytic activity;DNA binding;enzyme regulator activity;protein binding	[GO:0000083]; GO:0000082; GO:0006355; GO:1903047; GO:0044772; GO:0044843; GO:0006351; GO:0010468; GO:1903506; GO:2000112; GO:0000278; GO:0022402; GO:0044770; GO:0010467; GO:0034645; GO:0097659; GO:0060255; GO:2001141; GO:0010556; GO:0031326; GO:0007049; GO:0009987; GO:0043170; GO:0009059; GO:0044249; GO:0044260; GO:0032774; GO:0019222; GO:0051252; GO:0009889; GO:0031323; GO:0008150; GO:0071704; G…	5111	ENSG00000132646.10	PCNA	0	48.5	37.4	146.3	213.2	604.5	209.3	111.7	217.1	296.5	176.6
High	IsMasterProtein	P12035	Keratin, type II cytoskeletal 3 OS=Homo sapiens OX=9606 GN=KRT3 PE=1 SV=3	0	19.338	8	8	16	1	628	64.4	386	8	cell death;cell differentiation;cell organization and biogenesis	cytosol	structural molecule activity	[GO:0005198]; GO:0003674;[GO:0005829]; GO:0044444; GO:0005737; GO:0044424; GO:0005622; GO:0044464; GO:0005575; GO:0005623;[GO:0005882]; GO:0045111; GO:0099513; GO:0005856; GO:0044430; GO:0099512; GO:0043232; GO:0044446; GO:0099081; GO:0043228; GO:0043229; GO:0044422; GO:0044424; GO:0099080; GO:0043226; GO:0005575; GO:0005622; GO:0044464; GO:0005623;[GO:0030855]; GO:0030154; GO:0060429; GO:0048869…	3850	ENSG00000186442.7	KRT3	0	3.3	4.1	3.8	39.5	4.4	5.2	4.6	3.3	5.7	27.8
Medium	IsMasterProtein	P12236	ADP/ATP translocase 3 OS=Homo sapiens OX=9606 GN=SLC25A6 PE=1 SV=4	0.015	1.152	3	1	1	1	298	32.8	39	1	cell death;cell organization and biogenesis;regulation of biological process;response to stimulus;transport	membrane;mitochondrion;nucleus	protein binding;transporter activity	[GO:0005215]; GO:0003674;[GO:0005471]; GO:0005347; GO:0015217; GO:0015301; GO:0000295; GO:0005346; GO:0008514; GO:0008509; GO:0099516; GO:0015216; GO:1901505; GO:0015075; GO:0015297; GO:0015215; GO:0022857; GO:0022891; GO:0015291; GO:0015605; GO:0015932; GO:0005215; GO:0022892; GO:0022804; GO:0003674;[GO:0005515]; GO:0005488; GO:0003674;[GO:0005634]; GO:0043231; GO:0043227; GO:0043229; GO:0043226…	293	ENSG00000169100.13	SLC25A6	0	50.3	35.4	54.3	62.8	82.2	41.4	50.8	48.7	72.7	78.3	Acetyl [N-Term]
High	IsMasterProtein	P12270	Nucleoprotein TPR OS=Homo sapiens OX=9606 GN=TPR PE=1 SV=3	0	3.744	1	1	1	1	2363	267.1	70	1	cell division;cell organization and biogenesis;metabolic process;regulation of biological process;response to stimulus;transport	chromosome;cytoplasm;cytoskeleton;membrane;nucleus	catalytic activity;motor activity;protein binding;RNA binding;structural molecule activity;transporter activity	[GO:0000122]; GO:0006357; GO:0006366; GO:0045892; GO:0006355; GO:0006351; GO:0010629; GO:1903507; GO:2000113; GO:0010468; GO:1903506; GO:2000112; GO:0010467; GO:0034645; GO:0097659; GO:0010605; GO:1902679; GO:0010558; GO:0031327; GO:0060255; GO:2001141; GO:0010556; GO:0031326; GO:0043170; GO:0009059; GO:0044249; GO:0044260; GO:0032774; GO:0009892; GO:0051253; GO:0009890; GO:0031324; GO:0019222; G…	7175	ENSG00000047410.13	TPR	0
High	IsMasterProtein	P12273	Prolactin-inducible protein OS=Homo sapiens OX=9606 GN=PIP PE=1 SV=1	0.002	1.777	8	1	1	1	146	16.6	24	1	metabolic process;regulation of biological process;response to stimulus;transport	extracellular;membrane;nucleus	catalytic activity;protein binding	[GO:0001580]; GO:0050912; GO:0050913; GO:0050907; GO:0050909; GO:0007606; GO:0009593; GO:0050906; GO:0007600; GO:0042221; GO:0051606; GO:0050877; GO:0050896; GO:0003008; GO:0008150; GO:0032501;[GO:0001895]; GO:0001894; GO:0048871; GO:0060249; GO:0032501; GO:0042592; GO:0008150; GO:0065008; GO:0065007;[GO:0002682]; GO:0002376; GO:0050789; GO:0008150; GO:0065007;[GO:0003779]; GO:0008092; GO:0005515…	5304	ENSG00000159763.3	PIP	0
High	IsMasterProtein	P12814	Alpha-actinin-1 OS=Homo sapiens OX=9606 GN=ACTN1 PE=1 SV=2	0	9.118	5	4	4	1	892	103	21	4	cell differentiation;cell organization and biogenesis;regulation of biological process;transport	cytoplasm;cytoskeleton;cytosol;extracellular;membrane;organelle lumen	metal ion binding;protein binding;RNA binding	[GO:0001725]; GO:0042641; GO:0097517; GO:0015629; GO:0044430; GO:0032432; GO:0005856; GO:0044446; GO:0043232; GO:0043229; GO:0044422; GO:0044424; GO:0043228; GO:0043226; GO:0005575; GO:0005622; GO:0044464; GO:0005623;[GO:0001726]; GO:0031252; GO:0120025; GO:0044464; GO:0042995; GO:0005575; GO:0005623;[GO:0002576]; GO:0045055; GO:0006887; GO:0016192; GO:0032940; GO:0006810; GO:0009987; GO:0046903;…	87	ENSG00000072110.13	ACTN1	0	12	18.8	15.6	14.1	20.2	74.3	23.6	19.6	26	15.6
High	IsMasterProtein	P12956	X-ray repair cross-complementing protein 6 OS=Homo sapiens OX=9606 GN=XRCC6 PE=1 SV=2	0	24.088	17	7	7	7	609	69.8	198	7	cell organization and biogenesis;defense response;metabolic process;regulation of biological process;response to stimulus;transport	chromosome;cytoplasm;cytosol;extracellular;membrane;nucleus;organelle lumen	catalytic activity;DNA binding;nucleotide binding;protein binding;RNA binding	[GO:0000166]; GO:0036094; GO:1901265; GO:0005488; GO:0097159; GO:1901363; GO:0003674;[GO:0000723]; GO:0006259; GO:0032200; GO:0060249; GO:0044260; GO:0090304; GO:0051276; GO:0042592; GO:0043170; GO:0044237; GO:0006139; GO:0006996; GO:0065008; GO:0071704; GO:0008152; GO:0009987; GO:0006725; GO:0034641; GO:0044238; GO:0046483; GO:1901360; GO:0016043; GO:0065007; GO:0008150; GO:0006807; GO:0071840;[…	2547	ENSG00000196419.12	XRCC6	0	194.4	199.9	407.7	459	965.4	275	382.8	399.4	729.2	569.1
High	IsMasterProtein	P13010	X-ray repair cross-complementing protein 5 OS=Homo sapiens OX=9606 GN=XRCC5 PE=1 SV=3	0	29.797	18	11	12	11	732	82.7	266	11	cell differentiation;cell organization and biogenesis;cell proliferation;defense response;metabolic process;regulation of biological process;response to stimulus;transport	chromosome;cytoplasm;cytosol;extracellular;membrane;nucleus;organelle lumen	catalytic activity;DNA binding;enzyme regulator activity;nucleotide binding;protein binding;RNA binding	[GO:0000166]; GO:0036094; GO:1901265; GO:0005488; GO:0097159; GO:1901363; GO:0003674;[GO:0000723]; GO:0006259; GO:0032200; GO:0060249; GO:0044260; GO:0090304; GO:0051276; GO:0042592; GO:0043170; GO:0044237; GO:0006139; GO:0006996; GO:0065008; GO:0071704; GO:0008152; GO:0009987; GO:0006725; GO:0034641; GO:0044238; GO:0046483; GO:1901360; GO:0016043; GO:0065007; GO:0008150; GO:0006807; GO:0071840;[…	7520	ENSG00000079246.15	XRCC5	0	372.4	405.3	643.5	794.2	1493.2	436.2	681.4	572.5	1058.9	963.4
High	IsMasterProtein	P13489	Ribonuclease inhibitor OS=Homo sapiens OX=9606 GN=RNH1 PE=1 SV=2	0	4.2	5	2	3	2	461	49.9	138	2	metabolic process;regulation of biological process	cytoplasm;cytosol	enzyme regulator activity;protein binding	[GO:0005515]; GO:0005488; GO:0003674;[GO:0005654]; GO:0031981; GO:0044428; GO:0070013; GO:0005634; GO:0044446; GO:0043229; GO:0043233; GO:0044424; GO:0043231; GO:0044422; GO:0043226; GO:0031974; GO:0005622; GO:0044464; GO:0043227; GO:0005575; GO:0005623;[GO:0005737]; GO:0044424; GO:0005622; GO:0044464; GO:0005575; GO:0005623;[GO:0005829]; GO:0044444; GO:0005737; GO:0044424; GO:0005622; GO:0044464…	6050	ENSG00000276230.4; ENSG00000023191.16	RNH1	0	44.2	39.3	108.5	124.4	335.7	43.1	65.8	96.4	145.4	154.6	Acetyl [N-Term]
High	IsMasterProtein	P13639	Elongation factor 2 OS=Homo sapiens OX=9606 GN=EEF2 PE=1 SV=4	0	11.223	5	3	4	3	858	95.3	130	3	cell differentiation;cell proliferation;metabolic process;regulation of biological process;response to stimulus;transport	cytoplasm;cytosol;extracellular;membrane;nucleus;organelle lumen;ribosome	catalytic activity;nucleotide binding;protein binding;RNA binding	[GO:0000166]; GO:0036094; GO:1901265; GO:0005488; GO:0097159; GO:1901363; GO:0003674;[GO:0002039]; GO:0005515; GO:0005488; GO:0003674;[GO:0002244]; GO:0030097; GO:0030154; GO:0048534; GO:0048869; GO:0002520; GO:0048513; GO:0009987; GO:0032502; GO:0002376; GO:0048731; GO:0048856; GO:0008150; GO:0007275; GO:0032501;[GO:0002931]; GO:0006950; GO:0050896; GO:0008150;[GO:0003009]; GO:0006941; GO:005088…	1938	ENSG00000167658.15	EEF2	0	187.7	170.1	220.7	250	435.5	184.2	249.7	202.3	473	225.3
High	IsMasterProtein	P13645	Keratin, type I cytoskeletal 10 OS=Homo sapiens OX=9606 GN=KRT10 PE=1 SV=6	0	268.439	64	34	155	28	584	58.8	5899	34	cell death;cell differentiation;metabolic process	cytoplasm;cytoskeleton;cytosol;membrane;nucleus	structural molecule activity	[GO:0001533]; GO:0005886; GO:0016020; GO:0044464; GO:0071944; GO:0005575; GO:0005623;[GO:0005198]; GO:0003674;[GO:0005615]; GO:0044421; GO:0005575; GO:0005576;[GO:0005634]; GO:0043231; GO:0043227; GO:0043229; GO:0043226; GO:0044424; GO:0005575; GO:0005622; GO:0044464; GO:0005623;[GO:0005737]; GO:0044424; GO:0005622; GO:0044464; GO:0005575; GO:0005623;[GO:0005829]; GO:0044444; GO:0005737; GO:00444…	3858	ENSG00000186395.7	KRT10	9	10880.9	9299.4	10699.4	13063	19060.6	20350.5	14774.5	12677.2	36593.9	11946.6
High	IsMasterProtein	P13647	Keratin, type II cytoskeletal 5 OS=Homo sapiens OX=9606 GN=KRT5 PE=1 SV=3	0	74.413	41	24	46	14	590	62.3	1118	24	cell death;cell organization and biogenesis;metabolic process	cytoplasm;cytosol;membrane;mitochondrion;nucleus	catalytic activity;motor activity;protein binding;structural molecule activity	[GO:0003774]; GO:0017111; GO:0016462; GO:0016818; GO:0016817; GO:0016787; GO:0003824; GO:0003674;[GO:0005198]; GO:0003674;[GO:0005200]; GO:0005198; GO:0003674;[GO:0005515]; GO:0005488; GO:0003674;[GO:0005634]; GO:0043231; GO:0043227; GO:0043229; GO:0043226; GO:0044424; GO:0005575; GO:0005622; GO:0044464; GO:0005623;[GO:0005737]; GO:0044424; GO:0005622; GO:0044464; GO:0005575; GO:0005623;[GO:00057…	3852	ENSG00000186081.11	KRT5	5	3036.3	3622	3528.2	3694.6	4755.2	6058.8	4030.1	3688.4	7520.2	3777.8
High	IsMasterProtein	P13804	Electron transfer flavoprotein subunit alpha, mitochondrial OS=Homo sapiens OX=9606 GN=ETFA PE=1 SV=1	0	4.248	8	2	2	2	333	35.1	70	2	metabolic process;transport	mitochondrion;organelle lumen	catalytic activity;nucleotide binding;protein binding	[GO:0005515]; GO:0005488; GO:0003674;[GO:0005739]; GO:0043231; GO:0044444; GO:0043227; GO:0043229; GO:0005737; GO:0044424; GO:0043226; GO:0005622; GO:0044464; GO:0005575; GO:0005623;[GO:0005759]; GO:0044429; GO:0070013; GO:0005739; GO:0044444; GO:0044446; GO:0043229; GO:0043233; GO:0044424; GO:0043231; GO:0005737; GO:0044422; GO:0043226; GO:0031974; GO:0005622; GO:0044464; GO:0043227; GO:0005575;…	2108	ENSG00000140374.15	ETFA	0	93.7	83.9	156.5	159.1	304.3	96.9	134.5	187.2	300.1	290.5
High	IsMasterProtein	P13929	Beta-enolase OS=Homo sapiens OX=9606 GN=ENO3 PE=1 SV=5	0	27.644	16	4	11	1	434	47	561	4	metabolic process	cytoplasm;cytosol;membrane	catalytic activity;metal ion binding	[GO:0000015]; GO:0044445; GO:1902494; GO:0005829; GO:0044444; GO:0032991; GO:0005737; GO:0044424; GO:0005575; GO:0005622; GO:0044464; GO:0005623;[GO:0000287]; GO:0046872; GO:0043169; GO:0043167; GO:0005488; GO:0003674;[GO:0004634]; GO:0016836; GO:0016835; GO:0016829; GO:0003824; GO:0003674;[GO:0005615]; GO:0044421; GO:0005575; GO:0005576;[GO:0005737]; GO:0044424; GO:0005622; GO:0044464; GO:000557…	2027	ENSG00000108515.17	ENO3	0	87.3	97.2	259.3	312.6	555.5	96.2	124.9	167.6	171.8	213
High	IsMasterProtein	P13995	Bifunctional methylenetetrahydrofolate dehydrogenase/cyclohydrolase, mitochondrial OS=Homo sapiens OX=9606 GN=MTHFD2 PE=1 SV=2	0	7.462	9	2	2	2	350	37.9	75	2	metabolic process	cytosol;mitochondrion;organelle lumen	catalytic activity;metal ion binding	[GO:0000287]; GO:0046872; GO:0043169; GO:0043167; GO:0005488; GO:0003674;[GO:0003824]; GO:0003674;[GO:0004477]; GO:0019238; GO:0016814; GO:0016810; GO:0016787; GO:0003824; GO:0003674;[GO:0004487]; GO:0016646; GO:0016645; GO:0016491; GO:0003824; GO:0003674;[GO:0004488]; GO:0016646; GO:0016645; GO:0016491; GO:0003824; GO:0003674;[GO:0005615]; GO:0044421; GO:0005575; GO:0005576;[GO:0005739]; GO:0043…	10797	ENSG00000065911.11	MTHFD2	0	5.3	5.9	8.5	13.5	15.7	7.3	6.6	6.5	13.4	17.6
High	IsMasterProtein	P14174	Macrophage migration inhibitory factor OS=Homo sapiens OX=9606 GN=MIF PE=1 SV=4	0.001	2.118	8	1	1	1	115	12.5	47	1	cell organization and biogenesis;cell proliferation;cellular component movement;defense response;metabolic process;regulation of biological process;response to stimulus;transport	cell surface;cytoplasm;cytosol;extracellular;organelle lumen	catalytic activity;protein binding	[GO:0001516]; GO:0006693; GO:0046457; GO:0006692; GO:0006636; GO:0046456; GO:0006690; GO:0033559; GO:0006633; GO:0046394; GO:1901570; GO:0019752; GO:1901568; GO:0006631; GO:0008610; GO:0072330; GO:0016053; GO:1901576; GO:0043436; GO:0071704; GO:0032787; GO:0044255; GO:0006629; GO:0006082; GO:0044249; GO:0044283; GO:0009058; GO:0008152; GO:0044237; GO:0044238; GO:0044281; GO:0008150; GO:0009987;[G…	4282	ENSG00000276701.2; ENSG00000240972.1	MIF	0	52.7	57.1	60.9	79.5	172.8	49.3	83.2	44.1	122.8	66.9
High	IsMasterProtein	P14618	Pyruvate kinase PKM OS=Homo sapiens OX=9606 GN=PKM PE=1 SV=4	0	12.325	10	5	6	5	531	57.9	95	5	cell death;cell organization and biogenesis;metabolic process;response to stimulus;transport	cytoplasm;cytosol;extracellular;mitochondrion;nucleus;organelle lumen	catalytic activity;metal ion binding;nucleotide binding;protein binding;RNA binding	[GO:0000166]; GO:0036094; GO:1901265; GO:0005488; GO:0097159; GO:1901363; GO:0003674;[GO:0000287]; GO:0046872; GO:0043169; GO:0043167; GO:0005488; GO:0003674;[GO:0001666]; GO:0006950; GO:0036293; GO:0050896; GO:0070482; GO:0008150; GO:0009628;[GO:0001889]; GO:0048732; GO:0061008; GO:0048513; GO:0048731; GO:0048856; GO:0007275; GO:0032502; GO:0032501; GO:0008150;[GO:0003723]; GO:0003676; GO:009715…	5315	ENSG00000067225.17	PKM	0	240.1	239	353.9	395	732.4	306.3	370.2	414.9	889.7	407.5
High	IsMasterProtein	P14678	Small nuclear ribonucleoprotein-associated proteins B and B' OS=Homo sapiens OX=9606 GN=SNRPB PE=1 SV=2	0	3.013	6	2	2	2	240	24.6	56	2	cell organization and biogenesis;metabolic process;transport	cytoplasm;cytosol;nucleus;spliceosomal complex	protein binding;RNA binding	[GO:0000243]; GO:0005684; GO:0005681; GO:0030529; GO:0044428; GO:0044424; GO:1990904; GO:0005634; GO:0044446; GO:0005622; GO:0044464; GO:0032991; GO:0043231; GO:0043229; GO:0044422; GO:0005575; GO:0005623; GO:0043227; GO:0043226;[GO:0000245]; GO:0000398; GO:0022618; GO:0000377; GO:0006397; GO:0022613; GO:0034622; GO:0071826; GO:0000375; GO:0006396; GO:0016071; GO:0044085; GO:0065003; GO:0043933; …	6628	ENSG00000125835.18	SNRPB	0	65.5	64.7	163.5	220.7	451.6	79.1	183.8	144.8	413.5	232.9
High	IsMasterProtein	P14866	Heterogeneous nuclear ribonucleoprotein L OS=Homo sapiens OX=9606 GN=HNRNPL PE=1 SV=2	0	29.156	21	8	10	7	589	64.1	241	8	metabolic process;regulation of biological process	cytoplasm;membrane;nucleus	DNA binding;protein binding;RNA binding	[GO:0000381]; GO:0000380; GO:0048024; GO:0000398; GO:0043484; GO:0050684; GO:0000377; GO:0006397; GO:0008380; GO:0010468; GO:0051252; GO:1903311; GO:0000375; GO:0006396; GO:0016071; GO:0010467; GO:0060255; GO:0016070; GO:0019219; GO:0043170; GO:0019222; GO:0044260; GO:0090304; GO:0006139; GO:0031323; GO:0051171; GO:0080090; GO:0071704; GO:0008152; GO:0050789; GO:0044237; GO:0006725; GO:0034641; G…	3191	ENSG00000282947.1; ENSG00000104824.16	HNRNPL	1	378.9	371.7	586.3	691	1345.7	486.9	748	657	1204.6	957.8
High	IsMasterProtein	P14923	Junction plakoglobin OS=Homo sapiens OX=9606 GN=JUP PE=1 SV=3	0	28.666	14	10	11	10	745	81.7	294	10	cell death;cell organization and biogenesis;cellular component movement;regulation of biological process;response to stimulus;transport	cytoplasm;cytoskeleton;cytosol;extracellular;membrane;nucleus;organelle lumen	protein binding;signal transducer activity;structural molecule activity	[GO:0001533]; GO:0005886; GO:0016020; GO:0044464; GO:0071944; GO:0005575; GO:0005623;[GO:0002159]; GO:0002934; GO:0007043; GO:0045216; GO:0034329; GO:0034330; GO:0022607; GO:0016043; GO:0044085; GO:0009987; GO:0071840; GO:0008150;[GO:0003713]; GO:0003712; GO:0000989; GO:0000988; GO:0140110; GO:0003674;[GO:0004871]; GO:0003674;[GO:0005198]; GO:0003674;[GO:0005199]; GO:0005198; GO:0003674;[GO:00054…	3728	ENSG00000173801.16	JUP	0	660.8	959.3	616.2	724.4	900.7	1296.3	868.8	617.1	1624.2	614.2
High	IsMasterProtein	P15531	Nucleoside diphosphate kinase A OS=Homo sapiens OX=9606 GN=NME1 PE=1 SV=1	0.001	2.131	5	1	1	1	152	17.1	27	1	cell differentiation;cellular homeostasis;metabolic process;regulation of biological process;response to stimulus;transport	cytoplasm;cytosol;membrane;mitochondrion;nucleus	catalytic activity;DNA binding;metal ion binding;nucleotide binding;protein binding;RNA binding	[GO:0000166]; GO:0036094; GO:1901265; GO:0005488; GO:0097159; GO:1901363; GO:0003674;[GO:0000287]; GO:0046872; GO:0043169; GO:0043167; GO:0005488; GO:0003674;[GO:0000977]; GO:0000976; GO:0001012; GO:0044212; GO:1990837; GO:0000975; GO:0003690; GO:0043565; GO:0001067; GO:0003677; GO:0003676; GO:0097159; GO:1901363; GO:0005488; GO:0003674;[GO:0002762]; GO:0002573; GO:0002761; GO:0045638; GO:1902106…	4830	ENSG00000239672.7	NME1	0	118.6	103.1	174.6	165.5	244.1	98.3	126.4	87.5	180.8	121.4
High	IsMasterProtein	P15924	Desmoplakin OS=Homo sapiens OX=9606 GN=DSP PE=1 SV=3	0	32.566	5	13	15	13	2871	331.6	307	13	cell death;cell differentiation;cell organization and biogenesis;metabolic process;regulation of biological process;response to stimulus;transport	cytoplasm;cytoskeleton;membrane;nucleus	catalytic activity;motor activity;protein binding;RNA binding;structural molecule activity	[GO:0000795]; GO:0099086; GO:0000794; GO:0044454; GO:0000228; GO:0000793; GO:0044427; GO:0044428; GO:0005694; GO:0031981; GO:0044446; GO:0005634; GO:0043232; GO:0070013; GO:0043229; GO:0044422; GO:0044424; GO:0043231; GO:0043228; GO:0043233; GO:0043226; GO:0005575; GO:0005622; GO:0044464; GO:0043227; GO:0031974; GO:0005623;[GO:0000921]; GO:0031106; GO:0043623; GO:0070925; GO:0032185; GO:0006461; …	1832	ENSG00000096696.13	DSP	0	939.9	1131.9	1086.3	1015.9	1298.7	1521.3	1188.1	959.7	1654.1	1070.5
High	IsMasterProtein	P16401	Histone H1.5 OS=Homo sapiens OX=9606 GN=HIST1H1B PE=1 SV=3	0	37.362	43	12	21	9	226	22.6	469	12	cell organization and biogenesis;regulation of biological process	chromosome;nucleus	DNA binding;protein binding;RNA binding	[GO:0000122]; GO:0006357; GO:0006366; GO:0045892; GO:0006355; GO:0006351; GO:0010629; GO:1903507; GO:2000113; GO:0010468; GO:1903506; GO:2000112; GO:0010467; GO:0034645; GO:0097659; GO:0010605; GO:1902679; GO:0010558; GO:0031327; GO:0060255; GO:2001141; GO:0010556; GO:0031326; GO:0043170; GO:0009059; GO:0044249; GO:0044260; GO:0032774; GO:0009892; GO:0051253; GO:0009890; GO:0031324; GO:0019222; G…	3009	ENSG00000184357.4	HIST1H1B	3	4558.2	3608.8	3005.7	3097.5	4013	4021.8	5049.2	3502.5	5539	2908.2	Acetyl [N-Term]
High	IsMasterProtein	P16402	Histone H1.3 OS=Homo sapiens OX=9606 GN=HIST1H1D PE=1 SV=2	0	22.839	29	8	14	1	221	22.3	322	8	cell organization and biogenesis;metabolic process;regulation of biological process	chromosome;nucleus	DNA binding;RNA binding	[GO:0000122]; GO:0006357; GO:0006366; GO:0045892; GO:0006355; GO:0006351; GO:0010629; GO:1903507; GO:2000113; GO:0010468; GO:1903506; GO:2000112; GO:0010467; GO:0034645; GO:0097659; GO:0010605; GO:1902679; GO:0010558; GO:0031327; GO:0060255; GO:2001141; GO:0010556; GO:0031326; GO:0043170; GO:0009059; GO:0044249; GO:0044260; GO:0032774; GO:0009892; GO:0051253; GO:0009890; GO:0031324; GO:0019222; G…	3007	ENSG00000124575.6	HIST1H1D	0	305.8	266.2	276.6	208.6	266.4	245.8	325.7	213.6	309.4	162.4
High	IsMasterProtein	P16403	Histone H1.2 OS=Homo sapiens OX=9606 GN=HIST1H1C PE=1 SV=2	0	25.597	38	9	16	2	213	21.4	411	9	cell organization and biogenesis;metabolic process;regulation of biological process	chromosome;nucleus	DNA binding;protein binding;RNA binding	[GO:0000122]; GO:0006357; GO:0006366; GO:0045892; GO:0006355; GO:0006351; GO:0010629; GO:1903507; GO:2000113; GO:0010468; GO:1903506; GO:2000112; GO:0010467; GO:0034645; GO:0097659; GO:0010605; GO:1902679; GO:0010558; GO:0031327; GO:0060255; GO:2001141; GO:0010556; GO:0031326; GO:0043170; GO:0009059; GO:0044249; GO:0044260; GO:0032774; GO:0009892; GO:0051253; GO:0009890; GO:0031324; GO:0019222; G…	3006	ENSG00000187837.3	HIST1H1C	4	1709.6	1412.2	1080.4	1181.6	1414.7	1729.1	2370.6	1502.5	2628.6	1298.1	Acetyl [N-Term]
High	IsMasterProtein	P16615	Sarcoplasmic/endoplasmic reticulum calcium ATPase 2 OS=Homo sapiens OX=9606 GN=ATP2A2 PE=1 SV=1	0.001	2.037	1	1	1	1	1042	114.7	21	1	cell organization and biogenesis;cellular homeostasis;regulation of biological process;response to stimulus;transport	endoplasmic reticulum;membrane	catalytic activity;metal ion binding;nucleotide binding;protein binding;transporter activity	[GO:0000166]; GO:0036094; GO:1901265; GO:0005488; GO:0097159; GO:1901363; GO:0003674;[GO:0002026]; GO:0008016; GO:0065008; GO:0060047; GO:1903522; GO:0065007; GO:0003015; GO:0008015; GO:0044057; GO:0008150; GO:0003013; GO:0003008; GO:0051239; GO:0032501; GO:0050789;[GO:0005388]; GO:0015085; GO:0015662; GO:0019829; GO:0046873; GO:0072509; GO:0042625; GO:0008324; GO:0022890; GO:0022853; GO:0042626;…	488	ENSG00000174437.16	ATP2A2	0	24.9	27	35.2	27.9	48.9	50	102.4	37.1	43.4	27
High	IsMasterProtein	P17028	Zinc finger protein 24 OS=Homo sapiens OX=9606 GN=ZNF24 PE=1 SV=4	0.002	1.745	6	1	1	1	368	42.1	20	1	metabolic process;regulation of biological process	nucleus	DNA binding;metal ion binding;protein binding	[GO:0001228]; GO:0000981; GO:0003700; GO:0140110; GO:0003674;[GO:0003676]; GO:0097159; GO:1901363; GO:0005488; GO:0003674;[GO:0003677]; GO:0003676; GO:0097159; GO:1901363; GO:0005488; GO:0003674;[GO:0003700]; GO:0140110; GO:0003674;[GO:0005515]; GO:0005488; GO:0003674;[GO:0005634]; GO:0043231; GO:0043227; GO:0043229; GO:0043226; GO:0044424; GO:0005575; GO:0005622; GO:0044464; GO:0005623;[GO:00063…	7572	ENSG00000172466.15	ZNF24	0											Acetyl [N-Term]
High	IsMasterProtein	P17096	High mobility group protein HMG-I/HMG-Y OS=Homo sapiens OX=9606 GN=HMGA1 PE=1 SV=3	0.001	2.395	21	2	2	2	107	11.7	50	2	cell organization and biogenesis;metabolic process;regulation of biological process;response to stimulus;transport	chromosome;cytosol;nucleus	catalytic activity;DNA binding;protein binding	[GO:0000785]; GO:0044427; GO:0005694; GO:0044446; GO:0043232; GO:0043229; GO:0044422; GO:0044424; GO:0043228; GO:0043226; GO:0005575; GO:0005622; GO:0044464; GO:0005623;[GO:0001158]; GO:0000976; GO:0035326; GO:0044212; GO:1990837; GO:0000975; GO:0003690; GO:0043565; GO:0001067; GO:0003677; GO:0003676; GO:0097159; GO:1901363; GO:0005488; GO:0003674;[GO:0001205]; GO:0001228; GO:0003705; GO:0000981;…	3159	ENSG00000137309.19	HMGA1	0	49.4	37.6	48.2	34.3	89	39.2	49.3	41.7	67.7	39.3
High	IsMasterProtein	P17844	Probable ATP-dependent RNA helicase DDX5 OS=Homo sapiens OX=9606 GN=DDX5 PE=1 SV=1	0	15.69	15	7	8	5	614	69.1	163	7	cell differentiation;cell growth;cell organization and biogenesis;metabolic process;regulation of biological process;response to stimulus	cytoplasm;membrane;nucleus;spliceosomal complex	catalytic activity;nucleotide binding;protein binding;RNA binding	[GO:0000122]; GO:0006357; GO:0006366; GO:0045892; GO:0006355; GO:0006351; GO:0010629; GO:1903507; GO:2000113; GO:0010468; GO:1903506; GO:2000112; GO:0010467; GO:0034645; GO:0097659; GO:0010605; GO:1902679; GO:0010558; GO:0031327; GO:0060255; GO:2001141; GO:0010556; GO:0031326; GO:0043170; GO:0009059; GO:0044249; GO:0044260; GO:0032774; GO:0009892; GO:0051253; GO:0009890; GO:0031324; GO:0019222; G…	1655	ENSG00000108654.13	DDX5	2	448	432.7	721.2	692.4	1110.7	457.4	686.1	590.8	973.6	703.2
High	IsMasterProtein	P18124	60S ribosomal protein L7 OS=Homo sapiens OX=9606 GN=RPL7 PE=1 SV=1	0.004	1.482	3	1	1	1	248	29.2	41	1	cell organization and biogenesis;metabolic process;transport	cytoplasm;cytosol;membrane;nucleus;ribosome	DNA binding;protein binding;RNA binding;structural molecule activity	[GO:0000184]; GO:0000956; GO:0006402; GO:0006401; GO:0010629; GO:0016071; GO:0016070; GO:0034655; GO:0044265; GO:0010467; GO:0010468; GO:0010605; GO:0044260; GO:0090304; GO:0006139; GO:0019439; GO:0044270; GO:0046700; GO:1901361; GO:0009057; GO:0044248; GO:0043170; GO:0060255; GO:0009892; GO:0044237; GO:0006725; GO:0034641; GO:0044238; GO:0046483; GO:1901360; GO:1901575; GO:0009056; GO:0071704; G…	6129	ENSG00000147604.13	RPL7	0	30.1	23.6	37.4	40.3	74.1	21.8	67.2	45.8	185.4	52.5	Acetyl [N-Term]
High	IsMasterProtein	P18206	Vinculin OS=Homo sapiens OX=9606 GN=VCL PE=1 SV=4	0.003	1.623	1	1	2	1	1134	123.7	32	1	cell growth;cell organization and biogenesis;cellular component movement;regulation of biological process;transport	cytoplasm;cytoskeleton;cytosol;extracellular;membrane;organelle lumen	protein binding;structural molecule activity	[GO:0002009]; GO:0048729; GO:0060429; GO:0009653; GO:0009888; GO:0032502; GO:0048856; GO:0008150;[GO:0002102]; GO:0015629; GO:0043232; GO:0043234; GO:0044430; GO:0005856; GO:0043228; GO:0043229; GO:0032991; GO:0044446; GO:0043226; GO:0044424; GO:0005575; GO:0044422; GO:0005622; GO:0044464; GO:0005623;[GO:0002162]; GO:0005515; GO:0005488; GO:0003674;[GO:0002576]; GO:0045055; GO:0006887; GO:0016192…	7414	ENSG00000035403.17	VCL	0	48.4	52.1	60.6	63.6	105.3	69.1	122.4	74.8	172.9	83.8
High	IsMasterProtein	P18583	Protein SON OS=Homo sapiens OX=9606 GN=SON PE=1 SV=4	0	13.026	3	4	4	4	2426	263.7	151	4	cell organization and biogenesis;metabolic process;regulation of biological process	extracellular;nucleus	DNA binding;protein binding;RNA binding	[GO:0000226]; GO:0007010; GO:0007017; GO:0006996; GO:0009987; GO:0016043; GO:0008150; GO:0071840;[GO:0000281]; GO:0061640; GO:1903047; GO:0000910; GO:0000278; GO:0022402; GO:0051301; GO:0007049; GO:0009987; GO:0008150;[GO:0003676]; GO:0097159; GO:1901363; GO:0005488; GO:0003674;[GO:0003677]; GO:0003676; GO:0097159; GO:1901363; GO:0005488; GO:0003674;[GO:0003723]; GO:0003676; GO:0097159; GO:190136…	6651	ENSG00000159140.19	SON	0	117.8	117.1	139.2	132.3	130.9	110	117.7	83.5	128.5	94.2
High	IsMasterProtein	P18615	Negative elongation factor E OS=Homo sapiens OX=9606 GN=NELFE PE=1 SV=3	0	183.408	65	26	96	26	380	43.2	3535	26	metabolic process;regulation of biological process	membrane;nucleus	protein binding;RNA binding	[GO:0000122]; GO:0006357; GO:0006366; GO:0045892; GO:0006355; GO:0006351; GO:0010629; GO:1903507; GO:2000113; GO:0010468; GO:1903506; GO:2000112; GO:0010467; GO:0034645; GO:0097659; GO:0010605; GO:1902679; GO:0010558; GO:0031327; GO:0060255; GO:2001141; GO:0010556; GO:0031326; GO:0043170; GO:0009059; GO:0044249; GO:0044260; GO:0032774; GO:0009892; GO:0051253; GO:0009890; GO:0031324; GO:0019222; G…	7936	ENSG00000204356.13; ENSG00000206268.11; ENSG00000233801.9; ENSG00000206357.11; ENSG00000231044.10; ENSG00000229363.9	NELFE; RDBP	0	2599.6	2595.9	12028.1	13724.6	28911.6	3417.4	4306	9841.2	9803.4	16576.7	Acetyl [N-Term]
High	IsMasterProtein	P19012	Keratin, type I cytoskeletal 15 OS=Homo sapiens OX=9606 GN=KRT15 PE=1 SV=3	0	35.747	14	10	28	1	456	49.2	417	10	cell death;cell organization and biogenesis	cytosol;nucleus	protein binding;structural molecule activity	[GO:0005198]; GO:0003674;[GO:0005200]; GO:0005198; GO:0003674;[GO:0005515]; GO:0005488; GO:0003674;[GO:0005634]; GO:0043231; GO:0043227; GO:0043229; GO:0043226; GO:0044424; GO:0005575; GO:0005622; GO:0044464; GO:0005623;[GO:0005829]; GO:0044444; GO:0005737; GO:0044424; GO:0005622; GO:0044464; GO:0005575; GO:0005623;[GO:0005882]; GO:0045111; GO:0099513; GO:0005856; GO:0044430; GO:0099512; GO:00432…	3866	ENSG00000171346.15	KRT15	0	959.6	551.9	447.1	526.7	716.9	381.4	567	391.4	1128.9	378.8
High	IsMasterProtein	P19338	Nucleolin OS=Homo sapiens OX=9606 GN=NCL PE=1 SV=3	0	37.662	20	13	17	13	710	76.6	475	13	regulation of biological process;response to stimulus	cytoplasm;membrane;nucleus	DNA binding;protein binding;RNA binding	[GO:0001525]; GO:0048514; GO:0048646; GO:0001568; GO:0009653; GO:0032502; GO:0001944; GO:0048856; GO:0008150; GO:0048731; GO:0072358; GO:0007275; GO:0072359; GO:0032501;[GO:0003676]; GO:0097159; GO:1901363; GO:0005488; GO:0003674;[GO:0003677]; GO:0003676; GO:0097159; GO:1901363; GO:0005488; GO:0003674;[GO:0003723]; GO:0003676; GO:0097159; GO:1901363; GO:0005488; GO:0003674;[GO:0005515]; GO:000548…	4691	ENSG00000115053.15	NCL	0	1059.7	1107.8	3096.7	3940.9	6621.6	1119.7	2541.7	2205.8	5117.7	3109.4
High	IsMasterProtein	P19387	DNA-directed RNA polymerase II subunit RPB3 OS=Homo sapiens OX=9606 GN=POLR2C PE=1 SV=2	0	9.434	22	4	4	4	275	31.4	52	4	metabolic process;regulation of biological process;response to stimulus	cytoplasm;cytoskeleton;cytosol;nucleus	catalytic activity;DNA binding;protein binding	[GO:0000398]; GO:0000377; GO:0006397; GO:0000375; GO:0006396; GO:0016071; GO:0008380; GO:0010467; GO:0016070; GO:0043170; GO:0044260; GO:0090304; GO:0071704; GO:0044237; GO:0006139; GO:0008152; GO:0009987; GO:0006725; GO:0034641; GO:0044238; GO:0046483; GO:1901360; GO:0008150; GO:0006807;[GO:0001055]; GO:0003899; GO:0034062; GO:0097747; GO:0016779; GO:0140098; GO:0016772; GO:0003824; GO:0016740; …	5432	ENSG00000102978.12	POLR2C	0	171.7	157.3	552.1	618.6	913.5	214	251.6	439.2	609.6	578
High	IsMasterProtein	P19388	DNA-directed RNA polymerases I, II, and III subunit RPABC1 OS=Homo sapiens OX=9606 GN=POLR2E PE=1 SV=4	0	3.185	7	1	1	1	210	24.5	62	1	metabolic process;regulation of biological process;response to stimulus	cytosol;nucleus	catalytic activity;DNA binding;protein binding	[GO:0000398]; GO:0000377; GO:0006397; GO:0000375; GO:0006396; GO:0016071; GO:0008380; GO:0010467; GO:0016070; GO:0043170; GO:0044260; GO:0090304; GO:0071704; GO:0044237; GO:0006139; GO:0008152; GO:0009987; GO:0006725; GO:0034641; GO:0044238; GO:0046483; GO:1901360; GO:0008150; GO:0006807;[GO:0001054]; GO:0003899; GO:0034062; GO:0097747; GO:0016779; GO:0140098; GO:0016772; GO:0003824; GO:0016740; …	5434	ENSG00000099817.11	POLR2E	0	28.7	32.4	78.4	97.3	167.4	36.6	39.1	57.6	84.8	97.6
High	IsMasterProtein	P19447	General transcription and DNA repair factor IIH helicase subunit XPB OS=Homo sapiens OX=9606 GN=ERCC3 PE=1 SV=1	0	4.498	3	1	1	1	782	89.2	54	1	cell death;cell differentiation;cell organization and biogenesis;metabolic process;regulation of biological process;response to stimulus	nucleus	catalytic activity;DNA binding;nucleotide binding;protein binding	[GO:0000166]; GO:0036094; GO:1901265; GO:0005488; GO:0097159; GO:1901363; GO:0003674;[GO:0000439]; GO:0043234; GO:0044428; GO:0032991; GO:0005634; GO:0044446; GO:0005575; GO:0043231; GO:0043229; GO:0044422; GO:0044424; GO:0043227; GO:0043226; GO:0005622; GO:0044464; GO:0005623;[GO:0000717]; GO:0006289; GO:0032508; GO:0006281; GO:0032392; GO:0006259; GO:0006974; GO:0071103; GO:0044260; GO:0090304;…	2071	ENSG00000163161.12	ERCC3	0
High	IsMasterProtein	P20290	Transcription factor BTF3 OS=Homo sapiens OX=9606 GN=BTF3 PE=1 SV=1	0	2.738	12	1	1	1	206	22.2	101	1	metabolic process;regulation of biological process;transport	cytoplasm;cytosol;nucleus	protein binding;RNA binding	[GO:0001701]; GO:0043009; GO:0009792; GO:0009790; GO:0007275; GO:0032501; GO:0048856; GO:0008150; GO:0032502;[GO:0003723]; GO:0003676; GO:0097159; GO:1901363; GO:0005488; GO:0003674;[GO:0005515]; GO:0005488; GO:0003674;[GO:0005634]; GO:0043231; GO:0043227; GO:0043229; GO:0043226; GO:0044424; GO:0005575; GO:0005622; GO:0044464; GO:0005623;[GO:0005737]; GO:0044424; GO:0005622; GO:0044464; GO:000557…	689	ENSG00000145741.15	BTF3	0
High	IsMasterProtein	P20674	Cytochrome c oxidase subunit 5A, mitochondrial OS=Homo sapiens OX=9606 GN=COX5A PE=1 SV=2	0.001	2.139	5	1	1	1	150	16.8	29	1	metabolic process;transport	membrane;mitochondrion	catalytic activity;metal ion binding;protein binding;transporter activity	[GO:0004129]; GO:0009055; GO:0015002; GO:0015078; GO:0016676; GO:0016491; GO:0015077; GO:0016675; GO:0003824; GO:0022890; GO:0003674; GO:0008324; GO:0015075; GO:0022891; GO:0022857; GO:0022892; GO:0005215;[GO:0005515]; GO:0005488; GO:0003674;[GO:0005739]; GO:0043231; GO:0044444; GO:0043227; GO:0043229; GO:0005737; GO:0044424; GO:0043226; GO:0005622; GO:0044464; GO:0005575; GO:0005623;[GO:0005743]…	9377	ENSG00000178741.11	COX5A	0	73.1	88.4	80.8	109.3	201.6	87.8	123.3	89.6	193.1	171.8
High	IsMasterProtein	P20700	Lamin-B1 OS=Homo sapiens OX=9606 GN=LMNB1 PE=1 SV=2	0	19.424	15	8	9	7	586	66.4	165	8	regulation of biological process;response to stimulus	membrane;nucleus	catalytic activity;motor activity;protein binding;structural molecule activity	[GO:0003774]; GO:0017111; GO:0016462; GO:0016818; GO:0016817; GO:0016787; GO:0003824; GO:0003674;[GO:0005198]; GO:0003674;[GO:0005515]; GO:0005488; GO:0003674;[GO:0005634]; GO:0043231; GO:0043227; GO:0043229; GO:0043226; GO:0044424; GO:0005575; GO:0005622; GO:0044464; GO:0005623;[GO:0005635]; GO:0012505; GO:0031967; GO:0044428; GO:0044464; GO:0031975; GO:0043227; GO:0044446; GO:0005634; GO:000557…	4001	ENSG00000113368.11	LMNB1	0	453.2	424.7	491.6	547.4	800	439.2	719.3	528.7	1223.1	512.4
High	IsMasterProtein	P20930	Filaggrin OS=Homo sapiens OX=9606 GN=FLG PE=1 SV=3	0.002	1.854	0	1	2	1	4061	434.9	43	1	cell death;cell differentiation;development;metabolic process	cytoskeleton;cytosol;nucleus	metal ion binding;protein binding;structural molecule activity	[GO:0001533]; GO:0005886; GO:0016020; GO:0044464; GO:0071944; GO:0005575; GO:0005623;[GO:0005198]; GO:0003674;[GO:0005509]; GO:0046872; GO:0043169; GO:0043167; GO:0005488; GO:0003674;[GO:0005515]; GO:0005488; GO:0003674;[GO:0005634]; GO:0043231; GO:0043227; GO:0043229; GO:0043226; GO:0044424; GO:0005575; GO:0005622; GO:0044464; GO:0005623;[GO:0005829]; GO:0044444; GO:0005737; GO:0044424; GO:00056…	2312	ENSG00000143631.10	FLG	0	79.9	67.7	83.2	114.7	132.3	194	87.9	77.7	117.4	90.8
High	IsMasterProtein	P21291	Cysteine and glycine-rich protein 1 OS=Homo sapiens OX=9606 GN=CSRP1 PE=1 SV=3	0	3.346	9	1	2	1	193	20.6	16	1		nucleus	metal ion binding;RNA binding	[GO:0003723]; GO:0003676; GO:0097159; GO:1901363; GO:0005488; GO:0003674;[GO:0005634]; GO:0043231; GO:0043227; GO:0043229; GO:0043226; GO:0044424; GO:0005575; GO:0005622; GO:0044464; GO:0005623;[GO:0005925]; GO:0005924; GO:0005912; GO:0030055; GO:0070161; GO:0030054; GO:0005575;[GO:0008270]; GO:0046914; GO:0046872; GO:0043169; GO:0043167; GO:0005488; GO:0003674;[GO:0046872]; GO:0043169; GO:004316…	1465	ENSG00000159176.13	CSRP1	0	27.9	24.6	44	75.8	87	37.3	47.8	46.8	69.6	124.7
High	IsMasterProtein	P21333	Filamin-A OS=Homo sapiens OX=9606 GN=FLNA PE=1 SV=4	0	3.331	0	1	1	1	2647	280.6	35	1	cell organization and biogenesis;cellular component movement;metabolic process;regulation of biological process;response to stimulus;transport	cytoplasm;cytoskeleton;cytosol;extracellular;membrane;nucleus	protein binding;RNA binding;signal transducer activity	[GO:0001664]; GO:0005102; GO:0005515; GO:0005488; GO:0003674;[GO:0002576]; GO:0045055; GO:0006887; GO:0016192; GO:0032940; GO:0006810; GO:0009987; GO:0046903; GO:0051234; GO:0008150; GO:0051179;[GO:0003723]; GO:0003676; GO:0097159; GO:1901363; GO:0005488; GO:0003674;[GO:0003779]; GO:0008092; GO:0005515; GO:0005488; GO:0003674;[GO:0004871]; GO:0003674;[GO:0005515]; GO:0005488; GO:0003674;[GO:00055…	2316	ENSG00000196924.14	FLNA	0	27.4	24.1	34.6	26.7	52.2	35.7	37.2	44.7	72.9	43.3
Medium	IsMasterProtein	P21953	2-oxoisovalerate dehydrogenase subunit beta, mitochondrial OS=Homo sapiens OX=9606 GN=BCKDHB PE=1 SV=2	0.012	1.204	4	1	1	1	392	43.1	0	1	metabolic process	mitochondrion;organelle lumen	catalytic activity;protein binding	[GO:0003824]; GO:0003674;[GO:0003826]; GO:0016491; GO:0003824; GO:0003674;[GO:0003863]; GO:0016624; GO:0016903; GO:0016491; GO:0003824; GO:0003674;[GO:0005515]; GO:0005488; GO:0003674;[GO:0005739]; GO:0043231; GO:0044444; GO:0043227; GO:0043229; GO:0005737; GO:0044424; GO:0043226; GO:0005622; GO:0044464; GO:0005575; GO:0005623;[GO:0005759]; GO:0044429; GO:0070013; GO:0005739; GO:0044444; GO:00444…	594	ENSG00000083123.14	BCKDHB	0
High	IsMasterProtein	P22061	Protein-L-isoaspartate(D-aspartate) O-methyltransferase OS=Homo sapiens OX=9606 GN=PCMT1 PE=1 SV=4	0	3.413	6	1	1	1	227	24.6	39	1	metabolic process	cytoplasm;cytosol	catalytic activity;protein binding	[GO:0004719]; GO:0008757; GO:0051998; GO:0008168; GO:0008276; GO:0010340; GO:0016741; GO:0140096; GO:0008171; GO:0016740; GO:0003824; GO:0003674;[GO:0005515]; GO:0005488; GO:0003674;[GO:0005737]; GO:0044424; GO:0005622; GO:0044464; GO:0005575; GO:0005623;[GO:0005829]; GO:0044444; GO:0005737; GO:0044424; GO:0005622; GO:0044464; GO:0005575; GO:0005623;[GO:0006464]; GO:0036211; GO:0044267; GO:001953…	5110		PCMT1	0	28.6	13	7.1	6.5	31.3	16.3	12.8	9.8	15.4	10.7
High	IsMasterProtein	P22087	rRNA 2'-O-methyltransferase fibrillarin OS=Homo sapiens OX=9606 GN=FBL PE=1 SV=2	0	2.989	4	1	1	1	321	33.8	29	1	cell differentiation;cell organization and biogenesis;metabolic process	chromosome;membrane;nucleus	catalytic activity;protein binding;RNA binding	[GO:0000179]; GO:0008170; GO:0016433; GO:0008168; GO:0008649; GO:0016741; GO:0008173; GO:0008757; GO:0140102; GO:0016740; GO:0140098; GO:0003824; GO:0003674;[GO:0000494]; GO:0031126; GO:0034963; GO:0043144; GO:0043628; GO:0033967; GO:0016074; GO:0034470; GO:0031123; GO:0034660; GO:0006396; GO:0016070; GO:0010467; GO:0044260; GO:0090304; GO:0043170; GO:0044237; GO:0006139; GO:0071704; GO:0008152; …	2091	ENSG00000280548.3; ENSG00000105202.8	FBL	0
High	IsMasterProtein	P22314	Ubiquitin-like modifier-activating enzyme 1 OS=Homo sapiens OX=9606 GN=UBA1 PE=1 SV=3	0.001	2.207	2	1	1	1	1058	117.8	36	1	metabolic process;response to stimulus	cytoplasm;cytosol;membrane;mitochondrion;nucleus	catalytic activity;nucleotide binding;protein binding;RNA binding	[GO:0000166]; GO:0036094; GO:1901265; GO:0005488; GO:0097159; GO:1901363; GO:0003674;[GO:0000792]; GO:0000785; GO:0044427; GO:0005694; GO:0044446; GO:0043232; GO:0043229; GO:0044422; GO:0044424; GO:0043228; GO:0043226; GO:0005575; GO:0005622; GO:0044464; GO:0005623;[GO:0003723]; GO:0003676; GO:0097159; GO:1901363; GO:0005488; GO:0003674;[GO:0004839]; GO:0008641; GO:0016877; GO:0016874; GO:0003824…	7317	ENSG00000130985.16	UBA1	0
High	IsMasterProtein	P22532	Small proline-rich protein 2D OS=Homo sapiens OX=9606 GN=SPRR2D PE=2 SV=2	0	5.215	18	1	3	1	72	7.9	58	1	cell death;cell differentiation;metabolic process	cytoplasm;cytoskeleton;cytosol	structural molecule activity	[GO:0001533]; GO:0005886; GO:0016020; GO:0044464; GO:0071944; GO:0005575; GO:0005623;[GO:0005198]; GO:0003674;[GO:0005737]; GO:0044424; GO:0005622; GO:0044464; GO:0005575; GO:0005623;[GO:0005829]; GO:0044444; GO:0005737; GO:0044424; GO:0005622; GO:0044464; GO:0005575; GO:0005623;[GO:0008544]; GO:0009888; GO:0048856; GO:0032502; GO:0008150;[GO:0018149]; GO:0006464; GO:0036211; GO:0044267; GO:00195…	6703	ENSG00000163216.6	SPRR2D	0	362	425.5	422.3	364.2	471.1	456.4	480.2	396.6	510.5	347.9
High	IsMasterProtein	P22626	Heterogeneous nuclear ribonucleoproteins A2/B1 OS=Homo sapiens OX=9606 GN=HNRNPA2B1 PE=1 SV=2	0	54.213	53	15	27	14	353	37.4	730	15	metabolic process;regulation of biological process;response to stimulus;transport	cytoplasm;extracellular;membrane;nucleus;spliceosomal complex	DNA binding;protein binding;RNA binding	[GO:0000122]; GO:0006357; GO:0006366; GO:0045892; GO:0006355; GO:0006351; GO:0010629; GO:1903507; GO:2000113; GO:0010468; GO:1903506; GO:2000112; GO:0010467; GO:0034645; GO:0097659; GO:0010605; GO:1902679; GO:0010558; GO:0031327; GO:0060255; GO:2001141; GO:0010556; GO:0031326; GO:0043170; GO:0009059; GO:0044249; GO:0044260; GO:0032774; GO:0009892; GO:0051253; GO:0009890; GO:0031324; GO:0019222; G…	3181	ENSG00000122566.20	HNRNPA2B1	1	1689.8	1607.6	3103.9	3850.2	6475.3	1917.3	3408.1	3273.1	6378	3996
High	IsMasterProtein	P22695	Cytochrome b-c1 complex subunit 2, mitochondrial OS=Homo sapiens OX=9606 GN=UQCRC2 PE=1 SV=3	0	3.321	5	1	1	1	453	48.4	69	1	metabolic process;transport	membrane;mitochondrion	catalytic activity;metal ion binding;protein binding	[GO:0003824]; GO:0003674;[GO:0004222]; GO:0004175; GO:0008237; GO:0070011; GO:0008233; GO:0016787; GO:0140096; GO:0003824; GO:0003674;[GO:0005515]; GO:0005488; GO:0003674;[GO:0005654]; GO:0031981; GO:0044428; GO:0070013; GO:0005634; GO:0044446; GO:0043229; GO:0043233; GO:0044424; GO:0043231; GO:0044422; GO:0043226; GO:0031974; GO:0005622; GO:0044464; GO:0043227; GO:0005575; GO:0005623;[GO:0005739…	7385	ENSG00000140740.10; ENSG00000284493.1	UQCRC2	0	30.5	35.9	40.9	30.8	39.8	34.5	47	36.1	46.3	38
High	IsMasterProtein	P23025	DNA repair protein complementing XP-A cells OS=Homo sapiens OX=9606 GN=XPA PE=1 SV=1	0.006	1.412	9	1	1	1	273	31.3	17	1	cell organization and biogenesis;metabolic process;regulation of biological process;response to stimulus	cytoplasm;nucleus	DNA binding;metal ion binding;protein binding	[GO:0000110]; GO:0000109; GO:0043234; GO:0044428; GO:1990391; GO:0032991; GO:0005634; GO:0044446; GO:0005575; GO:0043231; GO:0043229; GO:0044422; GO:0044424; GO:0043227; GO:0043226; GO:0005622; GO:0044464; GO:0005623;[GO:0000715]; GO:0006289; GO:0051276; GO:0006281; GO:0006996; GO:0006259; GO:0006974; GO:0016043; GO:0044260; GO:0090304; GO:0033554; GO:0009987; GO:0071840; GO:0043170; GO:0044237; …	7507	ENSG00000136936.10	XPA	0											Acetyl [N-Term]
High	IsMasterProtein	P23246	Splicing factor, proline- and glutamine-rich OS=Homo sapiens OX=9606 GN=SFPQ PE=1 SV=2	0	31.458	19	9	10	9	707	76.1	369	9	cell organization and biogenesis;defense response;metabolic process;regulation of biological process;response to stimulus	chromosome;cytoplasm;nucleus	DNA binding;protein binding;RNA binding	[GO:0000122]; GO:0006357; GO:0006366; GO:0045892; GO:0006355; GO:0006351; GO:0010629; GO:1903507; GO:2000113; GO:0010468; GO:1903506; GO:2000112; GO:0010467; GO:0034645; GO:0097659; GO:0010605; GO:1902679; GO:0010558; GO:0031327; GO:0060255; GO:2001141; GO:0010556; GO:0031326; GO:0043170; GO:0009059; GO:0044249; GO:0044260; GO:0032774; GO:0009892; GO:0051253; GO:0009890; GO:0031324; GO:0019222; G…	6421	ENSG00000116560.10	SFPQ	0	422.3	383.9	645.3	602.2	1059.4	419.2	700.3	595.6	1173.2	687.5
High	IsMasterProtein	P23396	40S ribosomal protein S3 OS=Homo sapiens OX=9606 GN=RPS3 PE=1 SV=2	0.006	1.378	3	1	1	1	243	26.7	28	1	cell death;cell division;cell organization and biogenesis;metabolic process;regulation of biological process;response to stimulus;transport	cytoplasm;cytoskeleton;cytosol;endoplasmic reticulum;membrane;mitochondrion;nucleus;organelle lumen;ribosome	catalytic activity;DNA binding;protein binding;RNA binding;structural molecule activity	[GO:0000184]; GO:0000956; GO:0006402; GO:0006401; GO:0010629; GO:0016071; GO:0016070; GO:0034655; GO:0044265; GO:0010467; GO:0010468; GO:0010605; GO:0044260; GO:0090304; GO:0006139; GO:0019439; GO:0044270; GO:0046700; GO:1901361; GO:0009057; GO:0044248; GO:0043170; GO:0060255; GO:0009892; GO:0044237; GO:0006725; GO:0034641; GO:0044238; GO:0046483; GO:1901360; GO:1901575; GO:0009056; GO:0071704; G…	6188	ENSG00000149273.14	RPS3	0	152.7	148.3	157.6	156.2	217.5	158.8	212.3	176.8	248.6	166
Medium	IsMasterProtein	P23490	Loricrin OS=Homo sapiens OX=9606 GN=LOR PE=1 SV=2	0.02	1.021	4	1	1	1	312	25.7	21	1	cell death;cell differentiation;cell organization and biogenesis;metabolic process	cytoplasm;cytoskeleton;cytosol;nucleus	protein binding;structural molecule activity	[GO:0001533]; GO:0005886; GO:0016020; GO:0044464; GO:0071944; GO:0005575; GO:0005623;[GO:0005198]; GO:0003674;[GO:0005200]; GO:0005198; GO:0003674;[GO:0005515]; GO:0005488; GO:0003674;[GO:0005634]; GO:0043231; GO:0043227; GO:0043229; GO:0043226; GO:0044424; GO:0005575; GO:0005622; GO:0044464; GO:0005623;[GO:0005654]; GO:0031981; GO:0044428; GO:0070013; GO:0005634; GO:0044446; GO:0043229; GO:00432…	4014	ENSG00000203782.5	LOR	0	33.6	33.8	39.2	46.5	38	38	44.2	33.2	53.4	32.8
High	IsMasterProtein	P23528	Cofilin-1 OS=Homo sapiens OX=9606 GN=CFL1 PE=1 SV=3	0	7.372	19	3	5	3	166	18.5	159	3	cell organization and biogenesis;cellular component movement;metabolic process;regulation of biological process;response to stimulus	cytoplasm;cytoskeleton;cytosol;membrane;nucleus	protein binding	[GO:0000281]; GO:0061640; GO:1903047; GO:0000910; GO:0000278; GO:0022402; GO:0051301; GO:0007049; GO:0009987; GO:0008150;[GO:0001755]; GO:0001667; GO:0014032; GO:0016477; GO:0014031; GO:0014033; GO:0048864; GO:0048870; GO:0048468; GO:0048762; GO:0048863; GO:0006928; GO:0040011; GO:0051674; GO:0030154; GO:0048856; GO:0048869; GO:0060485; GO:0009987; GO:0008150; GO:0051179; GO:0032502; GO:0009888; …	1072	ENSG00000172757.12	CFL1	0	212	154.5	409.3	447.7	1118.4	193.4	318.1	304.2	588.9	371.3	Acetyl [N-Term]
High	IsMasterProtein	P24928	DNA-directed RNA polymerase II subunit RPB1 OS=Homo sapiens OX=9606 GN=POLR2A PE=1 SV=2	0	68.689	14	26	30	26	1970	217	675	26	metabolic process;regulation of biological process;response to stimulus	cytoplasm;nucleus	catalytic activity;DNA binding;metal ion binding;protein binding;RNA binding	[GO:0000398]; GO:0000377; GO:0006397; GO:0000375; GO:0006396; GO:0016071; GO:0008380; GO:0010467; GO:0016070; GO:0043170; GO:0044260; GO:0090304; GO:0071704; GO:0044237; GO:0006139; GO:0008152; GO:0009987; GO:0006725; GO:0034641; GO:0044238; GO:0046483; GO:1901360; GO:0008150; GO:0006807;[GO:0000974]; GO:0043234; GO:0032991; GO:0005575;[GO:0001055]; GO:0003899; GO:0034062; GO:0097747; GO:0016779;…	5430		POLR2A	0	1458.6	1493.4	4045.4	4727.6	6924.3	1688.8	2129.1	3095.7	4016	5226.7
High	IsMasterProtein	P25205	DNA replication licensing factor MCM3 OS=Homo sapiens OX=9606 GN=MCM3 PE=1 SV=3	0	8.228	6	4	4	4	808	90.9	98	4	metabolic process	cytoplasm;membrane;nucleus	catalytic activity;DNA binding;nucleotide binding;protein binding	[GO:0000082]; GO:0044772; GO:0044843; GO:0044770; GO:1903047; GO:0022402; GO:0000278; GO:0007049; GO:0009987; GO:0008150;[GO:0000166]; GO:0036094; GO:1901265; GO:0005488; GO:0097159; GO:1901363; GO:0003674;[GO:0000784]; GO:0000781; GO:0044454; GO:0098687; GO:0000228; GO:0044427; GO:0044428; GO:0005694; GO:0031981; GO:0044446; GO:0005634; GO:0043232; GO:0070013; GO:0043229; GO:0044422; GO:0044424;…	4172	ENSG00000112118.18	MCM3	0	96.1	86.8	195.7	232	477.1	108.4	165.6	151.6	248.4	231.9	Acetyl [N-Term]
High	IsMasterProtein	P25398	40S ribosomal protein S12 OS=Homo sapiens OX=9606 GN=RPS12 PE=1 SV=3	0	6.202	17	1	3	1	132	14.5	122	1	cell organization and biogenesis;metabolic process;transport	cytoplasm;cytosol;membrane;ribosome	RNA binding;structural molecule activity	[GO:0000184]; GO:0000956; GO:0006402; GO:0006401; GO:0010629; GO:0016071; GO:0016070; GO:0034655; GO:0044265; GO:0010467; GO:0010468; GO:0010605; GO:0044260; GO:0090304; GO:0006139; GO:0019439; GO:0044270; GO:0046700; GO:1901361; GO:0009057; GO:0044248; GO:0043170; GO:0060255; GO:0009892; GO:0044237; GO:0006725; GO:0034641; GO:0044238; GO:0046483; GO:1901360; GO:1901575; GO:0009056; GO:0071704; G…	6206	ENSG00000112306.7	RPS12	0	11.6	3.1	11.9	13.1	28.1	6	10.1	9.6	35.1	12.8	Acetyl [N-Term]
High	IsMasterProtein	P25685	DnaJ homolog subfamily B member 1 OS=Homo sapiens OX=9606 GN=DNAJB1 PE=1 SV=4	0	3.215	3	1	1	1	340	38	69	1	cell communication;cell organization and biogenesis;cellular homeostasis;coagulation;metabolic process;regulation of biological process;response to stimulus	cytoplasm;cytosol;membrane;mitochondrion;nucleus	catalytic activity;enzyme regulator activity;metal ion binding;nucleotide binding;protein binding	[GO:0000086]; GO:0044772; GO:0044839; GO:0044770; GO:1903047; GO:0022402; GO:0000278; GO:0007049; GO:0009987; GO:0008150;[GO:0000166]; GO:0036094; GO:1901265; GO:0005488; GO:0097159; GO:1901363; GO:0003674;[GO:0000287]; GO:0046872; GO:0043169; GO:0043167; GO:0005488; GO:0003674;[GO:0001106]; GO:0001104; GO:0001191; GO:0003714; GO:0001076; GO:0003712; GO:0000989; GO:0000988; GO:0140110; GO:0003674…	3337	ENSG00000132002.7	DNAJB1	0
High	IsMasterProtein	P25705	ATP synthase subunit alpha, mitochondrial OS=Homo sapiens OX=9606 GN=ATP5F1A PE=1 SV=1	0	47.801	27	11	16	11	553	59.7	675	11	cell organization and biogenesis;metabolic process;regulation of biological process;transport	membrane;mitochondrion;organelle lumen	catalytic activity;nucleotide binding;protein binding;RNA binding;transporter activity	[GO:0000166]; GO:0036094; GO:1901265; GO:0005488; GO:0097159; GO:1901363; GO:0003674;[GO:0001937]; GO:0001935; GO:0001936; GO:0050680; GO:0050673; GO:0050678; GO:0008285; GO:0008283; GO:0042127; GO:0048523; GO:0008150; GO:0050794; GO:0009987; GO:0048519; GO:0050789; GO:0065007;[GO:0003723]; GO:0003676; GO:0097159; GO:1901363; GO:0005488; GO:0003674;[GO:0005515]; GO:0005488; GO:0003674;[GO:0005524…	498	ENSG00000152234.15	ATP5A1	0	610.6	591.6	928.6	1446.3	2286.1	649	1156.6	1106.7	2144.7	2042.7
High	IsMasterProtein	P26368	Splicing factor U2AF 65 kDa subunit OS=Homo sapiens OX=9606 GN=U2AF2 PE=1 SV=4	0	11.99	9	4	5	4	475	53.5	133	4	metabolic process;regulation of biological process;transport	nucleus;spliceosomal complex	protein binding;RNA binding	[GO:0000243]; GO:0005684; GO:0005681; GO:0030529; GO:0044428; GO:0044424; GO:1990904; GO:0005634; GO:0044446; GO:0005622; GO:0044464; GO:0032991; GO:0043231; GO:0043229; GO:0044422; GO:0005575; GO:0005623; GO:0043227; GO:0043226;[GO:0000398]; GO:0000377; GO:0006397; GO:0000375; GO:0006396; GO:0016071; GO:0008380; GO:0010467; GO:0016070; GO:0043170; GO:0044260; GO:0090304; GO:0071704; GO:0044237; …	11338	ENSG00000063244.12	U2AF2	0	237.9	256.9	354.5	458.1	1062.3	323.5	449.3	370.6	605.8	474.8
High	IsMasterProtein	P26599	Polypyrimidine tract-binding protein 1 OS=Homo sapiens OX=9606 GN=PTBP1 PE=1 SV=1	0	46.92	31	10	15	10	531	57.2	459	10	metabolic process;regulation of biological process;response to stimulus	membrane;nucleus	protein binding;RNA binding	[GO:0000381]; GO:0000380; GO:0048024; GO:0000398; GO:0043484; GO:0050684; GO:0000377; GO:0006397; GO:0008380; GO:0010468; GO:0051252; GO:1903311; GO:0000375; GO:0006396; GO:0016071; GO:0010467; GO:0060255; GO:0016070; GO:0019219; GO:0043170; GO:0019222; GO:0044260; GO:0090304; GO:0006139; GO:0031323; GO:0051171; GO:0080090; GO:0071704; GO:0008152; GO:0050789; GO:0044237; GO:0006725; GO:0034641; G…	5725	ENSG00000011304.19	PTBP1	0	439.5	470.7	520.3	610.7	1048	547.4	750.7	468.2	837.7	614.3	Acetyl [N-Term]
High	IsMasterProtein	P26641	Elongation factor 1-gamma OS=Homo sapiens OX=9606 GN=EEF1G PE=1 SV=3	0.001	2.257	5	1	1	1	437	50.1	21	1	metabolic process;response to stimulus	cytoplasm;cytosol;endoplasmic reticulum;membrane;nucleus	catalytic activity;protein binding;RNA binding	[GO:0003746]; GO:0008135; GO:0003723; GO:0003676; GO:0097159; GO:1901363; GO:0005488; GO:0003674;[GO:0004364]; GO:0016765; GO:0016740; GO:0003824; GO:0003674;[GO:0005515]; GO:0005488; GO:0003674;[GO:0005634]; GO:0043231; GO:0043227; GO:0043229; GO:0043226; GO:0044424; GO:0005575; GO:0005622; GO:0044464; GO:0005623;[GO:0005737]; GO:0044424; GO:0005622; GO:0044464; GO:0005575; GO:0005623;[GO:000578…	1937	ENSG00000254772.9	EEF1G	0	7.1	7.8	12.1	11.2	14.5	13.1	13.8	10.5	31.6	11.6
High	IsMasterProtein	P27348	14-3-3 protein theta OS=Homo sapiens OX=9606 GN=YWHAQ PE=1 SV=1	0	44.279	66	13	23	8	245	27.7	530	13	cell organization and biogenesis;regulation of biological process;response to stimulus;transport	cytoplasm;cytosol;membrane;mitochondrion	protein binding	[GO:0005515]; GO:0005488; GO:0003674;[GO:0005737]; GO:0044424; GO:0005622; GO:0044464; GO:0005575; GO:0005623;[GO:0005739]; GO:0043231; GO:0044444; GO:0043227; GO:0043229; GO:0005737; GO:0044424; GO:0043226; GO:0005622; GO:0044464; GO:0005575; GO:0005623;[GO:0005829]; GO:0044444; GO:0005737; GO:0044424; GO:0005622; GO:0044464; GO:0005575; GO:0005623;[GO:0005925]; GO:0005924; GO:0005912; GO:003005…	10971	ENSG00000134308.13	YWHAQ	1	372.9	380.8	2135.1	2158.6	5350.7	492.8	928.7	1024.8	1337.7	1698.7
High	IsMasterProtein	P27816	Microtubule-associated protein 4 OS=Homo sapiens OX=9606 GN=MAP4 PE=1 SV=3	0.003	1.534	2	1	1	1	1152	120.9	20	1	cell division;cell organization and biogenesis;cellular component movement;regulation of biological process	cytoplasm;cytoskeleton	protein binding;RNA binding;structural molecule activity	[GO:0003723]; GO:0003676; GO:0097159; GO:1901363; GO:0005488; GO:0003674;[GO:0005198]; GO:0003674;[GO:0005515]; GO:0005488; GO:0003674;[GO:0005737]; GO:0044424; GO:0005622; GO:0044464; GO:0005575; GO:0005623;[GO:0005856]; GO:0043232; GO:0043228; GO:0043229; GO:0043226; GO:0044424; GO:0005575; GO:0005622; GO:0044464; GO:0005623;[GO:0005874]; GO:0015630; GO:0099513; GO:0005856; GO:0044430; GO:00995…	4134	ENSG00000047849.21	MAP4	0											Acetyl [N-Term]
High	IsMasterProtein	P27824	Calnexin OS=Homo sapiens OX=9606 GN=CANX PE=1 SV=2	0.001	2.329	2	1	1	1	592	67.5	41	1	metabolic process;regulation of biological process;response to stimulus;transport	cytoplasm;endoplasmic reticulum;membrane;organelle lumen;ribosome	metal ion binding;protein binding;RNA binding	[GO:0002474]; GO:0048002; GO:0019882; GO:0002376; GO:0008150;[GO:0003723]; GO:0003676; GO:0097159; GO:1901363; GO:0005488; GO:0003674;[GO:0005509]; GO:0046872; GO:0043169; GO:0043167; GO:0005488; GO:0003674;[GO:0005515]; GO:0005488; GO:0003674;[GO:0005737]; GO:0044424; GO:0005622; GO:0044464; GO:0005575; GO:0005623;[GO:0005783]; GO:0012505; GO:0043231; GO:0044444; GO:0044464; GO:0043227; GO:00432…	821	ENSG00000127022.14; ENSG00000283777.1	CANX	0	23.3	24.7	20.8	27.8	40.7	27.8	39.4	25.6	94.8	26.5
Medium	IsMasterProtein	P28482	Mitogen-activated protein kinase 1 OS=Homo sapiens OX=9606 GN=MAPK1 PE=1 SV=3	0.018	1.101	3	1	1	1	360	41.4	0	1	cell communication;cell death;cell differentiation;cell proliferation;cellular component movement;cellular homeostasis;metabolic process;regulation of biological process;response to stimulus;transport	cytoplasm;cytoskeleton;cytosol;endosome;extracellular;Golgi;membrane;mitochondrion;nucleus;organelle lumen	catalytic activity;DNA binding;nucleotide binding;protein binding;signal transducer activity	[GO:0000165]; GO:0023014; GO:0035556; GO:0006468; GO:0007165; GO:0006464; GO:0016310; GO:0007154; GO:0009987; GO:0023052; GO:0050794; GO:0051716; GO:0036211; GO:0044267; GO:0006796; GO:0008150; GO:0050789; GO:0050896; GO:0019538; GO:0043412; GO:0044260; GO:0006793; GO:0065007; GO:0043170; GO:0044238; GO:1901564; GO:0044237; GO:0071704; GO:0008152; GO:0006807;[GO:0000166]; GO:0036094; GO:1901265; …	5594	ENSG00000100030.14	MAPK1	0	159.5	162.4	185.2	179	280.8	196	254.9	203.5	280.7	192.4
High	IsMasterProtein	P29373	Cellular retinoic acid-binding protein 2 OS=Homo sapiens OX=9606 GN=CRABP2 PE=1 SV=2	0	8.817	33	4	4	4	138	15.7	103	4	metabolic process;regulation of biological process;response to stimulus;transport	cytoplasm;cytosol;endoplasmic reticulum;nucleus	protein binding;transporter activity	[GO:0001972]; GO:0005501; GO:0033293; GO:0019840; GO:0031406; GO:0008289; GO:0043168; GO:0043177; GO:0005488; GO:0043167; GO:0036094; GO:0003674;[GO:0002138]; GO:0016102; GO:0042573; GO:0072330; GO:0016101; GO:0016114; GO:0001523; GO:0032787; GO:0034754; GO:0046394; GO:0006721; GO:0008299; GO:0019752; GO:0042445; GO:0044237; GO:0016053; GO:0006720; GO:0008610; GO:0044249; GO:0043436; GO:0008152; …	1382	ENSG00000143320.8	CRABP2	0	208	193.2	435.2	512	947.4	187.5	263.7	218.8	367.6	228.9
High	IsMasterProtein	P29401	Transketolase OS=Homo sapiens OX=9606 GN=TKT PE=1 SV=3	0	10.022	8	4	4	4	623	67.8	104	4	metabolic process;regulation of biological process	cytosol	catalytic activity;metal ion binding;protein binding	[GO:0003824]; GO:0003674;[GO:0004802]; GO:0016744; GO:0016740; GO:0003824; GO:0003674;[GO:0005515]; GO:0005488; GO:0003674;[GO:0005654]; GO:0031981; GO:0044428; GO:0070013; GO:0005634; GO:0044446; GO:0043229; GO:0043233; GO:0044424; GO:0043231; GO:0044422; GO:0043226; GO:0031974; GO:0005622; GO:0044464; GO:0043227; GO:0005575; GO:0005623;[GO:0005777]; GO:0042579; GO:0043231; GO:0044444; GO:004322…	7086	ENSG00000163931.15	TKT	0	154.4	146.8	253.1	298.1	478.4	169.8	181.5	197.8	235.4	215.2
High	IsMasterProtein	P29692	Elongation factor 1-delta OS=Homo sapiens OX=9606 GN=EEF1D PE=1 SV=5	0	2.472	2	1	1	1	281	31.1	30	1	metabolic process;regulation of biological process;response to stimulus	cytoplasm;cytosol;endoplasmic reticulum;nucleus	DNA binding;protein binding;RNA binding;signal transducer activity	[GO:0001650]; GO:0044452; GO:0005730; GO:0044428; GO:0031981; GO:0043232; GO:0005634; GO:0044446; GO:0070013; GO:0043228; GO:0043229; GO:0043231; GO:0044422; GO:0044424; GO:0043233; GO:0043226; GO:0043227; GO:0005575; GO:0005622; GO:0044464; GO:0031974; GO:0005623;[GO:0003677]; GO:0003676; GO:0097159; GO:1901363; GO:0005488; GO:0003674;[GO:0003746]; GO:0008135; GO:0003723; GO:0003676; GO:0097159;…	1936	ENSG00000104529.17; ENSG00000273594.4	EEF1D	0	53.6	58.6	127.3	138.1	179.1	71.8	324.8	106.5	327.5	125
High	IsMasterProtein	P30041	Peroxiredoxin-6 OS=Homo sapiens OX=9606 GN=PRDX6 PE=1 SV=3	0	5.058	6	1	1	1	224	25	70	1	cellular homeostasis;metabolic process;regulation of biological process;response to stimulus;transport	cytoplasm;cytosol;extracellular;membrane;nucleus;organelle lumen;vacuole	antioxidant activity;catalytic activity;protein binding	[GO:0003824]; GO:0003674;[GO:0004601]; GO:0016209; GO:0016684; GO:0003674; GO:0016491; GO:0003824;[GO:0004602]; GO:0004601; GO:0016209; GO:0016684; GO:0003674; GO:0016491; GO:0003824;[GO:0004623]; GO:0004620; GO:0052689; GO:0016298; GO:0016788; GO:0016787; GO:0003824; GO:0003674;[GO:0005515]; GO:0005488; GO:0003674;[GO:0005576]; GO:0005575;[GO:0005615]; GO:0044421; GO:0005575; GO:0005576;[GO:0005…	9588	ENSG00000117592.8	PRDX6	0	7.3	5.4	16.6	21.8	58.4	8.1	14	15.2	33.3	17.4
High	IsMasterProtein	P30044	Peroxiredoxin-5, mitochondrial OS=Homo sapiens OX=9606 GN=PRDX5 PE=1 SV=4	0	4.759	14	2	2	2	214	22.1	62	2	cell death;cellular homeostasis;defense response;metabolic process;regulation of biological process;response to stimulus	cytoplasm;cytosol;mitochondrion;nucleus;organelle lumen	antioxidant activity;catalytic activity;DNA binding;enzyme regulator activity;protein binding	[GO:0001016]; GO:0044212; GO:0000975; GO:0001067; GO:0003677; GO:0003676; GO:0097159; GO:1901363; GO:0005488; GO:0003674;[GO:0004601]; GO:0016209; GO:0016684; GO:0003674; GO:0016491; GO:0003824;[GO:0005102]; GO:0005515; GO:0005488; GO:0003674;[GO:0005615]; GO:0044421; GO:0005575; GO:0005576;[GO:0005634]; GO:0043231; GO:0043227; GO:0043229; GO:0043226; GO:0044424; GO:0005575; GO:0005622; GO:004446…	25824	ENSG00000126432.13	PRDX5	0
High	IsMasterProtein	P30048	Thioredoxin-dependent peroxide reductase, mitochondrial OS=Homo sapiens OX=9606 GN=PRDX3 PE=1 SV=3	0	16.208	17	4	5	4	256	27.7	181	4	cell death;cell differentiation;cell organization and biogenesis;cellular homeostasis;metabolic process;regulation of biological process;response to stimulus	cytoplasm;cytosol;endosome;mitochondrion;organelle lumen	antioxidant activity;catalytic activity;enzyme regulator activity;protein binding	[GO:0001893]; GO:0001890; GO:0003006; GO:0048856; GO:0060135; GO:0048513; GO:0048608; GO:0022414; GO:0032502; GO:0007565; GO:0048609; GO:0048731; GO:0061458; GO:0000003; GO:0008150; GO:0044703; GO:0044706; GO:0032504; GO:0007275; GO:0051704; GO:0032501;[GO:0004601]; GO:0016209; GO:0016684; GO:0003674; GO:0016491; GO:0003824;[GO:0005515]; GO:0005488; GO:0003674;[GO:0005737]; GO:0044424; GO:0005622…	10935	ENSG00000165672.6	PRDX3	0	308.1	260.6	259.8	305.4	474.1	352.2	384.9	379.5	635.2	748.9
High	IsMasterProtein	P30084	Enoyl-CoA hydratase, mitochondrial OS=Homo sapiens OX=9606 GN=ECHS1 PE=1 SV=4	0	14.536	12	2	4	2	290	31.4	178	2	metabolic process	mitochondrion;organelle lumen	catalytic activity;protein binding	[GO:0003824]; GO:0003674;[GO:0004300]; GO:0016836; GO:0016835; GO:0016829; GO:0003824; GO:0003674;[GO:0005515]; GO:0005488; GO:0003674;[GO:0005739]; GO:0043231; GO:0044444; GO:0043227; GO:0043229; GO:0005737; GO:0044424; GO:0043226; GO:0005622; GO:0044464; GO:0005575; GO:0005623;[GO:0005759]; GO:0044429; GO:0070013; GO:0005739; GO:0044444; GO:0044446; GO:0043229; GO:0043233; GO:0044424; GO:004323…	1892	ENSG00000127884.4	ECHS1	0	47.7	41.5	84.1	130.6	221.7	45.6	62.5	108.2	195.9	191.9
High	IsMasterProtein	P30405	Peptidyl-prolyl cis-trans isomerase F, mitochondrial OS=Homo sapiens OX=9606 GN=PPIF PE=1 SV=1	0.002	1.896	3	1	1	1	207	22	34	1	cell death;cell organization and biogenesis;metabolic process;regulation of biological process;response to stimulus	membrane;mitochondrion;organelle lumen	catalytic activity;protein binding	[GO:0000413]; GO:0018208; GO:0018193; GO:0006464; GO:0036211; GO:0044267; GO:0019538; GO:0043412; GO:0044260; GO:0043170; GO:0044238; GO:1901564; GO:0044237; GO:0071704; GO:0008152; GO:0006807; GO:0009987; GO:0008150;[GO:0002931]; GO:0006950; GO:0050896; GO:0008150;[GO:0003755]; GO:0016859; GO:0140096; GO:0016853; GO:0003824; GO:0003674;[GO:0005515]; GO:0005488; GO:0003674;[GO:0005739]; GO:004323…	10105	ENSG00000108179.13	PPIF	0	64.7	64.2	231.7	262.4	446.9	70.4	87.6	236	300.1	411
High	IsMasterProtein	P30876	DNA-directed RNA polymerase II subunit RPB2 OS=Homo sapiens OX=9606 GN=POLR2B PE=1 SV=1	0	42.519	18	20	24	20	1174	133.8	311	20	metabolic process;regulation of biological process;response to stimulus	membrane;nucleus	catalytic activity;DNA binding;metal ion binding;protein binding;RNA binding	[GO:0000398]; GO:0000377; GO:0006397; GO:0000375; GO:0006396; GO:0016071; GO:0008380; GO:0010467; GO:0016070; GO:0043170; GO:0044260; GO:0090304; GO:0071704; GO:0044237; GO:0006139; GO:0008152; GO:0009987; GO:0006725; GO:0034641; GO:0044238; GO:0046483; GO:1901360; GO:0008150; GO:0006807;[GO:0000784]; GO:0000781; GO:0044454; GO:0098687; GO:0000228; GO:0044427; GO:0044428; GO:0005694; GO:0031981; …	5431	ENSG00000047315.15	POLR2B	0	899	922.3	2460.7	2519.7	4029.2	1104.5	1275.6	1944.6	2584.6	2796.9
High	IsMasterProtein	P31151	Protein S100-A7 OS=Homo sapiens OX=9606 GN=S100A7 PE=1 SV=4	0.002	1.861	13	1	1	1	101	11.5	36	1	cell differentiation;defense response;regulation of biological process;response to stimulus;transport	cytoplasm;cytosol;endoplasmic reticulum;extracellular;nucleus;organelle lumen	metal ion binding;protein binding	[GO:0000302]; GO:0006979; GO:1901700; GO:0006950; GO:0042221; GO:0050896; GO:0008150;[GO:0001525]; GO:0048514; GO:0048646; GO:0001568; GO:0009653; GO:0032502; GO:0001944; GO:0048856; GO:0008150; GO:0048731; GO:0072358; GO:0007275; GO:0072359; GO:0032501;[GO:0005509]; GO:0046872; GO:0043169; GO:0043167; GO:0005488; GO:0003674;[GO:0005515]; GO:0005488; GO:0003674;[GO:0005576]; GO:0005575;[GO:000561…	6278	ENSG00000143556.8	S100A7	0
High	IsMasterProtein	P31689	DnaJ homolog subfamily A member 1 OS=Homo sapiens OX=9606 GN=DNAJA1 PE=1 SV=2	0	8.533	6	1	2	1	397	44.8	87	1	cellular component movement;metabolic process;regulation of biological process;response to stimulus;transport	cytoplasm;cytoskeleton;cytosol;endoplasmic reticulum;membrane;mitochondrion;nucleus	enzyme regulator activity;metal ion binding;nucleotide binding;protein binding	[GO:0000151]; GO:0044424; GO:1990234; GO:0005622; GO:0044464; GO:1902494; GO:0005575; GO:0005623; GO:0032991;[GO:0001664]; GO:0005102; GO:0005515; GO:0005488; GO:0003674;[GO:0001671]; GO:0008047; GO:0060590; GO:0030234; GO:0060589; GO:0098772; GO:0003674;[GO:0005515]; GO:0005488; GO:0003674;[GO:0005524]; GO:0032559; GO:0035639; GO:0030554; GO:0032555; GO:0043168; GO:1901265; GO:0017076; GO:003255…	3301	ENSG00000086061.15	DNAJA1	0	2.5	2.2	10	26.2	17.3	7.6	4.4	6.8	14.4	22.5
High	IsMasterProtein	P31937	3-hydroxyisobutyrate dehydrogenase, mitochondrial OS=Homo sapiens OX=9606 GN=HIBADH PE=1 SV=2	0	3.012	7	1	1	1	336	35.3	17	1	metabolic process;transport	mitochondrion;organelle lumen	catalytic activity;nucleotide binding	[GO:0004616]; GO:0016616; GO:0016614; GO:0016491; GO:0003824; GO:0003674;[GO:0005739]; GO:0043231; GO:0044444; GO:0043227; GO:0043229; GO:0005737; GO:0044424; GO:0043226; GO:0005622; GO:0044464; GO:0005575; GO:0005623;[GO:0005759]; GO:0044429; GO:0070013; GO:0005739; GO:0044444; GO:0044446; GO:0043229; GO:0043233; GO:0044424; GO:0043231; GO:0005737; GO:0044422; GO:0043226; GO:0031974; GO:0005622;…	11112	ENSG00000106049.8	HIBADH	0
High	IsMasterProtein	P31942	Heterogeneous nuclear ribonucleoprotein H3 OS=Homo sapiens OX=9606 GN=HNRNPH3 PE=1 SV=2	0	18.206	23	5	6	4	346	36.9	231	5	cell differentiation;metabolic process	nucleus;spliceosomal complex	protein binding;RNA binding	[GO:0000398]; GO:0000377; GO:0006397; GO:0000375; GO:0006396; GO:0016071; GO:0008380; GO:0010467; GO:0016070; GO:0043170; GO:0044260; GO:0090304; GO:0071704; GO:0044237; GO:0006139; GO:0008152; GO:0009987; GO:0006725; GO:0034641; GO:0044238; GO:0046483; GO:1901360; GO:0008150; GO:0006807;[GO:0003676]; GO:0097159; GO:1901363; GO:0005488; GO:0003674;[GO:0003723]; GO:0003676; GO:0097159; GO:1901363;…	3189	ENSG00000096746.17	HNRNPH3	0	168	176.3	241.2	337.6	346.8	204.8	264.3	252.7	393.8	372.4
High	IsMasterProtein	P31943	Heterogeneous nuclear ribonucleoprotein H OS=Homo sapiens OX=9606 GN=HNRNPH1 PE=1 SV=4	0	30.378	25	8	14	5	449	49.2	378	8	metabolic process;regulation of biological process;response to stimulus	cytosol;membrane;nucleus;spliceosomal complex	protein binding;RNA binding	[GO:0000398]; GO:0000377; GO:0006397; GO:0000375; GO:0006396; GO:0016071; GO:0008380; GO:0010467; GO:0016070; GO:0043170; GO:0044260; GO:0090304; GO:0071704; GO:0044237; GO:0006139; GO:0008152; GO:0009987; GO:0006725; GO:0034641; GO:0044238; GO:0046483; GO:1901360; GO:0008150; GO:0006807;[GO:0003676]; GO:0097159; GO:1901363; GO:0005488; GO:0003674;[GO:0003723]; GO:0003676; GO:0097159; GO:1901363;…	3187	ENSG00000169045.17; ENSG00000284254.1	HNRNPH1	4	444	410.7	787.1	825.1	1425.3	512.8	774.1	700.5	1286.6	865.2
High	IsMasterProtein	P31944	Caspase-14 OS=Homo sapiens OX=9606 GN=CASP14 PE=1 SV=2	0	3.91	5	1	1	1	242	27.7	52	1	cell death;cell differentiation;metabolic process	cytoplasm;cytosol;nucleus	catalytic activity;protein binding	[GO:0004175]; GO:0070011; GO:0008233; GO:0016787; GO:0140096; GO:0003824; GO:0003674;[GO:0004197]; GO:0004175; GO:0008234; GO:0070011; GO:0008233; GO:0016787; GO:0140096; GO:0003824; GO:0003674;[GO:0005515]; GO:0005488; GO:0003674;[GO:0005634]; GO:0043231; GO:0043227; GO:0043229; GO:0043226; GO:0044424; GO:0005575; GO:0005622; GO:0044464; GO:0005623;[GO:0005737]; GO:0044424; GO:0005622; GO:004446…	23581	ENSG00000105141.5	CASP14	0	30.8	42.2	42.5	44.5	50.7	71.4	59.9	39.6	102.3	34.2
High	IsMasterProtein	P31946	14-3-3 protein beta/alpha OS=Homo sapiens OX=9606 GN=YWHAB PE=1 SV=3	0	24.394	42	9	17	3	246	28.1	323	9	cell organization and biogenesis;metabolic process;regulation of biological process;response to stimulus;transport	cytoplasm;cytosol;membrane;mitochondrion;nucleus	protein binding	[GO:0000165]; GO:0023014; GO:0035556; GO:0006468; GO:0007165; GO:0006464; GO:0016310; GO:0007154; GO:0009987; GO:0023052; GO:0050794; GO:0051716; GO:0036211; GO:0044267; GO:0006796; GO:0008150; GO:0050789; GO:0050896; GO:0019538; GO:0043412; GO:0044260; GO:0006793; GO:0065007; GO:0043170; GO:0044238; GO:1901564; GO:0044237; GO:0071704; GO:0008152; GO:0006807;[GO:0003714]; GO:0003712; GO:0000989; …	7529	ENSG00000166913.12	YWHAB	0	52.3	52.7	256.3	269.3	643.7	66.1	118.8	113.4	163	153.2
High	IsMasterProtein	P31949	Protein S100-A11 OS=Homo sapiens OX=9606 GN=S100A11 PE=1 SV=2	0	7.544	26	2	2	2	105	11.7	66	2	regulation of biological process;response to stimulus;transport	cytoplasm;extracellular;nucleus;organelle lumen	metal ion binding;protein binding	[GO:0001726]; GO:0031252; GO:0120025; GO:0044464; GO:0042995; GO:0005575; GO:0005623;[GO:0005509]; GO:0046872; GO:0043169; GO:0043167; GO:0005488; GO:0003674;[GO:0005515]; GO:0005488; GO:0003674;[GO:0005576]; GO:0005575;[GO:0005615]; GO:0044421; GO:0005575; GO:0005576;[GO:0005634]; GO:0043231; GO:0043227; GO:0043229; GO:0043226; GO:0044424; GO:0005575; GO:0005622; GO:0044464; GO:0005623;[GO:00057…	6282	ENSG00000163191.5	S100A11	0	23	27.1	59.8	53.5	131.4	29.4	49.6	70.5	139.2	87.2
High	IsMasterProtein	P32119	Peroxiredoxin-2 OS=Homo sapiens OX=9606 GN=PRDX2 PE=1 SV=5	0	8.296	23	4	4	3	198	21.9	81	4	cell communication;cellular homeostasis;metabolic process;regulation of biological process;response to stimulus	cytoplasm;cytosol;membrane	antioxidant activity;catalytic activity;protein binding	[GO:0004601]; GO:0016209; GO:0016684; GO:0003674; GO:0016491; GO:0003824;[GO:0005515]; GO:0005488; GO:0003674;[GO:0005623]; GO:0005575;[GO:0005737]; GO:0044424; GO:0005622; GO:0044464; GO:0005575; GO:0005623;[GO:0005829]; GO:0044444; GO:0005737; GO:0044424; GO:0005622; GO:0044464; GO:0005575; GO:0005623;[GO:0006979]; GO:0006950; GO:0050896; GO:0008150;[GO:0008379]; GO:0004601; GO:0051920; GO:0016…	7001	ENSG00000167815.11	PRDX2	0	94	100.1	146.4	176.6	294.8	130.9	136.5	118.8	210.8	123.5
Medium	IsMasterProtein	P32322	Pyrroline-5-carboxylate reductase 1, mitochondrial OS=Homo sapiens OX=9606 GN=PYCR1 PE=1 SV=2	0.018	1.103	3	1	1	1	319	33.3	22	1	metabolic process;regulation of biological process;response to stimulus	mitochondrion;organelle lumen	catalytic activity;nucleotide binding;protein binding	[GO:0004735]; GO:0016646; GO:0016645; GO:0016491; GO:0003824; GO:0003674;[GO:0005515]; GO:0005488; GO:0003674;[GO:0005739]; GO:0043231; GO:0044444; GO:0043227; GO:0043229; GO:0005737; GO:0044424; GO:0043226; GO:0005622; GO:0044464; GO:0005575; GO:0005623;[GO:0005759]; GO:0044429; GO:0070013; GO:0005739; GO:0044444; GO:0044446; GO:0043229; GO:0043233; GO:0044424; GO:0043231; GO:0005737; GO:0044422…	5831	ENSG00000183010.16	PYCR1	0
Medium	IsMasterProtein	P33240	Cleavage stimulation factor subunit 2 OS=Homo sapiens OX=9606 GN=CSTF2 PE=1 SV=1	0.017	1.133	1	1	1	1	577	60.9	0	1	metabolic process	nucleus	protein binding;RNA binding	[GO:0000398]; GO:0000377; GO:0006397; GO:0000375; GO:0006396; GO:0016071; GO:0008380; GO:0010467; GO:0016070; GO:0043170; GO:0044260; GO:0090304; GO:0071704; GO:0044237; GO:0006139; GO:0008152; GO:0009987; GO:0006725; GO:0034641; GO:0044238; GO:0046483; GO:1901360; GO:0008150; GO:0006807;[GO:0003676]; GO:0097159; GO:1901363; GO:0005488; GO:0003674;[GO:0003723]; GO:0003676; GO:0097159; GO:1901363;…	1478	ENSG00000101811.13	CSTF2	0	75.6	61.8	37.7	67.5	115.2	78	96.7	39.3	98	58.7
High	IsMasterProtein	P33993	DNA replication licensing factor MCM7 OS=Homo sapiens OX=9606 GN=MCM7 PE=1 SV=4	0	2.941	2	2	2	2	719	81.3	51	2	cell proliferation;metabolic process;regulation of biological process;response to stimulus	chromosome;cytosol;membrane;nucleus	catalytic activity;DNA binding;nucleotide binding;protein binding	[GO:0000082]; GO:0044772; GO:0044843; GO:0044770; GO:1903047; GO:0022402; GO:0000278; GO:0007049; GO:0009987; GO:0008150;[GO:0000166]; GO:0036094; GO:1901265; GO:0005488; GO:0097159; GO:1901363; GO:0003674;[GO:0000784]; GO:0000781; GO:0044454; GO:0098687; GO:0000228; GO:0044427; GO:0044428; GO:0005694; GO:0031981; GO:0044446; GO:0005634; GO:0043232; GO:0070013; GO:0043229; GO:0044422; GO:0044424;…	4176	ENSG00000166508.17	MCM7	0	64.9	55.8	123.6	134.1	245.9	73.8	96.1	88.6	167.9	126.7
High	IsMasterProtein	P34897	Serine hydroxymethyltransferase, mitochondrial OS=Homo sapiens OX=9606 GN=SHMT2 PE=1 SV=3	0	12.085	8	4	4	4	504	56	135	4	cell organization and biogenesis;metabolic process;regulation of biological process;response to stimulus	cytoplasm;cytoskeleton;membrane;mitochondrion;nucleus;organelle lumen	catalytic activity;protein binding	[GO:0003682]; GO:0005488; GO:0003674;[GO:0003824]; GO:0003674;[GO:0004372]; GO:0016742; GO:0016741; GO:0016740; GO:0003824; GO:0003674;[GO:0005515]; GO:0005488; GO:0003674;[GO:0005634]; GO:0043231; GO:0043227; GO:0043229; GO:0043226; GO:0044424; GO:0005575; GO:0005622; GO:0044464; GO:0005623;[GO:0005737]; GO:0044424; GO:0005622; GO:0044464; GO:0005575; GO:0005623;[GO:0005739]; GO:0043231; GO:0044…	6472	ENSG00000182199.10	SHMT2	0	190.7	193.5	363.2	492	737.7	202	264.4	477.9	750.1	943.2
High	IsMasterProtein	P35244	Replication protein A 14 kDa subunit OS=Homo sapiens OX=9606 GN=RPA3 PE=1 SV=1	0.003	1.636	7	1	1	1	121	13.6	41	1	cell organization and biogenesis;cellular homeostasis;metabolic process;regulation of biological process;response to stimulus	nucleus	DNA binding;protein binding	[GO:0000082]; GO:0044772; GO:0044843; GO:0044770; GO:1903047; GO:0022402; GO:0000278; GO:0007049; GO:0009987; GO:0008150;[GO:0000723]; GO:0006259; GO:0032200; GO:0060249; GO:0044260; GO:0090304; GO:0051276; GO:0042592; GO:0043170; GO:0044237; GO:0006139; GO:0006996; GO:0065008; GO:0071704; GO:0008152; GO:0009987; GO:0006725; GO:0034641; GO:0044238; GO:0046483; GO:1901360; GO:0016043; GO:0065007; …	6119	ENSG00000106399.11	RPA3	0											Acetyl [N-Term]
High	IsMasterProtein	P35251	Replication factor C subunit 1 OS=Homo sapiens OX=9606 GN=RFC1 PE=1 SV=4	0.002	1.857	2	1	1	1	1148	128.2	32	1	cell organization and biogenesis;cellular homeostasis;metabolic process;regulation of biological process;response to stimulus	cytoplasm;nucleus	catalytic activity;DNA binding;enzyme regulator activity;nucleotide binding;protein binding	[GO:0000122]; GO:0006357; GO:0006366; GO:0045892; GO:0006355; GO:0006351; GO:0010629; GO:1903507; GO:2000113; GO:0010468; GO:1903506; GO:2000112; GO:0010467; GO:0034645; GO:0097659; GO:0010605; GO:1902679; GO:0010558; GO:0031327; GO:0060255; GO:2001141; GO:0010556; GO:0031326; GO:0043170; GO:0009059; GO:0044249; GO:0044260; GO:0032774; GO:0009892; GO:0051253; GO:0009890; GO:0031324; GO:0019222; G…	5981	ENSG00000035928.15	RFC1	0	40	35.4	54.4	71.1	89.3	55.7	60.3	51.6	75.1	79.1
High	IsMasterProtein	P35527	Keratin, type I cytoskeletal 9 OS=Homo sapiens OX=9606 GN=KRT9 PE=1 SV=3	0	229.198	59	30	116	29	623	62	4203	30	cell death;cell organization and biogenesis	cytosol;membrane;nucleus	structural molecule activity	[GO:0005198]; GO:0003674;[GO:0005200]; GO:0005198; GO:0003674;[GO:0005615]; GO:0044421; GO:0005575; GO:0005576;[GO:0005634]; GO:0043231; GO:0043227; GO:0043229; GO:0043226; GO:0044424; GO:0005575; GO:0005622; GO:0044464; GO:0005623;[GO:0005829]; GO:0044444; GO:0005737; GO:0044424; GO:0005622; GO:0044464; GO:0005575; GO:0005623;[GO:0005882]; GO:0045111; GO:0099513; GO:0005856; GO:0044430; GO:00995…	3857	ENSG00000171403.9	KRT9	0	8580.2	11498.2	12054.7	16463.3	14692.1	26271.3	10753.2	11762.6	16863.1	13851.9
High	IsMasterProtein	P35606	Coatomer subunit beta' OS=Homo sapiens OX=9606 GN=COPB2 PE=1 SV=2	0.005	1.434	1	1	1	1	906	102.4	26	1	transport	cytoplasm;cytosol;Golgi;membrane	protein binding;structural molecule activity	[GO:0000139]; GO:0044431; GO:0098588; GO:0098791; GO:0005794; GO:0044444; GO:0044446; GO:0031090; GO:0031984; GO:0012505; GO:0043231; GO:0005737; GO:0044424; GO:0043229; GO:0044422; GO:0016020; GO:0043227; GO:0044464; GO:0005622; GO:0043226; GO:0005575; GO:0005623;[GO:0005198]; GO:0003674;[GO:0005515]; GO:0005488; GO:0003674;[GO:0005737]; GO:0044424; GO:0005622; GO:0044464; GO:0005575; GO:0005623…	9276	ENSG00000184432.9	COPB2	0	33.3	37.6	35.6	40	76.4	49.8	94.3	52.4	154	46.5
High	IsMasterProtein	P35637	RNA-binding protein FUS OS=Homo sapiens OX=9606 GN=FUS PE=1 SV=1	0.002	1.749	2	1	1	1	526	53.4	0	1	metabolic process;regulation of biological process;response to stimulus	cytoplasm;nucleus	DNA binding;metal ion binding;protein binding;RNA binding	[GO:0000398]; GO:0000377; GO:0006397; GO:0000375; GO:0006396; GO:0016071; GO:0008380; GO:0010467; GO:0016070; GO:0043170; GO:0044260; GO:0090304; GO:0071704; GO:0044237; GO:0006139; GO:0008152; GO:0009987; GO:0006725; GO:0034641; GO:0044238; GO:0046483; GO:1901360; GO:0008150; GO:0006807;[GO:0003676]; GO:0097159; GO:1901363; GO:0005488; GO:0003674;[GO:0003677]; GO:0003676; GO:0097159; GO:1901363;…	2521	ENSG00000089280.18	FUS	0	121	109.6	168.9	159.1	270.5	138.7	199.2	156.1	240.3	183.9
High	IsMasterProtein	P35749	Myosin-11 OS=Homo sapiens OX=9606 GN=MYH11 PE=1 SV=3	0	5.12	1	1	1	1	1972	227.2	73	1	cell organization and biogenesis;metabolic process;transport	cytoskeleton;cytosol;extracellular	catalytic activity;motor activity;nucleotide binding;protein binding;structural molecule activity	[GO:0000166]; GO:0036094; GO:1901265; GO:0005488; GO:0097159; GO:1901363; GO:0003674;[GO:0000921]; GO:0031106; GO:0043623; GO:0070925; GO:0032185; GO:0006461; GO:0034622; GO:0006996; GO:0022607; GO:0007010; GO:0065003; GO:0070271; GO:0071822; GO:0016043; GO:0044085; GO:0043933; GO:0009987; GO:0071840; GO:0008150;[GO:0003774]; GO:0017111; GO:0016462; GO:0016818; GO:0016817; GO:0016787; GO:0003824;…	4629	ENSG00000133392.17; ENSG00000276480.5	MYH11	0	31.3	23.4	30.8	27.9	47.6	29.1	43.5	36.3	85.3	26.9
High	IsMasterProtein	P35908	Keratin, type II cytoskeletal 2 epidermal OS=Homo sapiens OX=9606 GN=KRT2 PE=1 SV=2	0	211.489	78	44	105	32	639	65.4	3150	44	cell death;cell organization and biogenesis;cell proliferation;cellular component movement;metabolic process	cytoskeleton;cytosol;membrane;nucleus	protein binding;structural molecule activity	[GO:0001533]; GO:0005886; GO:0016020; GO:0044464; GO:0071944; GO:0005575; GO:0005623;[GO:0003334]; GO:0002064; GO:0030216; GO:0030855; GO:0048468; GO:0009913; GO:0043588; GO:0030154; GO:0060429; GO:0048856; GO:0048869; GO:0008544; GO:0048513; GO:0009888; GO:0032502; GO:0009987; GO:0048731; GO:0008150; GO:0007275; GO:0032501;[GO:0005198]; GO:0003674;[GO:0005200]; GO:0005198; GO:0003674;[GO:0005515…	3849	ENSG00000172867.3	KRT2	15	12148.9	9474.1	13057.9	13705	21584.7	21985.6	15705.1	13077.4	42374.2	12585.7
High	IsMasterProtein	P36578	60S ribosomal protein L4 OS=Homo sapiens OX=9606 GN=RPL4 PE=1 SV=5	0.002	1.886	2	1	1	1	427	47.7	37	1	cell organization and biogenesis;metabolic process;transport	cytoplasm;cytosol;endoplasmic reticulum;membrane;nucleus;ribosome	protein binding;RNA binding;structural molecule activity	[GO:0000184]; GO:0000956; GO:0006402; GO:0006401; GO:0010629; GO:0016071; GO:0016070; GO:0034655; GO:0044265; GO:0010467; GO:0010468; GO:0010605; GO:0044260; GO:0090304; GO:0006139; GO:0019439; GO:0044270; GO:0046700; GO:1901361; GO:0009057; GO:0044248; GO:0043170; GO:0060255; GO:0009892; GO:0044237; GO:0006725; GO:0034641; GO:0044238; GO:0046483; GO:1901360; GO:1901575; GO:0009056; GO:0071704; G…	6124	ENSG00000174444.14	RPL4	0	9.7	12.5	18.2	16.9	26.4	14.4	33.1	23.5	76.7	31.5
High	IsMasterProtein	P36954	DNA-directed RNA polymerase II subunit RPB9 OS=Homo sapiens OX=9606 GN=POLR2I PE=1 SV=1	0.003	1.637	12	1	1	1	125	14.5	72	1	metabolic process;regulation of biological process;response to stimulus	nucleus	catalytic activity;metal ion binding	[GO:0000398]; GO:0000377; GO:0006397; GO:0000375; GO:0006396; GO:0016071; GO:0008380; GO:0010467; GO:0016070; GO:0043170; GO:0044260; GO:0090304; GO:0071704; GO:0044237; GO:0006139; GO:0008152; GO:0009987; GO:0006725; GO:0034641; GO:0044238; GO:0046483; GO:1901360; GO:0008150; GO:0006807;[GO:0001193]; GO:0001192; GO:0006368; GO:0006354; GO:0032774; GO:0006366; GO:0006351; GO:0009059; GO:0016070; …	5438	ENSG00000105258.8	POLR2I	0											Acetyl [N-Term]
High	IsMasterProtein	P36957	Dihydrolipoyllysine-residue succinyltransferase component of 2-oxoglutarate dehydrogenase complex, mitochondrial OS=Homo sapiens OX=9606 GN=DLST PE=1 SV=4	0	6.352	6	2	2	2	453	48.7	65	2	metabolic process	membrane;mitochondrion;nucleus;organelle lumen	catalytic activity	[GO:0004149]; GO:0016751; GO:0140096; GO:0016417; GO:0016748; GO:0003824; GO:0016747; GO:0003674; GO:0016746; GO:0016740;[GO:0005634]; GO:0043231; GO:0043227; GO:0043229; GO:0043226; GO:0044424; GO:0005575; GO:0005622; GO:0044464; GO:0005623;[GO:0005739]; GO:0043231; GO:0044444; GO:0043227; GO:0043229; GO:0005737; GO:0044424; GO:0043226; GO:0005622; GO:0044464; GO:0005575; GO:0005623;[GO:0005759]…	1743	ENSG00000119689.14	DLST	0	108.5	84.1	92.7	106.5	173.8	86	221	97.4	198.3	193.5
High	IsMasterProtein	P38117	Electron transfer flavoprotein subunit beta OS=Homo sapiens OX=9606 GN=ETFB PE=1 SV=3	0	12.378	18	4	5	4	255	27.8	141	4	metabolic process;transport	cytosol;mitochondrion;organelle lumen	protein binding	[GO:0005515]; GO:0005488; GO:0003674;[GO:0005739]; GO:0043231; GO:0044444; GO:0043227; GO:0043229; GO:0005737; GO:0044424; GO:0043226; GO:0005622; GO:0044464; GO:0005575; GO:0005623;[GO:0005759]; GO:0044429; GO:0070013; GO:0005739; GO:0044444; GO:0044446; GO:0043229; GO:0043233; GO:0044424; GO:0043231; GO:0005737; GO:0044422; GO:0043226; GO:0031974; GO:0005622; GO:0044464; GO:0043227; GO:0005575;…	2109	ENSG00000105379.9	ETFB	0	261.7	280.5	518.5	783	940.4	312.2	385.7	712.3	972.1	1244
High	IsMasterProtein	P38159	RNA-binding motif protein, X chromosome OS=Homo sapiens OX=9606 GN=RBMX PE=1 SV=3	0	21.951	25	11	15	11	391	42.3	222	11	cell differentiation;cell organization and biogenesis;metabolic process;regulation of biological process;response to stimulus	membrane;nucleus;spliceosomal complex	DNA binding;protein binding;RNA binding	[GO:0000381]; GO:0000380; GO:0048024; GO:0000398; GO:0043484; GO:0050684; GO:0000377; GO:0006397; GO:0008380; GO:0010468; GO:0051252; GO:1903311; GO:0000375; GO:0006396; GO:0016071; GO:0010467; GO:0060255; GO:0016070; GO:0019219; GO:0043170; GO:0019222; GO:0044260; GO:0090304; GO:0006139; GO:0031323; GO:0051171; GO:0080090; GO:0071704; GO:0008152; GO:0050789; GO:0044237; GO:0006725; GO:0034641; G…	27316	ENSG00000147274.14	RBMX	0	972.3	679.5	1575	1223.9	2010.3	832.6	1266.2	1267.1	2054.7	1627
High	IsMasterProtein	P38646	Stress-70 protein, mitochondrial OS=Homo sapiens OX=9606 GN=HSPA9 PE=1 SV=2	0	47.173	26	14	17	13	679	73.6	669	14	cell differentiation;cell organization and biogenesis;metabolic process;regulation of biological process;response to stimulus	cytoplasm;mitochondrion;nucleus;organelle lumen	nucleotide binding;protein binding;RNA binding	[GO:0000166]; GO:0036094; GO:1901265; GO:0005488; GO:0097159; GO:1901363; GO:0003674;[GO:0000902]; GO:0032989; GO:0009653; GO:0016043; GO:0048869; GO:0032502; GO:0048856; GO:0009987; GO:0071840; GO:0008150;[GO:0003723]; GO:0003676; GO:0097159; GO:1901363; GO:0005488; GO:0003674;[GO:0005515]; GO:0005488; GO:0003674;[GO:0005524]; GO:0032559; GO:0035639; GO:0030554; GO:0032555; GO:0043168; GO:190126…	3313	ENSG00000113013.12	HSPA9	0	683.3	622.4	1119.1	1742.3	2537.9	760.3	869.4	1265.7	2024.3	2257.3
High	IsMasterProtein	P38919	Eukaryotic initiation factor 4A-III OS=Homo sapiens OX=9606 GN=EIF4A3 PE=1 SV=4	0	8.47	6	3	3	3	411	46.8	68	3	metabolic process;regulation of biological process;response to stimulus;transport	cytoplasm;cytosol;membrane;nucleus;spliceosomal complex	catalytic activity;nucleotide binding;protein binding;RNA binding	[GO:0000166]; GO:0036094; GO:1901265; GO:0005488; GO:0097159; GO:1901363; GO:0003674;[GO:0000184]; GO:0000956; GO:0006402; GO:0006401; GO:0010629; GO:0016071; GO:0016070; GO:0034655; GO:0044265; GO:0010467; GO:0010468; GO:0010605; GO:0044260; GO:0090304; GO:0006139; GO:0019439; GO:0044270; GO:0046700; GO:1901361; GO:0009057; GO:0044248; GO:0043170; GO:0060255; GO:0009892; GO:0044237; GO:0006725; …	9775	ENSG00000141543.9	EIF4A3	0	165.8	167.7	265.5	311.5	542	164.4	254.7	192.2	351.1	284.7
High	IsMasterProtein	P39019	40S ribosomal protein S19 OS=Homo sapiens OX=9606 GN=RPS19 PE=1 SV=2	0.004	1.477	5	1	1	1	145	16.1	30	1	cell differentiation;cell organization and biogenesis;cellular component movement;defense response;metabolic process;regulation of biological process;response to stimulus;transport	cytoplasm;cytosol;membrane;nucleus;ribosome	protein binding;RNA binding;structural molecule activity	[GO:0000028]; GO:0022618; GO:0042255; GO:0042274; GO:0022613; GO:0034622; GO:0071826; GO:0042254; GO:0070925; GO:0044085; GO:0065003; GO:0043933; GO:0006996; GO:0022607; GO:0071840; GO:0016043; GO:0008150; GO:0009987;[GO:0000184]; GO:0000956; GO:0006402; GO:0006401; GO:0010629; GO:0016071; GO:0016070; GO:0034655; GO:0044265; GO:0010467; GO:0010468; GO:0010605; GO:0044260; GO:0090304; GO:0006139; …	6223	ENSG00000105372.6	RPS19	0	37.3	48.3	32.7	28.8	56.2	44.1	58.4	38.9	83.5	31
High	IsMasterProtein	P39023	60S ribosomal protein L3 OS=Homo sapiens OX=9606 GN=RPL3 PE=1 SV=2	0.001	2.346	4	2	2	2	403	46.1	27	2	cell organization and biogenesis;metabolic process;response to stimulus;transport	cytoplasm;cytosol;nucleus;ribosome	protein binding;RNA binding;structural molecule activity	[GO:0000027]; GO:0022618; GO:0042255; GO:0042273; GO:0022613; GO:0034622; GO:0071826; GO:0042254; GO:0070925; GO:0044085; GO:0065003; GO:0043933; GO:0006996; GO:0022607; GO:0071840; GO:0016043; GO:0008150; GO:0009987;[GO:0000184]; GO:0000956; GO:0006402; GO:0006401; GO:0010629; GO:0016071; GO:0016070; GO:0034655; GO:0044265; GO:0010467; GO:0010468; GO:0010605; GO:0044260; GO:0090304; GO:0006139; …	6122	ENSG00000100316.15	RPL3	0	128.3	116.2	58.2	80	165.9	137	191.8	78.5	253.2	120.9
High	IsMasterProtein	P39687	Acidic leucine-rich nuclear phosphoprotein 32 family member A OS=Homo sapiens OX=9606 GN=ANP32A PE=1 SV=1	0.002	1.984	3	1	1	1	249	28.6	31	1	cell organization and biogenesis;metabolic process;regulation of biological process;response to stimulus;transport	cytoplasm;endoplasmic reticulum;nucleus	protein binding;RNA binding	[GO:0003723]; GO:0003676; GO:0097159; GO:1901363; GO:0005488; GO:0003674;[GO:0005515]; GO:0005488; GO:0003674;[GO:0005634]; GO:0043231; GO:0043227; GO:0043229; GO:0043226; GO:0044424; GO:0005575; GO:0005622; GO:0044464; GO:0005623;[GO:0005654]; GO:0031981; GO:0044428; GO:0070013; GO:0005634; GO:0044446; GO:0043229; GO:0043233; GO:0044424; GO:0043231; GO:0044422; GO:0043226; GO:0031974; GO:0005622…	8125	ENSG00000140350.15	ANP32A	0	101.2	99.2	169.1	176.6	378.2	113.4	151.5	175.6	226.9	256.1
High	IsMasterProtein	P39748	Flap endonuclease 1 OS=Homo sapiens OX=9606 GN=FEN1 PE=1 SV=1	0.002	1.669	2	1	1	1	380	42.6	37	1	cell organization and biogenesis;cellular homeostasis;metabolic process;regulation of biological process;response to stimulus	membrane;mitochondrion;nucleus	catalytic activity;DNA binding;metal ion binding;protein binding	[GO:0000287]; GO:0046872; GO:0043169; GO:0043167; GO:0005488; GO:0003674;[GO:0000724]; GO:0000725; GO:0006302; GO:0006281; GO:0006310; GO:0006259; GO:0006974; GO:0044260; GO:0090304; GO:0033554; GO:0043170; GO:0044237; GO:0006139; GO:0006950; GO:0051716; GO:0071704; GO:0008152; GO:0009987; GO:0006725; GO:0034641; GO:0044238; GO:0046483; GO:1901360; GO:0050896; GO:0008150; GO:0006807;[GO:0000784];…	2237	ENSG00000168496.3	FEN1	0	117.6	113.6	267.8	335.1	645.8	133.4	234.3	286.7	560	467.5
High	IsMasterProtein	P40926	Malate dehydrogenase, mitochondrial OS=Homo sapiens OX=9606 GN=MDH2 PE=1 SV=3	0	55.647	51	14	25	14	338	35.5	804	14	metabolic process	membrane;mitochondrion;nucleus;organelle lumen	catalytic activity;nucleotide binding;protein binding;RNA binding	[GO:0003723]; GO:0003676; GO:0097159; GO:1901363; GO:0005488; GO:0003674;[GO:0003824]; GO:0003674;[GO:0003854]; GO:0033764; GO:0016229; GO:0016616; GO:0016491; GO:0016614; GO:0003824; GO:0003674;[GO:0005634]; GO:0043231; GO:0043227; GO:0043229; GO:0043226; GO:0044424; GO:0005575; GO:0005622; GO:0044464; GO:0005623;[GO:0005739]; GO:0043231; GO:0044444; GO:0043227; GO:0043229; GO:0005737; GO:004442…	4191	ENSG00000146701.11	MDH2	0	993.1	972	2109.2	2870.7	4295.5	1067.8	1511.5	2203.9	3326.2	3702.6
High	IsMasterProtein	P40939	Trifunctional enzyme subunit alpha, mitochondrial OS=Homo sapiens OX=9606 GN=HADHA PE=1 SV=2	0	9.233	5	3	3	3	763	82.9	87	3	metabolic process;response to stimulus	membrane;mitochondrion	catalytic activity;nucleotide binding;protein binding	[GO:0000062]; GO:0043168; GO:0050662; GO:1901567; GO:1901681; GO:0043167; GO:0048037; GO:0005488; GO:0003674;[GO:0003824]; GO:0003674;[GO:0003857]; GO:0016616; GO:0016614; GO:0016491; GO:0003824; GO:0003674;[GO:0003985]; GO:0003988; GO:0016453; GO:0016408; GO:0016407; GO:0016747; GO:0016746; GO:0016740; GO:0003824; GO:0003674;[GO:0003988]; GO:0016408; GO:0016747; GO:0016746; GO:0016740; GO:000382…	3030	ENSG00000084754.10	HADHA	0	92.9	81.2	162	201.5	368.8	94.2	142	216.5	369.4	500.6
High	IsMasterProtein	P42166	Lamina-associated polypeptide 2, isoform alpha OS=Homo sapiens OX=9606 GN=TMPO PE=1 SV=2	0	8.882	7	4	5	4	694	75.4	97	4	regulation of biological process	chromosome;nucleus	DNA binding;protein binding	[GO:0000785]; GO:0044427; GO:0005694; GO:0044446; GO:0043232; GO:0043229; GO:0044422; GO:0044424; GO:0043228; GO:0043226; GO:0005575; GO:0005622; GO:0044464; GO:0005623;[GO:0003677]; GO:0003676; GO:0097159; GO:1901363; GO:0005488; GO:0003674;[GO:0005521]; GO:0005515; GO:0005488; GO:0003674;[GO:0005634]; GO:0043231; GO:0043227; GO:0043229; GO:0043226; GO:0044424; GO:0005575; GO:0005622; GO:0044464…	7112	ENSG00000120802.13	TMPO	0	264.8	282.9	329.6	398.7	743.8	262.5	506.2	318.1	629.7	421.5
High	IsMasterProtein	P42704	Leucine-rich PPR motif-containing protein, mitochondrial OS=Homo sapiens OX=9606 GN=LRPPRC PE=1 SV=3	0	4.756	2	3	3	3	1394	157.8	36	3	cellular component movement;metabolic process;regulation of biological process;transport	chromosome;cytoplasm;cytoskeleton;membrane;mitochondrion;nucleus	catalytic activity;DNA binding;protein binding;RNA binding	[GO:0000794]; GO:0000228; GO:0000793; GO:0005694; GO:0031981; GO:0044428; GO:0043232; GO:0070013; GO:0005634; GO:0044446; GO:0043228; GO:0043229; GO:0043233; GO:0044424; GO:0043231; GO:0044422; GO:0043226; GO:0031974; GO:0005622; GO:0044464; GO:0043227; GO:0005575; GO:0005623;[GO:0000961]; GO:0000957; GO:0000960; GO:1902369; GO:0000959; GO:0006401; GO:0031329; GO:0051252; GO:0031330; GO:0051253; …	10128	ENSG00000138095.18	LRPPRC	0	139.3	151.3	163.3	264.5	436.6	153.7	221	169.8	357.5	377.4
High	IsMasterProtein	P43243	Matrin-3 OS=Homo sapiens OX=9606 GN=MATR3 PE=1 SV=2	0	13.723	7	3	4	3	847	94.6	132	3	defense response;regulation of biological process;response to stimulus	membrane;nucleus	metal ion binding;protein binding;RNA binding;structural molecule activity	[GO:0002218]; GO:0002253; GO:0045089; GO:0002376; GO:0050778; GO:0031349; GO:0045087; GO:0045088; GO:0008150; GO:0002684; GO:0006955; GO:0048584; GO:0050776; GO:0006952; GO:0031347; GO:0002682; GO:0048518; GO:0050896; GO:0048583; GO:0006950; GO:0080134; GO:0050789; GO:0065007;[GO:0002376]; GO:0008150;[GO:0003676]; GO:0097159; GO:1901363; GO:0005488; GO:0003674;[GO:0003723]; GO:0003676; GO:0097159…	9782	ENSG00000015479.18; ENSG00000280987.4	MATR3	0	26.3	23.9	52.1	67.2	149.4	46.7	87.5	76.4	206.1	96.8
High	IsMasterProtein	P43246	DNA mismatch repair protein Msh2 OS=Homo sapiens OX=9606 GN=MSH2 PE=1 SV=1	0	3.444	2	2	2	2	934	104.7	32	2	cell differentiation;cell organization and biogenesis;metabolic process;regulation of biological process;response to stimulus	membrane;nucleus	catalytic activity;DNA binding;metal ion binding;nucleotide binding;protein binding	[GO:0000166]; GO:0036094; GO:1901265; GO:0005488; GO:0097159; GO:1901363; GO:0003674;[GO:0000287]; GO:0046872; GO:0043169; GO:0043167; GO:0005488; GO:0003674;[GO:0000400]; GO:0000217; GO:0003677; GO:0003676; GO:0097159; GO:1901363; GO:0005488; GO:0003674;[GO:0000403]; GO:0000217; GO:0003677; GO:0003676; GO:0097159; GO:1901363; GO:0005488; GO:0003674;[GO:0000404]; GO:0000217; GO:0032135; GO:000367…	4436	ENSG00000095002.13	MSH2	0	128.3	139.4	172	171.1	261.9	134.6	182.5	121.6	178.4	163
High	IsMasterProtein	P45973	Chromobox protein homolog 5 OS=Homo sapiens OX=9606 GN=CBX5 PE=1 SV=1	0	3.295	10	2	2	2	191	22.2	56	2	coagulation;regulation of biological process	chromosome;nucleus	protein binding	[GO:0000118]; GO:0044451; GO:1902494; GO:0005654; GO:0044428; GO:0032991; GO:0031981; GO:0005634; GO:0044446; GO:0005575; GO:0070013; GO:0043231; GO:0043229; GO:0044422; GO:0044424; GO:0043233; GO:0043227; GO:0043226; GO:0005622; GO:0044464; GO:0031974; GO:0005623;[GO:0000122]; GO:0006357; GO:0006366; GO:0045892; GO:0006355; GO:0006351; GO:0010629; GO:1903507; GO:2000113; GO:0010468; GO:1903506; …	23468	ENSG00000094916.15	CBX5	0	100.8	101.6	135.6	234.6	214.9	111.1	140	145.9	201.3	232.3
High	IsMasterProtein	P46776	60S ribosomal protein L27a OS=Homo sapiens OX=9606 GN=RPL27A PE=1 SV=2	0.002	1.995	5	1	1	1	148	16.6	31	1	cell organization and biogenesis;metabolic process;transport	cytosol;endoplasmic reticulum;membrane;ribosome	protein binding;RNA binding;structural molecule activity	[GO:0000184]; GO:0000956; GO:0006402; GO:0006401; GO:0010629; GO:0016071; GO:0016070; GO:0034655; GO:0044265; GO:0010467; GO:0010468; GO:0010605; GO:0044260; GO:0090304; GO:0006139; GO:0019439; GO:0044270; GO:0046700; GO:1901361; GO:0009057; GO:0044248; GO:0043170; GO:0060255; GO:0009892; GO:0044237; GO:0006725; GO:0034641; GO:0044238; GO:0046483; GO:1901360; GO:1901575; GO:0009056; GO:0071704; G…	6157	ENSG00000166441.12	RPL27A	0
High	IsMasterProtein	P46777	60S ribosomal protein L5 OS=Homo sapiens OX=9606 GN=RPL5 PE=1 SV=3	0	3.345	4	1	1	1	297	34.3	36	1	cell organization and biogenesis;metabolic process;regulation of biological process;transport	cytoplasm;cytosol;membrane;nucleus;ribosome	protein binding;RNA binding;structural molecule activity	[GO:0000027]; GO:0022618; GO:0042255; GO:0042273; GO:0022613; GO:0034622; GO:0071826; GO:0042254; GO:0070925; GO:0044085; GO:0065003; GO:0043933; GO:0006996; GO:0022607; GO:0071840; GO:0016043; GO:0008150; GO:0009987;[GO:0000184]; GO:0000956; GO:0006402; GO:0006401; GO:0010629; GO:0016071; GO:0016070; GO:0034655; GO:0044265; GO:0010467; GO:0010468; GO:0010605; GO:0044260; GO:0090304; GO:0006139; …	6125	ENSG00000122406.12	RPL5	0	89.1	94.9	119.3	81.5	160.2	98.4	131.3	102.7	122.4	92.3
High	IsMasterProtein	P46778	60S ribosomal protein L21 OS=Homo sapiens OX=9606 GN=RPL21 PE=1 SV=2	0.003	1.526	9	1	1	1	160	18.6	27	1	cell organization and biogenesis;metabolic process;transport	cytosol;membrane;ribosome	protein binding;RNA binding;structural molecule activity	[GO:0000184]; GO:0000956; GO:0006402; GO:0006401; GO:0010629; GO:0016071; GO:0016070; GO:0034655; GO:0044265; GO:0010467; GO:0010468; GO:0010605; GO:0044260; GO:0090304; GO:0006139; GO:0019439; GO:0044270; GO:0046700; GO:1901361; GO:0009057; GO:0044248; GO:0043170; GO:0060255; GO:0009892; GO:0044237; GO:0006725; GO:0034641; GO:0044238; GO:0046483; GO:1901360; GO:1901575; GO:0009056; GO:0071704; G…	6144	ENSG00000122026.10	RPL21	0
High	IsMasterProtein	P46779	60S ribosomal protein L28 OS=Homo sapiens OX=9606 GN=RPL28 PE=1 SV=3	0.004	1.483	6	1	1	1	137	15.7	0	1	cell organization and biogenesis;metabolic process;regulation of biological process;transport	cytosol;membrane;ribosome	protein binding;RNA binding;structural molecule activity	[GO:0000184]; GO:0000956; GO:0006402; GO:0006401; GO:0010629; GO:0016071; GO:0016070; GO:0034655; GO:0044265; GO:0010467; GO:0010468; GO:0010605; GO:0044260; GO:0090304; GO:0006139; GO:0019439; GO:0044270; GO:0046700; GO:1901361; GO:0009057; GO:0044248; GO:0043170; GO:0060255; GO:0009892; GO:0044237; GO:0006725; GO:0034641; GO:0044238; GO:0046483; GO:1901360; GO:1901575; GO:0009056; GO:0071704; G…	6158	ENSG00000108107.14	RPL28	0	56	61.2	57.5	43.4	107.1	62.1	92.3	61.9	125.2	47.1
High	IsMasterProtein	P46782	40S ribosomal protein S5 OS=Homo sapiens OX=9606 GN=RPS5 PE=1 SV=4	0.001	2.308	8	1	1	1	204	22.9	59	1	cell organization and biogenesis;metabolic process;regulation of biological process;transport	cytosol;membrane;ribosome	protein binding;RNA binding;structural molecule activity	[GO:0000028]; GO:0022618; GO:0042255; GO:0042274; GO:0022613; GO:0034622; GO:0071826; GO:0042254; GO:0070925; GO:0044085; GO:0065003; GO:0043933; GO:0006996; GO:0022607; GO:0071840; GO:0016043; GO:0008150; GO:0009987;[GO:0000184]; GO:0000956; GO:0006402; GO:0006401; GO:0010629; GO:0016071; GO:0016070; GO:0034655; GO:0044265; GO:0010467; GO:0010468; GO:0010605; GO:0044260; GO:0090304; GO:0006139; …	6193	ENSG00000083845.8	RPS5	0	12	9.5	15.2	23.5	41.8	10.1	18.1	17.6	51.5	24.2	Acetyl [N-Term]
High	IsMasterProtein	P46783	40S ribosomal protein S10 OS=Homo sapiens OX=9606 GN=RPS10 PE=1 SV=1	0.001	2.312	5	1	1	1	165	18.9	26	1	cell organization and biogenesis;metabolic process;transport	cytoplasm;cytosol;membrane;nucleus;ribosome	protein binding;RNA binding;structural molecule activity	[GO:0000028]; GO:0022618; GO:0042255; GO:0042274; GO:0022613; GO:0034622; GO:0071826; GO:0042254; GO:0070925; GO:0044085; GO:0065003; GO:0043933; GO:0006996; GO:0022607; GO:0071840; GO:0016043; GO:0008150; GO:0009987;[GO:0000184]; GO:0000956; GO:0006402; GO:0006401; GO:0010629; GO:0016071; GO:0016070; GO:0034655; GO:0044265; GO:0010467; GO:0010468; GO:0010605; GO:0044260; GO:0090304; GO:0006139; …	6204	ENSG00000124614.13	RPS10	0
High	IsMasterProtein	P47756	F-actin-capping protein subunit beta OS=Homo sapiens OX=9606 GN=CAPZB PE=1 SV=4	0	9.413	14	2	3	2	277	31.3	89	2	cell organization and biogenesis;cellular component movement;coagulation;regulation of biological process;transport	cytoplasm;cytoskeleton;cytosol	protein binding	[GO:0003779]; GO:0008092; GO:0005515; GO:0005488; GO:0003674;[GO:0005515]; GO:0005488; GO:0003674;[GO:0005737]; GO:0044424; GO:0005622; GO:0044464; GO:0005575; GO:0005623;[GO:0005829]; GO:0044444; GO:0005737; GO:0044424; GO:0005622; GO:0044464; GO:0005575; GO:0005623;[GO:0005856]; GO:0043232; GO:0043228; GO:0043229; GO:0043226; GO:0044424; GO:0005575; GO:0005622; GO:0044464; GO:0005623;[GO:000588…	832	ENSG00000077549.17	CAPZB	0											Acetyl [N-Term]
High	IsMasterProtein	P48047	ATP synthase subunit O, mitochondrial OS=Homo sapiens OX=9606 GN=ATP5PO PE=1 SV=1	0	5.641	10	2	2	2	213	23.3	68	2	cell organization and biogenesis;metabolic process;transport	membrane;mitochondrion;nucleus	catalytic activity;protein binding;transporter activity	[GO:0005215]; GO:0003674;[GO:0005515]; GO:0005488; GO:0003674;[GO:0005634]; GO:0043231; GO:0043227; GO:0043229; GO:0043226; GO:0044424; GO:0005575; GO:0005622; GO:0044464; GO:0005623;[GO:0005739]; GO:0043231; GO:0044444; GO:0043227; GO:0043229; GO:0005737; GO:0044424; GO:0043226; GO:0005622; GO:0044464; GO:0005575; GO:0005623;[GO:0005743]; GO:0019866; GO:0031966; GO:0031090; GO:0031967; GO:004442…	539	ENSG00000241837.6	ATP5O	0	56.2	69.1	141.7	172.6	255.8	80.9	103.7	178.3	264.8	293.8
High	IsMasterProtein	P48436	Transcription factor SOX-9 OS=Homo sapiens OX=9606 GN=SOX9 PE=1 SV=1	0.002	1.799	2	1	1	1	509	56.1	45	1	cell communication;cell differentiation;cell growth;cell organization and biogenesis;cell proliferation;metabolic process;regulation of biological process;response to stimulus	nucleus	catalytic activity;DNA binding;protein binding;RNA binding	[GO:0000122]; GO:0006357; GO:0006366; GO:0045892; GO:0006355; GO:0006351; GO:0010629; GO:1903507; GO:2000113; GO:0010468; GO:1903506; GO:2000112; GO:0010467; GO:0034645; GO:0097659; GO:0010605; GO:1902679; GO:0010558; GO:0031327; GO:0060255; GO:2001141; GO:0010556; GO:0031326; GO:0043170; GO:0009059; GO:0044249; GO:0044260; GO:0032774; GO:0009892; GO:0051253; GO:0009890; GO:0031324; GO:0019222; G…	6662	ENSG00000125398.5	SOX9	0	135.1	132.4	138.7	124.6	150.7	173.3	272.2	280.4	447.7	519.7		GO:0051239; GO:0008150; GO:0009987; GO:0050789; GO:0030323; GO:0060541; GO:0009888; GO:0032502; GO:0048856; GO:0048731; GO:0032501; GO:0065007; GO:0035295;[GO:2001054]; GO:0043066; GO:0097152; GO:2001053; GO:0006915; GO:0042981; GO:0043069; GO:0012501; GO:0043067; GO:0060548; GO:0008219; GO:0010941; GO:0048523; GO:0009987; GO:0050794; GO:0048519; GO:0008150; GO:0050789; GO:0065007"
Medium	IsMasterProtein	P48735	Isocitrate dehydrogenase [NADP], mitochondrial OS=Homo sapiens OX=9606 GN=IDH2 PE=1 SV=2	0.02	1.018	2	1	1	1	452	50.9	0	1	cell organization and biogenesis;metabolic process;regulation of biological process	cytosol;membrane;mitochondrion;organelle lumen	catalytic activity;metal ion binding;nucleotide binding	[GO:0000287]; GO:0046872; GO:0043169; GO:0043167; GO:0005488; GO:0003674;[GO:0004448]; GO:0016616; GO:0016614; GO:0016491; GO:0003824; GO:0003674;[GO:0004450]; GO:0004448; GO:0016616; GO:0016614; GO:0016491; GO:0003824; GO:0003674;[GO:0005739]; GO:0043231; GO:0044444; GO:0043227; GO:0043229; GO:0005737; GO:0044424; GO:0043226; GO:0005622; GO:0044464; GO:0005575; GO:0005623;[GO:0005743]; GO:001986…	3418	ENSG00000182054.9	IDH2	0	74.8	68.6	122.5	123.2	231.8	88.3	110.1	124.9	217.3	200.1
High	IsMasterProtein	P49327	Fatty acid synthase OS=Homo sapiens OX=9606 GN=FASN PE=1 SV=3	0.001	2.39	1	1	1	1	2511	273.3	38	1	cell differentiation;metabolic process;regulation of biological process;response to stimulus	cytoplasm;cytosol;Golgi;membrane;mitochondrion	catalytic activity;nucleotide binding;protein binding;RNA binding	[GO:0001649]; GO:0001503; GO:0030154; GO:0032501; GO:0048869; GO:0008150; GO:0009987; GO:0032502;[GO:0003723]; GO:0003676; GO:0097159; GO:1901363; GO:0005488; GO:0003674;[GO:0003824]; GO:0003674;[GO:0004312]; GO:0016747; GO:0016746; GO:0016740; GO:0003824; GO:0003674;[GO:0004313]; GO:0004312; GO:0016418; GO:0016747; GO:0016407; GO:0016417; GO:0016746; GO:0016740; GO:0003824; GO:0003674;[GO:000431…	2194	ENSG00000169710.8	FASN	0	51.3	49.9	56.2	45.3	72.1	56.7	69.5	49.5	63.5	57.5
High	IsMasterProtein	P49411	Elongation factor Tu, mitochondrial OS=Homo sapiens OX=9606 GN=TUFM PE=1 SV=2	0	30.788	23	8	10	8	452	49.5	346	8	metabolic process;response to stimulus	membrane;mitochondrion	catalytic activity;nucleotide binding;protein binding;RNA binding	[GO:0000166]; GO:0036094; GO:1901265; GO:0005488; GO:0097159; GO:1901363; GO:0003674;[GO:0003723]; GO:0003676; GO:0097159; GO:1901363; GO:0005488; GO:0003674;[GO:0003746]; GO:0008135; GO:0003723; GO:0003676; GO:0097159; GO:1901363; GO:0005488; GO:0003674;[GO:0003924]; GO:0017111; GO:0016462; GO:0016818; GO:0016817; GO:0016787; GO:0003824; GO:0003674;[GO:0005515]; GO:0005488; GO:0003674;[GO:000552…	7284		TUFM	0	383	347.4	702	919.8	1342.1	402.1	532.4	898.7	1259.8	1706.9
High	IsMasterProtein	P49720	Proteasome subunit beta type-3 OS=Homo sapiens OX=9606 GN=PSMB3 PE=1 SV=2	0	2.626	9	1	1	1	205	22.9	33	1	metabolic process;regulation of biological process;response to stimulus;transport	cytoplasm;cytosol;nucleus;proteasome	catalytic activity;enzyme regulator activity;protein binding	[GO:0000165]; GO:0023014; GO:0035556; GO:0006468; GO:0007165; GO:0006464; GO:0016310; GO:0007154; GO:0009987; GO:0023052; GO:0050794; GO:0051716; GO:0036211; GO:0044267; GO:0006796; GO:0008150; GO:0050789; GO:0050896; GO:0019538; GO:0043412; GO:0044260; GO:0006793; GO:0065007; GO:0043170; GO:0044238; GO:1901564; GO:0044237; GO:0071704; GO:0008152; GO:0006807;[GO:0000209]; GO:0016567; GO:0032446; …	5691	ENSG00000275903.2; ENSG00000277791.4	PSMB3	0
High	IsMasterProtein	P49736	DNA replication licensing factor MCM2 OS=Homo sapiens OX=9606 GN=MCM2 PE=1 SV=4	0	11.493	9	5	5	5	904	101.8	120	5	cell death;cell organization and biogenesis;metabolic process;response to stimulus	chromosome;cytoplasm;cytoskeleton;cytosol;nucleus	catalytic activity;DNA binding;metal ion binding;nucleotide binding;protein binding	[GO:0000082]; GO:0044772; GO:0044843; GO:0044770; GO:1903047; GO:0022402; GO:0000278; GO:0007049; GO:0009987; GO:0008150;[GO:0000166]; GO:0036094; GO:1901265; GO:0005488; GO:0097159; GO:1901363; GO:0003674;[GO:0000784]; GO:0000781; GO:0044454; GO:0098687; GO:0000228; GO:0044427; GO:0044428; GO:0005694; GO:0031981; GO:0044446; GO:0005634; GO:0043232; GO:0070013; GO:0043229; GO:0044422; GO:0044424;…	4171	ENSG00000073111.13	MCM2	0	145.8	179.6	204.9	247.5	377.2	147.7	216.6	179.7	267.1	239.8
High	IsMasterProtein	P49756	RNA-binding protein 25 OS=Homo sapiens OX=9606 GN=RBM25 PE=1 SV=3	0.001	2.37	2	1	1	1	843	100.1	17	1	metabolic process;regulation of biological process	cytoplasm;nucleus;spliceosomal complex	protein binding;RNA binding	[GO:0000381]; GO:0000380; GO:0048024; GO:0000398; GO:0043484; GO:0050684; GO:0000377; GO:0006397; GO:0008380; GO:0010468; GO:0051252; GO:1903311; GO:0000375; GO:0006396; GO:0016071; GO:0010467; GO:0060255; GO:0016070; GO:0019219; GO:0043170; GO:0019222; GO:0044260; GO:0090304; GO:0006139; GO:0031323; GO:0051171; GO:0080090; GO:0071704; GO:0008152; GO:0050789; GO:0044237; GO:0006725; GO:0034641; G…	58517	ENSG00000119707.13	RBM25	0
High	IsMasterProtein	P49821	NADH dehydrogenase [ubiquinone] flavoprotein 1, mitochondrial OS=Homo sapiens OX=9606 GN=NDUFV1 PE=1 SV=4	0.003	1.636	2	1	1	1	464	50.8	16	1	cell organization and biogenesis;metabolic process;transport	cytosol;membrane;mitochondrion	catalytic activity;metal ion binding;nucleotide binding	[GO:0003954]; GO:0016651; GO:0016491; GO:0003824; GO:0003674;[GO:0005739]; GO:0043231; GO:0044444; GO:0043227; GO:0043229; GO:0005737; GO:0044424; GO:0043226; GO:0005622; GO:0044464; GO:0005575; GO:0005623;[GO:0005743]; GO:0019866; GO:0031966; GO:0031090; GO:0031967; GO:0044424; GO:0005740; GO:0044429; GO:0016020; GO:0043227; GO:0044422; GO:0031975; GO:0044446; GO:0005622; GO:0044464; GO:0005739;…	4723	ENSG00000167792.11	NDUFV1	0	13.6	15.1	25	27	50.6	16.5	24	22.6	38.1	34.5
High	IsMasterProtein	P49915	GMP synthase [glutamine-hydrolyzing] OS=Homo sapiens OX=9606 GN=GMPS PE=1 SV=1	0	3.569	3	2	2	2	693	76.7	32	2	metabolic process	cytoplasm;cytosol	catalytic activity;nucleotide binding	[GO:0000166]; GO:0036094; GO:1901265; GO:0005488; GO:0097159; GO:1901363; GO:0003674;[GO:0003921]; GO:0016879; GO:0016874; GO:0003824; GO:0003674;[GO:0003922]; GO:0016884; GO:0016879; GO:0016874; GO:0003824; GO:0003674;[GO:0004066]; GO:0016884; GO:0016879; GO:0016874; GO:0003824; GO:0003674;[GO:0005524]; GO:0032559; GO:0035639; GO:0030554; GO:0032555; GO:0043168; GO:1901265; GO:0017076; GO:003255…	8833	ENSG00000163655.15	GMPS	0	69.3	69.4	127.4	164.2	307.5	70.7	121.3	76.7	140.9	128
High	IsMasterProtein	P50995	Annexin A11 OS=Homo sapiens OX=9606 GN=ANXA11 PE=1 SV=1	0.001	2.279	2	1	1	1	505	54.4	0	1	cell division;response to stimulus;transport	cytoplasm;cytoskeleton;cytosol;membrane;nucleus;vacuole	metal ion binding;protein binding;RNA binding	[GO:0003723]; GO:0003676; GO:0097159; GO:1901363; GO:0005488; GO:0003674;[GO:0005509]; GO:0046872; GO:0043169; GO:0043167; GO:0005488; GO:0003674;[GO:0005515]; GO:0005488; GO:0003674;[GO:0005544]; GO:0005543; GO:0008289; GO:0043168; GO:0005488; GO:0043167; GO:0003674;[GO:0005634]; GO:0043231; GO:0043227; GO:0043229; GO:0043226; GO:0044424; GO:0005575; GO:0005622; GO:0044464; GO:0005623;[GO:000563…	311	ENSG00000122359.17	ANXA11	0	60.9	45.6	72	103.8	114.4	65.1	93.1	66.6	125.1	124.1
High	IsMasterProtein	P51570	Galactokinase OS=Homo sapiens OX=9606 GN=GALK1 PE=1 SV=1	0.006	1.366	3	1	1	1	392	42.2	31	1	metabolic process	cytoplasm;cytosol;membrane	catalytic activity;nucleotide binding	[GO:0000166]; GO:0036094; GO:1901265; GO:0005488; GO:0097159; GO:1901363; GO:0003674;[GO:0004335]; GO:0016773; GO:0019200; GO:0016772; GO:0016301; GO:0016740; GO:0003824; GO:0003674;[GO:0005524]; GO:0032559; GO:0035639; GO:0030554; GO:0032555; GO:0043168; GO:1901265; GO:0017076; GO:0032553; GO:0043167; GO:0097159; GO:1901363; GO:0000166; GO:0097367; GO:0005488; GO:0036094; GO:0003674;[GO:0005534]…	2584	ENSG00000108479.11	GALK1	0	27.7	37.6	23.9	36.2	45.1	42.7	45.8	24.9	32.5	35.3
High	IsMasterProtein	P51610	Host cell factor 1 OS=Homo sapiens OX=9606 GN=HCFC1 PE=1 SV=2	0.002	1.959	1	1	1	1	2035	208.6	17	1	cell organization and biogenesis;metabolic process;regulation of biological process;response to stimulus	cytoplasm;membrane;nucleus	catalytic activity;protein binding	[GO:0000122]; GO:0006357; GO:0006366; GO:0045892; GO:0006355; GO:0006351; GO:0010629; GO:1903507; GO:2000113; GO:0010468; GO:1903506; GO:2000112; GO:0010467; GO:0034645; GO:0097659; GO:0010605; GO:1902679; GO:0010558; GO:0031327; GO:0060255; GO:2001141; GO:0010556; GO:0031326; GO:0043170; GO:0009059; GO:0044249; GO:0044260; GO:0032774; GO:0009892; GO:0051253; GO:0009890; GO:0031324; GO:0019222; G…	3054	ENSG00000172534.13	HCFC1	0	101.5	115.4	150.5	100.3	155.7	121.5	156.9	130.2	95.9	86.4
High	IsMasterProtein	P51991	Heterogeneous nuclear ribonucleoprotein A3 OS=Homo sapiens OX=9606 GN=HNRNPA3 PE=1 SV=2	0	6.952	9	4	5	3	378	39.6	100	4	metabolic process;transport	cytoplasm;nucleus;spliceosomal complex	protein binding;RNA binding;transporter activity	[GO:0000398]; GO:0000377; GO:0006397; GO:0000375; GO:0006396; GO:0016071; GO:0008380; GO:0010467; GO:0016070; GO:0043170; GO:0044260; GO:0090304; GO:0071704; GO:0044237; GO:0006139; GO:0008152; GO:0009987; GO:0006725; GO:0034641; GO:0044238; GO:0046483; GO:1901360; GO:0008150; GO:0006807;[GO:0003676]; GO:0097159; GO:1901363; GO:0005488; GO:0003674;[GO:0003723]; GO:0003676; GO:0097159; GO:1901363;…	220988	ENSG00000170144.20	HNRNPA3	0	224.2	193.4	484.4	546	1030.5	269.1	476.1	473.6	1000.9	605.8
High	IsMasterProtein	P52272	Heterogeneous nuclear ribonucleoprotein M OS=Homo sapiens OX=9606 GN=HNRNPM PE=1 SV=3	0	17.972	10	8	9	8	730	77.5	176	8	metabolic process;regulation of biological process;response to stimulus	membrane;nucleus;spliceosomal complex	protein binding;RNA binding	[GO:0000380]; GO:0000398; GO:0000377; GO:0006397; GO:0000375; GO:0006396; GO:0016071; GO:0008380; GO:0010467; GO:0016070; GO:0043170; GO:0044260; GO:0090304; GO:0071704; GO:0044237; GO:0006139; GO:0008152; GO:0009987; GO:0006725; GO:0034641; GO:0044238; GO:0046483; GO:1901360; GO:0008150; GO:0006807;[GO:0000398]; GO:0000377; GO:0006397; GO:0000375; GO:0006396; GO:0016071; GO:0008380; GO:0010467; …	4670	ENSG00000099783.11	HNRNPM	0	487.1	423.1	766.7	785.7	1612	556.6	966.5	736.1	1665.7	1034.1	Acetyl [N-Term]
High	IsMasterProtein	P52292	Importin subunit alpha-1 OS=Homo sapiens OX=9606 GN=KPNA2 PE=1 SV=1	0	26.365	28	8	9	8	529	57.8	291	8	metabolic process;regulation of biological process;transport	cytoplasm;cytosol;membrane;nucleus	protein binding;RNA binding;transporter activity	[GO:0000018]; GO:0006310; GO:0051052; GO:0006259; GO:0019219; GO:0060255; GO:0044260; GO:0090304; GO:0006139; GO:0031323; GO:0051171; GO:0080090; GO:0019222; GO:0043170; GO:0044237; GO:0006725; GO:0034641; GO:0044238; GO:0046483; GO:1901360; GO:0050794; GO:0006807; GO:0008152; GO:0050789; GO:0071704; GO:0009987; GO:0008150; GO:0065007;[GO:0003723]; GO:0003676; GO:0097159; GO:1901363; GO:0005488; …	3838	ENSG00000182481.8	KPNA2	0	270.3	257.8	591.8	742.6	1057.1	308.1	361.6	415.5	587.8	573.4
High	IsMasterProtein	P52298	Nuclear cap-binding protein subunit 2 OS=Homo sapiens OX=9606 GN=NCBP2 PE=1 SV=1	0	6.521	16	3	5	3	156	18	56	3	metabolic process;regulation of biological process;response to stimulus;transport	cytoplasm;cytosol;nucleus	protein binding;RNA binding	[GO:0000184]; GO:0000956; GO:0006402; GO:0006401; GO:0010629; GO:0016071; GO:0016070; GO:0034655; GO:0044265; GO:0010467; GO:0010468; GO:0010605; GO:0044260; GO:0090304; GO:0006139; GO:0019439; GO:0044270; GO:0046700; GO:1901361; GO:0009057; GO:0044248; GO:0043170; GO:0060255; GO:0009892; GO:0044237; GO:0006725; GO:0034641; GO:0044238; GO:0046483; GO:1901360; GO:1901575; GO:0009056; GO:0071704; G…	22916	ENSG00000114503.10	NCBP2	0	212.2	193.6	1263.3	1183.9	2487.7	269.9	314	693.2	766.1	729.5
High	IsMasterProtein	P52434	DNA-directed RNA polymerases I, II, and III subunit RPABC3 OS=Homo sapiens OX=9606 GN=POLR2H PE=1 SV=4	0	5.107	26	2	4	2	150	17.1	107	2	metabolic process;regulation of biological process;response to stimulus	cytosol;nucleus	catalytic activity;DNA binding	[GO:0000398]; GO:0000377; GO:0006397; GO:0000375; GO:0006396; GO:0016071; GO:0008380; GO:0010467; GO:0016070; GO:0043170; GO:0044260; GO:0090304; GO:0071704; GO:0044237; GO:0006139; GO:0008152; GO:0009987; GO:0006725; GO:0034641; GO:0044238; GO:0046483; GO:1901360; GO:0008150; GO:0006807;[GO:0001054]; GO:0003899; GO:0034062; GO:0097747; GO:0016779; GO:0140098; GO:0016772; GO:0003824; GO:0016740; …	5437	ENSG00000163882.9	POLR2H	0	42	33.8	73.9	105.9	134.6	38.7	45.9	65	97.6	82.6	Acetyl [N-Term]
High	IsMasterProtein	P52435	DNA-directed RNA polymerase II subunit RPB11-a OS=Homo sapiens OX=9606 GN=POLR2J PE=1 SV=1	0.01	1.29	9	1	1	1	117	13.3	43	1	metabolic process;regulation of biological process;response to stimulus	nucleus	catalytic activity;DNA binding;protein binding	[GO:0000398]; GO:0000377; GO:0006397; GO:0000375; GO:0006396; GO:0016071; GO:0008380; GO:0010467; GO:0016070; GO:0043170; GO:0044260; GO:0090304; GO:0071704; GO:0044237; GO:0006139; GO:0008152; GO:0009987; GO:0006725; GO:0034641; GO:0044238; GO:0046483; GO:1901360; GO:0008150; GO:0006807;[GO:0001055]; GO:0003899; GO:0034062; GO:0097747; GO:0016779; GO:0140098; GO:0016772; GO:0003824; GO:0016740; …	5439	ENSG00000005075.15	POLR2J	0	7.8	10.3	19	30.2	45.3	5.8	19.5	20.9	23.6	32.4
High	IsMasterProtein	P52565	Rho GDP-dissociation inhibitor 1 OS=Homo sapiens OX=9606 GN=ARHGDIA PE=1 SV=3	0.006	1.392	16	1	1	1	204	23.2	0	1	cellular component movement;regulation of biological process;response to stimulus	cytoplasm;cytoskeleton;cytosol	enzyme regulator activity;protein binding	[GO:0005094]; GO:0005092; GO:0030695; GO:0060589; GO:0030234; GO:0098772; GO:0003674;[GO:0005096]; GO:0008047; GO:0030695; GO:0030234; GO:0060589; GO:0098772; GO:0003674;[GO:0005515]; GO:0005488; GO:0003674;[GO:0005737]; GO:0044424; GO:0005622; GO:0044464; GO:0005575; GO:0005623;[GO:0005829]; GO:0044444; GO:0005737; GO:0044424; GO:0005622; GO:0044464; GO:0005575; GO:0005623;[GO:0005856]; GO:00432…	396	ENSG00000141522.11	ARHGDIA	0	9.4	6.8	14.8	12.5	29.7	11.2	12.5	14.7	26.3	15.7	Acetyl [N-Term]
High	IsMasterProtein	P52597	Heterogeneous nuclear ribonucleoprotein F OS=Homo sapiens OX=9606 GN=HNRNPF PE=1 SV=3	0	28.707	30	8	16	6	415	45.6	471	8	metabolic process;regulation of biological process;response to stimulus	cytosol;membrane;nucleus;spliceosomal complex	protein binding;RNA binding	[GO:0000398]; GO:0000377; GO:0006397; GO:0000375; GO:0006396; GO:0016071; GO:0008380; GO:0010467; GO:0016070; GO:0043170; GO:0044260; GO:0090304; GO:0071704; GO:0044237; GO:0006139; GO:0008152; GO:0009987; GO:0006725; GO:0034641; GO:0044238; GO:0046483; GO:1901360; GO:0008150; GO:0006807;[GO:0003676]; GO:0097159; GO:1901363; GO:0005488; GO:0003674;[GO:0003723]; GO:0003676; GO:0097159; GO:1901363;…	3185	ENSG00000169813.16	HNRNPF	0	186.5	164.4	422.1	486.2	891.9	181.1	268.6	243.5	501.3	324.4	Acetyl [N-Term]
High	IsMasterProtein	P53004	Biliverdin reductase A OS=Homo sapiens OX=9606 GN=BLVRA PE=1 SV=2	0.002	1.961	3	1	1	1	296	33.4	39	1	metabolic process	cytoplasm;cytosol	catalytic activity;metal ion binding;protein binding	[GO:0004074]; GO:0016628; GO:0016627; GO:0016491; GO:0003824; GO:0003674;[GO:0005515]; GO:0005488; GO:0003674;[GO:0005737]; GO:0044424; GO:0005622; GO:0044464; GO:0005575; GO:0005623;[GO:0005829]; GO:0044444; GO:0005737; GO:0044424; GO:0005622; GO:0044464; GO:0005575; GO:0005623;[GO:0008270]; GO:0046914; GO:0046872; GO:0043169; GO:0043167; GO:0005488; GO:0003674;[GO:0016491]; GO:0003824; GO:00036…	644	ENSG00000106605.10	BLVRA	0	19.7	21.3	26.2	31.3	62.3	22.9	26.5	15	26.6	18
High	IsMasterProtein	P53396	ATP-citrate synthase OS=Homo sapiens OX=9606 GN=ACLY PE=1 SV=3	0	4.183	2	2	2	2	1101	120.8	48	2	metabolic process;regulation of biological process;transport	cytoplasm;cytosol;extracellular;membrane;organelle lumen	catalytic activity;metal ion binding;nucleotide binding;protein binding	[GO:0000166]; GO:0036094; GO:1901265; GO:0005488; GO:0097159; GO:1901363; GO:0003674;[GO:0003824]; GO:0003674;[GO:0003878]; GO:0046912; GO:0016746; GO:0016740; GO:0003824; GO:0003674;[GO:0005515]; GO:0005488; GO:0003674;[GO:0005524]; GO:0032559; GO:0035639; GO:0030554; GO:0032555; GO:0043168; GO:1901265; GO:0017076; GO:0032553; GO:0043167; GO:0097159; GO:1901363; GO:0000166; GO:0097367; GO:000548…	47	ENSG00000131473.16	ACLY	0	63.8	64.4	82.7	80.8	150.1	76.1	109.7	74	99.8	77.1
High	IsMasterProtein	P53999	Activated RNA polymerase II transcriptional coactivator p15 OS=Homo sapiens OX=9606 GN=SUB1 PE=1 SV=3	0	3.517	9	1	1	1	127	14.4	90	1	cell organization and biogenesis;metabolic process;regulation of biological process;response to stimulus	nucleus	catalytic activity;DNA binding;protein binding;RNA binding	[GO:0001205]; GO:0001228; GO:0003705; GO:0000981; GO:0003700; GO:0140110; GO:0003674;[GO:0003677]; GO:0003676; GO:0097159; GO:1901363; GO:0005488; GO:0003674;[GO:0003678]; GO:0004386; GO:0140097; GO:0017111; GO:0003824; GO:0016462; GO:0003674; GO:0016818; GO:0016817; GO:0016787;[GO:0003690]; GO:0003677; GO:0003676; GO:0097159; GO:1901363; GO:0005488; GO:0003674;[GO:0003697]; GO:0003677; GO:000367…	10923	ENSG00000113387.11	SUB1	0	24.2	19.8	117.7	150	266.9	42.3	80.6	107.4	195.9	144.5
High	IsMasterProtein	P54886	Delta-1-pyrroline-5-carboxylate synthase OS=Homo sapiens OX=9606 GN=ALDH18A1 PE=1 SV=2	0	34.058	17	11	13	11	795	87.2	426	11	metabolic process	cytoplasm;cytosol;membrane;mitochondrion	catalytic activity;nucleotide binding;protein binding;RNA binding	[GO:0000166]; GO:0036094; GO:1901265; GO:0005488; GO:0097159; GO:1901363; GO:0003674;[GO:0003723]; GO:0003676; GO:0097159; GO:1901363; GO:0005488; GO:0003674;[GO:0003824]; GO:0003674;[GO:0004349]; GO:0016774; GO:0019202; GO:0016772; GO:0016301; GO:0016740; GO:0003824; GO:0003674;[GO:0004350]; GO:0016620; GO:0016903; GO:0016491; GO:0003824; GO:0003674;[GO:0005515]; GO:0005488; GO:0003674;[GO:00055…	5832	ENSG00000059573.8	ALDH18A1	0	540.9	503.6	661.8	663.9	974.7	587.7	735.3	878.3	1491	2845.9
High	IsMasterProtein	P55060	Exportin-2 OS=Homo sapiens OX=9606 GN=CSE1L PE=1 SV=3	0	12.218	6	4	5	4	971	110.3	209	4	cell death;cell proliferation;transport	cytoplasm;cytosol;membrane;nucleus	protein binding;transporter activity	[GO:0005049]; GO:0005487; GO:0008565; GO:0005215; GO:0015197; GO:0003674; GO:0022892;[GO:0005488]; GO:0003674;[GO:0005515]; GO:0005488; GO:0003674;[GO:0005634]; GO:0043231; GO:0043227; GO:0043229; GO:0043226; GO:0044424; GO:0005575; GO:0005622; GO:0044464; GO:0005623;[GO:0005635]; GO:0012505; GO:0031967; GO:0044428; GO:0044464; GO:0031975; GO:0043227; GO:0044446; GO:0005634; GO:0005575; GO:000562…	1434	ENSG00000124207.16	CSE1L	0	55.7	53.2	95.7	130.2	288.2	81	100.8	94.9	190.2	133	Acetyl [N-Term]
High	IsMasterProtein	P55072	Transitional endoplasmic reticulum ATPase OS=Homo sapiens OX=9606 GN=VCP PE=1 SV=4	0.001	2.192	1	1	1	1	806	89.3	38	1	cell communication;cell organization and biogenesis;metabolic process;regulation of biological process;response to stimulus;transport	cytoplasm;cytosol;endoplasmic reticulum;extracellular;membrane;nucleus;organelle lumen;proteasome	catalytic activity;enzyme regulator activity;nucleotide binding;protein binding;RNA binding	[GO:0000166]; GO:0036094; GO:1901265; GO:0005488; GO:0097159; GO:1901363; GO:0003674;[GO:0000502]; GO:0043234; GO:0044424; GO:1905369; GO:0032991; GO:0005622; GO:0044464; GO:1905368; GO:0005575; GO:0005623; GO:1902494;[GO:0003678]; GO:0004386; GO:0140097; GO:0017111; GO:0003824; GO:0016462; GO:0003674; GO:0016818; GO:0016817; GO:0016787;[GO:0003723]; GO:0003676; GO:0097159; GO:1901363; GO:0005488…	7415	ENSG00000165280.15	VCP	0	49.7	53.9	27.2	38.3	51.1	54.5	71.9	31.2	71.1	34
High	IsMasterProtein	P55084	Trifunctional enzyme subunit beta, mitochondrial OS=Homo sapiens OX=9606 GN=HADHB PE=1 SV=3	0	4.654	4	2	2	2	474	51.3	60	2	metabolic process	endoplasmic reticulum;membrane;mitochondrion	catalytic activity;protein binding;RNA binding	[GO:0003723]; GO:0003676; GO:0097159; GO:1901363; GO:0005488; GO:0003674;[GO:0003824]; GO:0003674;[GO:0003857]; GO:0016616; GO:0016614; GO:0016491; GO:0003824; GO:0003674;[GO:0003988]; GO:0016408; GO:0016747; GO:0016746; GO:0016740; GO:0003824; GO:0003674;[GO:0004300]; GO:0016836; GO:0016835; GO:0016829; GO:0003824; GO:0003674;[GO:0005515]; GO:0005488; GO:0003674;[GO:0005739]; GO:0043231; GO:0044…	3032	ENSG00000138029.13	HADHB	0	75.9	89.5	98.3	125.9	171.8	91.8	114.6	112.2	199.5	226
High	IsMasterProtein	P55263	Adenosine kinase OS=Homo sapiens OX=9606 GN=ADK PE=1 SV=2	0	3.947	6	1	1	1	362	40.5	75	1	metabolic process	cytoplasm;cytosol;nucleus	catalytic activity;metal ion binding;nucleotide binding;RNA binding	[GO:0000166]; GO:0036094; GO:1901265; GO:0005488; GO:0097159; GO:1901363; GO:0003674;[GO:0003723]; GO:0003676; GO:0097159; GO:1901363; GO:0005488; GO:0003674;[GO:0004001]; GO:0016773; GO:0019206; GO:0016772; GO:0019205; GO:0016740; GO:0016301; GO:0003824; GO:0003674;[GO:0005524]; GO:0032559; GO:0035639; GO:0030554; GO:0032555; GO:0043168; GO:1901265; GO:0017076; GO:0032553; GO:0043167; GO:0097159…	132	ENSG00000156110.13	ADK	0	5.9	4.9	9.8	13	31.8	5.9	7.4	5	12	7.9
High	IsMasterProtein	P55265	Double-stranded RNA-specific adenosine deaminase OS=Homo sapiens OX=9606 GN=ADAR PE=1 SV=4	0	4.395	2	3	3	3	1226	136	32	3	cell differentiation;cell organization and biogenesis;defense response;metabolic process;regulation of biological process;response to stimulus;transport	cytoplasm;membrane;nucleus;spliceosomal complex	catalytic activity;DNA binding;metal ion binding;protein binding;RNA binding	[GO:0001649]; GO:0001503; GO:0030154; GO:0032501; GO:0048869; GO:0008150; GO:0009987; GO:0032502;[GO:0001701]; GO:0043009; GO:0009792; GO:0009790; GO:0007275; GO:0032501; GO:0048856; GO:0008150; GO:0032502;[GO:0002244]; GO:0030097; GO:0030154; GO:0048534; GO:0048869; GO:0002520; GO:0048513; GO:0009987; GO:0032502; GO:0002376; GO:0048731; GO:0048856; GO:0008150; GO:0007275; GO:0032501;[GO:0002376]…	103	ENSG00000160710.15	ADAR	0	118.8	128.1	153.4	174.1	252.7	120.3	163.1	145.3	216.4	175.6
High	IsMasterProtein	P55809	Succinyl-CoA:3-ketoacid coenzyme A transferase 1, mitochondrial OS=Homo sapiens OX=9606 GN=OXCT1 PE=1 SV=1	0.001	2.403	4	1	1	1	520	56.1	41	1	metabolic process;regulation of biological process;response to stimulus	mitochondrion;organelle lumen	catalytic activity;protein binding	[GO:0005654]; GO:0031981; GO:0044428; GO:0070013; GO:0005634; GO:0044446; GO:0043229; GO:0043233; GO:0044424; GO:0043231; GO:0044422; GO:0043226; GO:0031974; GO:0005622; GO:0044464; GO:0043227; GO:0005575; GO:0005623;[GO:0005739]; GO:0043231; GO:0044444; GO:0043227; GO:0043229; GO:0005737; GO:0044424; GO:0043226; GO:0005622; GO:0044464; GO:0005575; GO:0005623;[GO:0005759]; GO:0044429; GO:0070013;…	5019	ENSG00000083720.12	OXCT1	0	7.5	10.8	8.8	14.8	13.1	18.5	13.6	8.6	19.3	13.9
High	IsMasterProtein	P56545	C-terminal-binding protein 2 OS=Homo sapiens OX=9606 GN=CTBP2 PE=1 SV=1	0	3.825	2	1	1	1	445	48.9	47	1	cell differentiation;metabolic process;regulation of biological process	cytosol;nucleus	catalytic activity;nucleotide binding;protein binding	[GO:0003682]; GO:0005488; GO:0003674;[GO:0003713]; GO:0003712; GO:0000989; GO:0000988; GO:0140110; GO:0003674;[GO:0003714]; GO:0003712; GO:0000989; GO:0000988; GO:0140110; GO:0003674;[GO:0005515]; GO:0005488; GO:0003674;[GO:0005634]; GO:0043231; GO:0043227; GO:0043229; GO:0043226; GO:0044424; GO:0005575; GO:0005622; GO:0044464; GO:0005623;[GO:0005829]; GO:0044444; GO:0005737; GO:0044424; GO:00056…	1488	ENSG00000175029.16	CTBP2	0	43.3	52.5	126.9	194	389.7	53.7	74	65.8	140.9	133.2
High	IsMasterProtein	P60174-1	Isoform 2 of Triosephosphate isomerase OS=Homo sapiens OX=9606 GN=TPI1	0	5.571	11	2	2	2	249	26.7	68	2	development;metabolic process	cytosol;nucleus	catalytic activity;protein binding	[GO:0003824]; GO:0003674;[GO:0004807]; GO:0016861; GO:0016860; GO:0016853; GO:0003824; GO:0003674;[GO:0005515]; GO:0005488; GO:0003674;[GO:0005615]; GO:0044421; GO:0005575; GO:0005576;[GO:0005634]; GO:0043231; GO:0043227; GO:0043229; GO:0043226; GO:0044424; GO:0005575; GO:0005622; GO:0044464; GO:0005623;[GO:0005829]; GO:0044444; GO:0005737; GO:0044424; GO:0005622; GO:0044464; GO:0005575; GO:00056…	7167	ENSG00000111669.14	TPI1	0	169	149	209.7	206.3	285.3	174	182.6	156.5	184.4	205.5
High	IsMasterProtein	P60660	Myosin light polypeptide 6 OS=Homo sapiens OX=9606 GN=MYL6 PE=1 SV=2	0.008	1.343	9	1	1	1	151	16.9	0	1	cellular component movement	cytosol;membrane	catalytic activity;metal ion binding;motor activity;protein binding;structural molecule activity	[GO:0003774]; GO:0017111; GO:0016462; GO:0016818; GO:0016817; GO:0016787; GO:0003824; GO:0003674;[GO:0005509]; GO:0046872; GO:0043169; GO:0043167; GO:0005488; GO:0003674;[GO:0005515]; GO:0005488; GO:0003674;[GO:0005829]; GO:0044444; GO:0005737; GO:0044424; GO:0005622; GO:0044464; GO:0005575; GO:0005623;[GO:0005903]; GO:0098862; GO:0044464; GO:0005575; GO:0005623;[GO:0006936]; GO:0003012; GO:00030…	4637	ENSG00000092841.18	MYL6	0	113	113.9	123.2	91.4	139.5	127.7	151.4	109.3	132.2	116.2
High	IsMasterProtein	P60709	Actin, cytoplasmic 1 OS=Homo sapiens OX=9606 GN=ACTB PE=1 SV=1	0	82.496	48	14	33	1	375	41.7	1274	14	cell organization and biogenesis;cellular component movement;metabolic process;regulation of biological process;response to stimulus	cytoplasm;cytoskeleton;cytosol;membrane;nucleus	DNA binding;nucleotide binding;protein binding;structural molecule activity	[GO:0000166]; GO:0036094; GO:1901265; GO:0005488; GO:0097159; GO:1901363; GO:0003674;[GO:0000790]; GO:0000785; GO:0044454; GO:0044427; GO:0000228; GO:0044428; GO:0005694; GO:0044446; GO:0031981; GO:0005634; GO:0043232; GO:0043229; GO:0044422; GO:0044424; GO:0070013; GO:0043231; GO:0043228; GO:0043226; GO:0005575; GO:0005622; GO:0044464; GO:0043233; GO:0043227; GO:0005623; GO:0031974;[GO:0000978];…	60	ENSG00000075624.13	ACTB	16	1896.6	1505.3	1537.8	1912.6	3364.1	1643.1	7908.2	1969	4663.9	1827.6	Acetyl [N-Term]
High	IsMasterProtein	P60842	Eukaryotic initiation factor 4A-I OS=Homo sapiens OX=9606 GN=EIF4A1 PE=1 SV=1	0	5.483	4	2	2	2	406	46.1	79	2	metabolic process;regulation of biological process	cytoplasm;cytosol;membrane;nucleus	catalytic activity;DNA binding;nucleotide binding;protein binding;RNA binding	[GO:0000166]; GO:0036094; GO:1901265; GO:0005488; GO:0097159; GO:1901363; GO:0003674;[GO:0000289]; GO:0000288; GO:0000956; GO:0006402; GO:0006401; GO:0010629; GO:0016071; GO:0016070; GO:0034655; GO:0044265; GO:0010467; GO:0010468; GO:0010605; GO:0044260; GO:0090304; GO:0006139; GO:0019439; GO:0044270; GO:0046700; GO:1901361; GO:0009057; GO:0044248; GO:0043170; GO:0060255; GO:0009892; GO:0044237; …	1973	ENSG00000161960.14	EIF4A1	0	27.7	31.1	54.4	74.8	113.3	28.1	71.2	46.4	126.7	49.2
High	IsMasterProtein	P60983	Glia maturation factor beta OS=Homo sapiens OX=9606 GN=GMFB PE=1 SV=2	0.003	1.553	11	1	1	1	142	16.7	13	1	metabolic process;regulation of biological process;response to stimulus		enzyme regulator activity;protein binding;signal transducer activity	[GO:0003779]; GO:0008092; GO:0005515; GO:0005488; GO:0003674;[GO:0004860]; GO:0019210; GO:0019887; GO:0004857; GO:0019207; GO:0030234; GO:0098772; GO:0003674;[GO:0004871]; GO:0003674;[GO:0005622]; GO:0044464; GO:0005575; GO:0005623;[GO:0006468]; GO:0006464; GO:0016310; GO:0036211; GO:0044267; GO:0006796; GO:0019538; GO:0043412; GO:0044260; GO:0006793; GO:0043170; GO:0044238; GO:1901564; GO:004423…	2764	ENSG00000197045.12	GMFB	0											Acetyl [N-Term]
High	IsMasterProtein	P61106	Ras-related protein Rab-14 OS=Homo sapiens OX=9606 GN=RAB14 PE=1 SV=4	0.002	1.921	7	1	1	1	215	23.9	23	1	cell organization and biogenesis;defense response;metabolic process;regulation of biological process;response to stimulus;transport	cytosol;endoplasmic reticulum;endosome;Golgi;membrane;vacuole	catalytic activity;nucleotide binding;protein binding	[GO:0000139]; GO:0044431; GO:0098588; GO:0098791; GO:0005794; GO:0044444; GO:0044446; GO:0031090; GO:0031984; GO:0012505; GO:0043231; GO:0005737; GO:0044424; GO:0043229; GO:0044422; GO:0016020; GO:0043227; GO:0044464; GO:0005622; GO:0043226; GO:0005575; GO:0005623;[GO:0000166]; GO:0036094; GO:1901265; GO:0005488; GO:0097159; GO:1901363; GO:0003674;[GO:0003924]; GO:0017111; GO:0016462; GO:0016818;…	51552	ENSG00000119396.10	RAB14	0
High	IsMasterProtein	P61204	ADP-ribosylation factor 3 OS=Homo sapiens OX=9606 GN=ARF3 PE=1 SV=2	0	2.518	12	1	1	1	181	20.6	47	1	metabolic process;regulation of biological process;response to stimulus;transport	cytoplasm;Golgi;membrane	catalytic activity;nucleotide binding;protein binding;signal transducer activity	[GO:0000139]; GO:0044431; GO:0098588; GO:0098791; GO:0005794; GO:0044444; GO:0044446; GO:0031090; GO:0031984; GO:0012505; GO:0043231; GO:0005737; GO:0044424; GO:0043229; GO:0044422; GO:0016020; GO:0043227; GO:0044464; GO:0005622; GO:0043226; GO:0005575; GO:0005623;[GO:0000166]; GO:0036094; GO:1901265; GO:0005488; GO:0097159; GO:1901363; GO:0003674;[GO:0003924]; GO:0017111; GO:0016462; GO:0016818;…	377	ENSG00000134287.9	ARF3	0	27.8	17.8	22.6	23.4	32.2	22.6	42.4	25.1	36.2	33.7
High	IsMasterProtein	P61247	40S ribosomal protein S3a OS=Homo sapiens OX=9606 GN=RPS3A PE=1 SV=2	0	2.583	4	1	1	1	264	29.9	30	1	cell differentiation;cell organization and biogenesis;metabolic process;regulation of biological process;transport	cytoplasm;cytosol;endoplasmic reticulum;nucleus;ribosome	protein binding;RNA binding;structural molecule activity	[GO:0000184]; GO:0000956; GO:0006402; GO:0006401; GO:0010629; GO:0016071; GO:0016070; GO:0034655; GO:0044265; GO:0010467; GO:0010468; GO:0010605; GO:0044260; GO:0090304; GO:0006139; GO:0019439; GO:0044270; GO:0046700; GO:1901361; GO:0009057; GO:0044248; GO:0043170; GO:0060255; GO:0009892; GO:0044237; GO:0006725; GO:0034641; GO:0044238; GO:0046483; GO:1901360; GO:1901575; GO:0009056; GO:0071704; G…	6189	ENSG00000145425.9	RPS3A	0	19.8	18.5	23.9	19.1	32.3	21.3	24.8	19.8	40	20.8
High	IsMasterProtein	P61313	60S ribosomal protein L15 OS=Homo sapiens OX=9606 GN=RPL15 PE=1 SV=2	0.005	1.437	3	1	1	1	204	24.1	23	1	cell organization and biogenesis;metabolic process;response to stimulus;transport	cytosol;membrane;nucleus;ribosome	protein binding;RNA binding;structural molecule activity	[GO:0000184]; GO:0000956; GO:0006402; GO:0006401; GO:0010629; GO:0016071; GO:0016070; GO:0034655; GO:0044265; GO:0010467; GO:0010468; GO:0010605; GO:0044260; GO:0090304; GO:0006139; GO:0019439; GO:0044270; GO:0046700; GO:1901361; GO:0009057; GO:0044248; GO:0043170; GO:0060255; GO:0009892; GO:0044237; GO:0006725; GO:0034641; GO:0044238; GO:0046483; GO:1901360; GO:1901575; GO:0009056; GO:0071704; G…	6138	ENSG00000174748.18	RPL15	0	67.7	73.2	81.8	80.8	111.7	76.4	206.9	64.7	102	95.3
High	IsMasterProtein	P61326	Protein mago nashi homolog OS=Homo sapiens OX=9606 GN=MAGOH PE=1 SV=1	0	3.062	11	2	2	2	146	17.2	46	2	metabolic process;regulation of biological process;transport	cytoplasm;nucleus;spliceosomal complex	protein binding;RNA binding	[GO:0000184]; GO:0000956; GO:0006402; GO:0006401; GO:0010629; GO:0016071; GO:0016070; GO:0034655; GO:0044265; GO:0010467; GO:0010468; GO:0010605; GO:0044260; GO:0090304; GO:0006139; GO:0019439; GO:0044270; GO:0046700; GO:1901361; GO:0009057; GO:0044248; GO:0043170; GO:0060255; GO:0009892; GO:0044237; GO:0006725; GO:0034641; GO:0044238; GO:0046483; GO:1901360; GO:1901575; GO:0009056; GO:0071704; G…	4116	ENSG00000162385.10	MAGOH	0	204.2	184.2	315.7	327.6	549.2	198.2	270	326.8	481.3	413.7
High	IsMasterProtein	P61604	10 kDa heat shock protein, mitochondrial OS=Homo sapiens OX=9606 GN=HSPE1 PE=1 SV=2	0	6.209	27	3	3	3	102	10.9	52	3	cell differentiation;metabolic process;regulation of biological process;response to stimulus	cytoplasm;membrane;mitochondrion;organelle lumen	metal ion binding;nucleotide binding;protein binding;RNA binding	[GO:0001649]; GO:0001503; GO:0030154; GO:0032501; GO:0048869; GO:0008150; GO:0009987; GO:0032502;[GO:0003723]; GO:0003676; GO:0097159; GO:1901363; GO:0005488; GO:0003674;[GO:0005515]; GO:0005488; GO:0003674;[GO:0005524]; GO:0032559; GO:0035639; GO:0030554; GO:0032555; GO:0043168; GO:1901265; GO:0017076; GO:0032553; GO:0043167; GO:0097159; GO:1901363; GO:0000166; GO:0097367; GO:0005488; GO:0036094…	3336	ENSG00000115541.10	HSPE1	0	130.1	95.2	338.7	411.4	763.1	109.9	183	417.8	607.6	562.5
High	IsMasterProtein	P61626	Lysozyme C OS=Homo sapiens OX=9606 GN=LYZ PE=1 SV=1	0	5.582	14	2	2	2	148	16.5	63	2	defense response;metabolic process;response to stimulus;transport	extracellular;organelle lumen	catalytic activity;protein binding	[GO:0001895]; GO:0001894; GO:0048871; GO:0060249; GO:0032501; GO:0042592; GO:0008150; GO:0065008; GO:0065007;[GO:0003796]; GO:0004553; GO:0061783; GO:0016798; GO:0003824; GO:0016787; GO:0003674;[GO:0003824]; GO:0003674;[GO:0005576]; GO:0005575;[GO:0005615]; GO:0044421; GO:0005575; GO:0005576;[GO:0006954]; GO:0006952; GO:0006950; GO:0050896; GO:0008150;[GO:0008152]; GO:0008150;[GO:0016787]; GO:000…	4069	ENSG00000090382.6	LYZ	0	122.7	101.8	121.2	87.1	114.8	93.4	138.2	270.1	966.3	123.2
High	IsMasterProtein	P61962	DDB1- and CUL4-associated factor 7 OS=Homo sapiens OX=9606 GN=DCAF7 PE=1 SV=1	0.01	1.261	2	1	1	1	342	38.9	24	1	development;metabolic process	cytoplasm;cytosol;nucleus	protein binding	[GO:0005515]; GO:0005488; GO:0003674;[GO:0005634]; GO:0043231; GO:0043227; GO:0043229; GO:0043226; GO:0044424; GO:0005575; GO:0005622; GO:0044464; GO:0005623;[GO:0005654]; GO:0031981; GO:0044428; GO:0070013; GO:0005634; GO:0044446; GO:0043229; GO:0043233; GO:0044424; GO:0043231; GO:0044422; GO:0043226; GO:0031974; GO:0005622; GO:0044464; GO:0043227; GO:0005575; GO:0005623;[GO:0005737]; GO:0044424…	10238	ENSG00000136485.14	DCAF7	0	25.9	31.6	31.1	40.6	84.3	38	38.7	28.5	38.5	31.4
High	IsMasterProtein	P61978-2	Isoform 2 of Heterogeneous nuclear ribonucleoprotein K OS=Homo sapiens OX=9606 GN=HNRNPK	0	41.431	36	13	17	13	464	51	493	13	metabolic process;regulation of biological process;response to stimulus	cytoplasm;membrane;nucleus;spliceosomal complex	DNA binding;protein binding;RNA binding	[GO:0000398]; GO:0000377; GO:0006397; GO:0000375; GO:0006396; GO:0016071; GO:0008380; GO:0010467; GO:0016070; GO:0043170; GO:0044260; GO:0090304; GO:0071704; GO:0044237; GO:0006139; GO:0008152; GO:0009987; GO:0006725; GO:0034641; GO:0044238; GO:0046483; GO:1901360; GO:0008150; GO:0006807;[GO:0000790]; GO:0000785; GO:0044454; GO:0044427; GO:0000228; GO:0044428; GO:0005694; GO:0044446; GO:0031981; …	3190	ENSG00000165119.20	HNRNPK	0	773	711.3	1547	1833.4	3340.7	977.5	1639.5	1519.6	3322.5	2009.7	Acetyl [N-Term]
High	IsMasterProtein	P61981	14-3-3 protein gamma OS=Homo sapiens OX=9606 GN=YWHAG PE=1 SV=2	0	33.724	54	11	16	6	247	28.3	422	11	cell organization and biogenesis;regulation of biological process;response to stimulus;transport	cytoplasm;cytosol;membrane;mitochondrion	enzyme regulator activity;protein binding;RNA binding	[GO:0000086]; GO:0044772; GO:0044839; GO:0044770; GO:1903047; GO:0022402; GO:0000278; GO:0007049; GO:0009987; GO:0008150;[GO:0003723]; GO:0003676; GO:0097159; GO:1901363; GO:0005488; GO:0003674;[GO:0005080]; GO:0019901; GO:0019900; GO:0019899; GO:0005515; GO:0005488; GO:0003674;[GO:0005159]; GO:0005102; GO:0005515; GO:0005488; GO:0003674;[GO:0005515]; GO:0005488; GO:0003674;[GO:0005737]; GO:00444…	7532	ENSG00000170027.6	YWHAG	1	230.3	211.4	1255.1	1265.6	3417.2	276.8	385.8	474.2	655.8	597.6
High	IsMasterProtein	P62081	40S ribosomal protein S7 OS=Homo sapiens OX=9606 GN=RPS7 PE=1 SV=1	0	4.504	12	2	2	2	194	22.1	78	2	cell organization and biogenesis;metabolic process;regulation of biological process;transport	cytoplasm;cytoskeleton;cytosol;membrane;nucleus;ribosome	protein binding;RNA binding;structural molecule activity	[GO:0000184]; GO:0000956; GO:0006402; GO:0006401; GO:0010629; GO:0016071; GO:0016070; GO:0034655; GO:0044265; GO:0010467; GO:0010468; GO:0010605; GO:0044260; GO:0090304; GO:0006139; GO:0019439; GO:0044270; GO:0046700; GO:1901361; GO:0009057; GO:0044248; GO:0043170; GO:0060255; GO:0009892; GO:0044237; GO:0006725; GO:0034641; GO:0044238; GO:0046483; GO:1901360; GO:1901575; GO:0009056; GO:0071704; G…	6201	ENSG00000171863.12	RPS7	0	8.9	13.4	10.4	13.3	27.5	14	15	13.2	24	12.5
High	IsMasterProtein	P62136	Serine/threonine-protein phosphatase PP1-alpha catalytic subunit OS=Homo sapiens OX=9606 GN=PPP1CA PE=1 SV=1	0	4.616	5	1	2	1	330	37.5	79	1	cell division;metabolic process;regulation of biological process;response to stimulus	cytoplasm;cytosol;membrane;nucleus	catalytic activity;metal ion binding;protein binding	[GO:0000784]; GO:0000781; GO:0044454; GO:0098687; GO:0000228; GO:0044427; GO:0044428; GO:0005694; GO:0031981; GO:0044446; GO:0005634; GO:0043232; GO:0070013; GO:0043229; GO:0044422; GO:0044424; GO:0043231; GO:0043228; GO:0043233; GO:0043226; GO:0005575; GO:0005622; GO:0044464; GO:0043227; GO:0031974; GO:0005623;[GO:0004721]; GO:0016791; GO:0140096; GO:0042578; GO:0003824; GO:0016788; GO:0003674; …	5499	ENSG00000172531.14	PPP1CA	0	28.8	26.3	51.8	46.9	74.9	35.1	49.1	36	93.8	54.3
High	IsMasterProtein	P62244	40S ribosomal protein S15a OS=Homo sapiens OX=9606 GN=RPS15A PE=1 SV=2	0.001	2.322	6	1	1	1	130	14.8	44	1	cell organization and biogenesis;metabolic process;regulation of biological process;response to stimulus;transport	cytoplasm;cytosol;membrane;mitochondrion;ribosome	protein binding;RNA binding;structural molecule activity	[GO:0000184]; GO:0000956; GO:0006402; GO:0006401; GO:0010629; GO:0016071; GO:0016070; GO:0034655; GO:0044265; GO:0010467; GO:0010468; GO:0010605; GO:0044260; GO:0090304; GO:0006139; GO:0019439; GO:0044270; GO:0046700; GO:1901361; GO:0009057; GO:0044248; GO:0043170; GO:0060255; GO:0009892; GO:0044237; GO:0006725; GO:0034641; GO:0044238; GO:0046483; GO:1901360; GO:1901575; GO:0009056; GO:0071704; G…	6210	ENSG00000134419.15	RPS15A	0	57	49.2	50.5	59.7	144.1	61.7	64.4	52.6	141.2	84.1
High	IsMasterProtein	P62249	40S ribosomal protein S16 OS=Homo sapiens OX=9606 GN=RPS16 PE=1 SV=2	0	5.344	12	2	2	2	146	16.4	69	2	cell organization and biogenesis;metabolic process;transport	cytosol;membrane;ribosome	protein binding;RNA binding;structural molecule activity	[GO:0000184]; GO:0000956; GO:0006402; GO:0006401; GO:0010629; GO:0016071; GO:0016070; GO:0034655; GO:0044265; GO:0010467; GO:0010468; GO:0010605; GO:0044260; GO:0090304; GO:0006139; GO:0019439; GO:0044270; GO:0046700; GO:1901361; GO:0009057; GO:0044248; GO:0043170; GO:0060255; GO:0009892; GO:0044237; GO:0006725; GO:0034641; GO:0044238; GO:0046483; GO:1901360; GO:1901575; GO:0009056; GO:0071704; G…	6217	ENSG00000105193.8	RPS16	0	30.1	32.3	34.1	28.7	65.9	33.8	34.9	31.2	65.1	37
High	IsMasterProtein	P62258	14-3-3 protein epsilon OS=Homo sapiens OX=9606 GN=YWHAE PE=1 SV=1	0	43.467	61	14	19	11	255	29.2	566	14	cell organization and biogenesis;cellular component movement;cellular homeostasis;metabolic process;regulation of biological process;response to stimulus;transport	cytoplasm;cytosol;membrane;mitochondrion;nucleus	protein binding;RNA binding	[GO:0000086]; GO:0044772; GO:0044839; GO:0044770; GO:1903047; GO:0022402; GO:0000278; GO:0007049; GO:0009987; GO:0008150;[GO:0000165]; GO:0023014; GO:0035556; GO:0006468; GO:0007165; GO:0006464; GO:0016310; GO:0007154; GO:0009987; GO:0023052; GO:0050794; GO:0051716; GO:0036211; GO:0044267; GO:0006796; GO:0008150; GO:0050789; GO:0050896; GO:0019538; GO:0043412; GO:0044260; GO:0006793; GO:0065007; …	7531	ENSG00000108953.16; ENSG00000274474.3	YWHAE	0	565.3	552.9	2041.3	2240.8	5529.1	719.3	987.5	1075.7	1443.7	1514.3	Acetyl [N-Term]
High	IsMasterProtein	P62266	40S ribosomal protein S23 OS=Homo sapiens OX=9606 GN=RPS23 PE=1 SV=3	0	3.138	8	1	1	1	143	15.8	50	1	cell organization and biogenesis;metabolic process;transport	cytosol;membrane;ribosome	protein binding;RNA binding;structural molecule activity	[GO:0000184]; GO:0000956; GO:0006402; GO:0006401; GO:0010629; GO:0016071; GO:0016070; GO:0034655; GO:0044265; GO:0010467; GO:0010468; GO:0010605; GO:0044260; GO:0090304; GO:0006139; GO:0019439; GO:0044270; GO:0046700; GO:1901361; GO:0009057; GO:0044248; GO:0043170; GO:0060255; GO:0009892; GO:0044237; GO:0006725; GO:0034641; GO:0044238; GO:0046483; GO:1901360; GO:1901575; GO:0009056; GO:0071704; G…	6228	ENSG00000186468.12	RPS23	0	60.4	43.2	58.8	38.3	88.6	47.5	72.3	46.6	68.6	49.7
High	IsMasterProtein	P62280	40S ribosomal protein S11 OS=Homo sapiens OX=9606 GN=RPS11 PE=1 SV=3	0	3.311	6	1	1	1	158	18.4	44	1	cell differentiation;cell organization and biogenesis;metabolic process;transport	cytoplasm;cytosol;membrane;ribosome	protein binding;RNA binding;structural molecule activity	[GO:0000184]; GO:0000956; GO:0006402; GO:0006401; GO:0010629; GO:0016071; GO:0016070; GO:0034655; GO:0044265; GO:0010467; GO:0010468; GO:0010605; GO:0044260; GO:0090304; GO:0006139; GO:0019439; GO:0044270; GO:0046700; GO:1901361; GO:0009057; GO:0044248; GO:0043170; GO:0060255; GO:0009892; GO:0044237; GO:0006725; GO:0034641; GO:0044238; GO:0046483; GO:1901360; GO:1901575; GO:0009056; GO:0071704; G…	6205	ENSG00000142534.6	RPS11	0	134	113.5	143	143.1	200.9	136.7	187.3	157.4	302.2	171
High	IsMasterProtein	P62304	Small nuclear ribonucleoprotein E OS=Homo sapiens OX=9606 GN=SNRPE PE=1 SV=1	0.002	1.805	13	1	1	1	92	10.8	47	1	cell organization and biogenesis;metabolic process;transport	cytoplasm;cytosol;nucleus;spliceosomal complex	protein binding;RNA binding	[GO:0000245]; GO:0000398; GO:0022618; GO:0000377; GO:0006397; GO:0022613; GO:0034622; GO:0071826; GO:0000375; GO:0006396; GO:0016071; GO:0044085; GO:0065003; GO:0043933; GO:0008380; GO:0010467; GO:0016070; GO:0071840; GO:0022607; GO:0016043; GO:0043170; GO:0044260; GO:0090304; GO:0008150; GO:0009987; GO:0071704; GO:0044237; GO:0006139; GO:0008152; GO:0006725; GO:0034641; GO:0044238; GO:0046483; G…	6635	ENSG00000182004.12	SNRPE	0	38.4	46.5	50.3	64.2	75.5	53.2	59	54.8	71	78.4
High	IsMasterProtein	P62306	Small nuclear ribonucleoprotein F OS=Homo sapiens OX=9606 GN=SNRPF PE=1 SV=1	0.002	1.769	9	1	1	1	86	9.7	35	1	cell organization and biogenesis;metabolic process;transport	cytoplasm;cytosol;nucleus;spliceosomal complex	protein binding;RNA binding	[GO:0000245]; GO:0000398; GO:0022618; GO:0000377; GO:0006397; GO:0022613; GO:0034622; GO:0071826; GO:0000375; GO:0006396; GO:0016071; GO:0044085; GO:0065003; GO:0043933; GO:0008380; GO:0010467; GO:0016070; GO:0071840; GO:0022607; GO:0016043; GO:0043170; GO:0044260; GO:0090304; GO:0008150; GO:0009987; GO:0071704; GO:0044237; GO:0006139; GO:0008152; GO:0006725; GO:0034641; GO:0044238; GO:0046483; G…	6636	ENSG00000139343.10	SNRPF	0	110.9	118.6	150.5	208.6	308.3	104.8	188.6	132.2	242.2	165.4
High	IsMasterProtein	P62310	U6 snRNA-associated Sm-like protein LSm3 OS=Homo sapiens OX=9606 GN=LSM3 PE=1 SV=2	0.005	1.446	21	1	1	1	102	11.8	14	1	cell organization and biogenesis;metabolic process	cytosol;nucleus;spliceosomal complex	protein binding;RNA binding	[GO:0000398]; GO:0000377; GO:0006397; GO:0000375; GO:0006396; GO:0016071; GO:0008380; GO:0010467; GO:0016070; GO:0043170; GO:0044260; GO:0090304; GO:0071704; GO:0044237; GO:0006139; GO:0008152; GO:0009987; GO:0006725; GO:0034641; GO:0044238; GO:0046483; GO:1901360; GO:0008150; GO:0006807;[GO:0000932]; GO:0036464; GO:0035770; GO:0044444; GO:0030529; GO:0043232; GO:0005737; GO:0044424; GO:1990904; …	27258	ENSG00000170860.3	LSM3	0											Acetyl [N-Term]
High	IsMasterProtein	P62314	Small nuclear ribonucleoprotein Sm D1 OS=Homo sapiens OX=9606 GN=SNRPD1 PE=1 SV=1	0.001	2.141	17	1	1	1	119	13.3	33	1	cell organization and biogenesis;metabolic process;transport	cytoplasm;cytosol;nucleus;spliceosomal complex	protein binding;RNA binding	[GO:0000243]; GO:0005684; GO:0005681; GO:0030529; GO:0044428; GO:0044424; GO:1990904; GO:0005634; GO:0044446; GO:0005622; GO:0044464; GO:0032991; GO:0043231; GO:0043229; GO:0044422; GO:0005575; GO:0005623; GO:0043227; GO:0043226;[GO:0000245]; GO:0000398; GO:0022618; GO:0000377; GO:0006397; GO:0022613; GO:0034622; GO:0071826; GO:0000375; GO:0006396; GO:0016071; GO:0044085; GO:0065003; GO:0043933; …	6632	ENSG00000167088.10	SNRPD1	0	7.2	8	21.9	33.9	70.6	11.4	36.4	22.1	76.7	30.6
High	IsMasterProtein	P62316	Small nuclear ribonucleoprotein Sm D2 OS=Homo sapiens OX=9606 GN=SNRPD2 PE=1 SV=1	0	9.495	37	5	6	5	118	13.5	136	5	cell organization and biogenesis;metabolic process;transport	cytoplasm;cytosol;nucleus;spliceosomal complex	protein binding;RNA binding	[GO:0000243]; GO:0005684; GO:0005681; GO:0030529; GO:0044428; GO:0044424; GO:1990904; GO:0005634; GO:0044446; GO:0005622; GO:0044464; GO:0032991; GO:0043231; GO:0043229; GO:0044422; GO:0005575; GO:0005623; GO:0043227; GO:0043226;[GO:0000245]; GO:0000398; GO:0022618; GO:0000377; GO:0006397; GO:0022613; GO:0034622; GO:0071826; GO:0000375; GO:0006396; GO:0016071; GO:0044085; GO:0065003; GO:0043933; …	6633	ENSG00000125743.10	SNRPD2	0	487.6	449.4	623	731.3	1259	551.5	779	569	1125.7	723.2
High	IsMasterProtein	P62318	Small nuclear ribonucleoprotein Sm D3 OS=Homo sapiens OX=9606 GN=SNRPD3 PE=1 SV=1	0	4.104	15	2	2	2	126	13.9	75	2	cell organization and biogenesis;metabolic process;transport	cytoplasm;cytosol;nucleus;spliceosomal complex	protein binding;RNA binding	[GO:0000243]; GO:0005684; GO:0005681; GO:0030529; GO:0044428; GO:0044424; GO:1990904; GO:0005634; GO:0044446; GO:0005622; GO:0044464; GO:0032991; GO:0043231; GO:0043229; GO:0044422; GO:0005575; GO:0005623; GO:0043227; GO:0043226;[GO:0000245]; GO:0000398; GO:0022618; GO:0000377; GO:0006397; GO:0022613; GO:0034622; GO:0071826; GO:0000375; GO:0006396; GO:0016071; GO:0044085; GO:0065003; GO:0043933; …	6634	ENSG00000100028.11	SNRPD3	0	38.5	30.3	72.9	123.6	283.1	80.4	114.5	93	258.8	124.8
High	IsMasterProtein	P62424	60S ribosomal protein L7a OS=Homo sapiens OX=9606 GN=RPL7A PE=1 SV=2	0	2.608	4	1	1	1	266	30	35	1	cell organization and biogenesis;metabolic process;transport	cytoplasm;cytosol;membrane;nucleus;ribosome	protein binding;RNA binding;structural molecule activity	[GO:0000184]; GO:0000956; GO:0006402; GO:0006401; GO:0010629; GO:0016071; GO:0016070; GO:0034655; GO:0044265; GO:0010467; GO:0010468; GO:0010605; GO:0044260; GO:0090304; GO:0006139; GO:0019439; GO:0044270; GO:0046700; GO:1901361; GO:0009057; GO:0044248; GO:0043170; GO:0060255; GO:0009892; GO:0044237; GO:0006725; GO:0034641; GO:0044238; GO:0046483; GO:1901360; GO:1901575; GO:0009056; GO:0071704; G…	6130	ENSG00000280858.2; ENSG00000148303.16	RPL7A	0	43.6	43.4	43.5	37.2	47.5	43.4	65.6	41	88	44.1
High	IsMasterProtein	P62487	DNA-directed RNA polymerase II subunit RPB7 OS=Homo sapiens OX=9606 GN=POLR2G PE=1 SV=1	0	9.378	30	4	4	4	172	19.3	116	4	cell death;metabolic process;regulation of biological process;response to stimulus	nucleus	catalytic activity;DNA binding;protein binding;RNA binding	[GO:0000291]; GO:0000956; GO:0006402; GO:0006401; GO:0010629; GO:0016071; GO:0016070; GO:0034655; GO:0044265; GO:0010467; GO:0010468; GO:0010605; GO:0044260; GO:0090304; GO:0006139; GO:0019439; GO:0044270; GO:0046700; GO:1901361; GO:0009057; GO:0044248; GO:0043170; GO:0060255; GO:0009892; GO:0044237; GO:0006725; GO:0034641; GO:0044238; GO:0046483; GO:1901360; GO:1901575; GO:0009056; GO:0071704; G…	5436	ENSG00000168002.11	POLR2G	0	96.6	89.3	345.4	316.2	498.7	124.9	149.3	282.6	286.8	406.2
High	IsMasterProtein	P62701	40S ribosomal protein S4, X isoform OS=Homo sapiens OX=9606 GN=RPS4X PE=1 SV=2	0.001	2.08	3	1	1	1	263	29.6	27	1	cell organization and biogenesis;development;metabolic process;regulation of biological process;transport	cytoplasm;cytosol;membrane;ribosome	protein binding;RNA binding;structural molecule activity	[GO:0000184]; GO:0000956; GO:0006402; GO:0006401; GO:0010629; GO:0016071; GO:0016070; GO:0034655; GO:0044265; GO:0010467; GO:0010468; GO:0010605; GO:0044260; GO:0090304; GO:0006139; GO:0019439; GO:0044270; GO:0046700; GO:1901361; GO:0009057; GO:0044248; GO:0043170; GO:0060255; GO:0009892; GO:0044237; GO:0006725; GO:0034641; GO:0044238; GO:0046483; GO:1901360; GO:1901575; GO:0009056; GO:0071704; G…	6191	ENSG00000198034.10	RPS4X	0	75.1	79.6	76.7	70	151.8	81.3	103.6	75.9	211.2	80.2
High	IsMasterProtein	P62714	Serine/threonine-protein phosphatase 2A catalytic subunit beta isoform OS=Homo sapiens OX=9606 GN=PPP2CB PE=1 SV=1	0.002	1.688	3	1	1	1	309	35.6	0	1	cell organization and biogenesis;metabolic process;regulation of biological process;response to stimulus	chromosome;cytoplasm;cytoskeleton;cytosol;nucleus	catalytic activity;metal ion binding;protein binding	[GO:0000159]; GO:0008287; GO:0044424; GO:0044464; GO:1903293; GO:0005622; GO:0005575; GO:0005623; GO:1902494; GO:0032991;[GO:0000775]; GO:0098687; GO:0044427; GO:0005694; GO:0044446; GO:0043232; GO:0043229; GO:0044422; GO:0044424; GO:0043228; GO:0043226; GO:0005575; GO:0005622; GO:0044464; GO:0005623;[GO:0000922]; GO:0005819; GO:0044430; GO:0015630; GO:0043232; GO:0005856; GO:0044446; GO:0043228;…	5516	ENSG00000104695.12	PPP2CB	0	99.6	92.4	125.9	137	228.7	97	146.9	111.7	171.7	125.9
High	IsMasterProtein	P62750	60S ribosomal protein L23a OS=Homo sapiens OX=9606 GN=RPL23A PE=1 SV=1	0	3.284	15	2	3	2	156	17.7	43	2	cell organization and biogenesis;cell proliferation;metabolic process;transport	cytoplasm;cytosol;nucleus;ribosome	protein binding;RNA binding;structural molecule activity	[GO:0000027]; GO:0022618; GO:0042255; GO:0042273; GO:0022613; GO:0034622; GO:0071826; GO:0042254; GO:0070925; GO:0044085; GO:0065003; GO:0043933; GO:0006996; GO:0022607; GO:0071840; GO:0016043; GO:0008150; GO:0009987;[GO:0000184]; GO:0000956; GO:0006402; GO:0006401; GO:0010629; GO:0016071; GO:0016070; GO:0034655; GO:0044265; GO:0010467; GO:0010468; GO:0010605; GO:0044260; GO:0090304; GO:0006139; …	6147	ENSG00000198242.13	RPL23A	0	172.1	182.4	203.6	214.8	364.3	180.8	337.7	207.1	572.4	230
High	IsMasterProtein	P62753	40S ribosomal protein S6 OS=Homo sapiens OX=9606 GN=RPS6 PE=1 SV=1	0	7.641	12	3	3	3	249	28.7	72	3	cell death;cell differentiation;cell organization and biogenesis;cell proliferation;metabolic process;regulation of biological process;response to stimulus;transport	cytoplasm;cytosol;membrane;nucleus;ribosome	protein binding;RNA binding;structural molecule activity	[GO:0000082]; GO:0044772; GO:0044843; GO:0044770; GO:1903047; GO:0022402; GO:0000278; GO:0007049; GO:0009987; GO:0008150;[GO:0000184]; GO:0000956; GO:0006402; GO:0006401; GO:0010629; GO:0016071; GO:0016070; GO:0034655; GO:0044265; GO:0010467; GO:0010468; GO:0010605; GO:0044260; GO:0090304; GO:0006139; GO:0019439; GO:0044270; GO:0046700; GO:1901361; GO:0009057; GO:0044248; GO:0043170; GO:0060255; …	6194	ENSG00000137154.12	RPS6	0	75.4	77.7	62.6	68.1	153	72.3	138.7	84.2	227	76.3
High	IsMasterProtein	P62805	Histone H4 OS=Homo sapiens OX=9606 GN=HIST1H4A PE=1 SV=2	0	18.124	47	5	11	5	103	11.4	320	5	cell organization and biogenesis;metabolic process;regulation of biological process;response to stimulus	chromosome;extracellular;membrane;nucleus	DNA binding;protein binding;RNA binding	[GO:0000183]; GO:0006342; GO:0006325; GO:0016458; GO:0045814; GO:0045892; GO:0016043; GO:0051276; GO:0009987; GO:0010629; GO:0040029; GO:0006351; GO:0006355; GO:1903507; GO:2000113; GO:0071840; GO:0006996; GO:0008150; GO:0010467; GO:0010468; GO:0010605; GO:0034645; GO:0097659; GO:1903506; GO:2000112; GO:1902679; GO:0010558; GO:0031327; GO:0043170; GO:0060255; GO:0009892; GO:0009059; GO:0044249; G…	8359; 8361; 8360; 8363; 8370; 554313; 8365; 8364; 121504; 8367; 8294; 8366; 8362; 8368	ENSG00000197061.4; ENSG00000275126.1; ENSG00000273542.1; ENSG00000197238.4; ENSG00000197837.3; ENSG00000276966.2; ENSG00000158406.4; ENSG00000270882.2; ENSG00000274618.1; ENSG00000278637.1; ENSG00000277157.1; ENSG00000278705.1; ENSG00000270276.2; ENSG00000276180.1	HIST1H4A; HIST1H4F; HIST1H4D; HIST1H4J; HIST2H4A; HIST2H4B; HIST1H4H; HIST1H4C; HIST4H4; HIST1H4E; HIST1H4I; HIST1H4B; HIST1H4K; HIST1H4L	0	1202.7	1385.7	917.4	887.9	1318.1	1632.7	4009.5	2349.8	5479.5	1552.4
High	IsMasterProtein	P62826	GTP-binding nuclear protein Ran OS=Homo sapiens OX=9606 GN=RAN PE=1 SV=3	0	3.268	5	1	1	1	216	24.4	43	1	cell division;cell organization and biogenesis;metabolic process;regulation of biological process;response to stimulus;transport	chromosome;cytoplasm;cytosol;endosome;membrane;nucleus	catalytic activity;metal ion binding;nucleotide binding;protein binding;RNA binding;transporter activity	[GO:0000055]; GO:0000054; GO:0033750; GO:0042254; GO:0051656; GO:0071428; GO:0008104; GO:0051640; GO:0022613; GO:0051234; GO:0071426; GO:0033036; GO:0051641; GO:0044085; GO:0051179; GO:0006405; GO:0006611; GO:0071166; GO:0071840; GO:0008150; GO:0050658; GO:0051168; GO:0006886; GO:0050657; GO:0051236; GO:0006913; GO:0015031; GO:0034613; GO:0046907; GO:0015931; GO:0006403; GO:0051169; GO:0015833; G…	5901	ENSG00000132341.11	RAN	0	73.3	53.2	152.7	210.5	453.9	62.1	100.8	99.3	214.7	117.9
High	IsMasterProtein	P62829	60S ribosomal protein L23 OS=Homo sapiens OX=9606 GN=RPL23 PE=1 SV=1	0	5.435	13	2	3	2	140	14.9	98	2	cell organization and biogenesis;metabolic process;regulation of biological process;response to stimulus;transport	cytoplasm;cytosol;membrane;ribosome	protein binding;RNA binding;structural molecule activity	[GO:0000122]; GO:0006357; GO:0006366; GO:0045892; GO:0006355; GO:0006351; GO:0010629; GO:1903507; GO:2000113; GO:0010468; GO:1903506; GO:2000112; GO:0010467; GO:0034645; GO:0097659; GO:0010605; GO:1902679; GO:0010558; GO:0031327; GO:0060255; GO:2001141; GO:0010556; GO:0031326; GO:0043170; GO:0009059; GO:0044249; GO:0044260; GO:0032774; GO:0009892; GO:0051253; GO:0009890; GO:0031324; GO:0019222; G…	9349	ENSG00000125691.12	RPL23	0	243.2	252.1	312.5	285.7	524.7	253.9	400.4	285.8	422	335.9
High	IsMasterProtein	P62857	40S ribosomal protein S28 OS=Homo sapiens OX=9606 GN=RPS28 PE=1 SV=1	0	7.101	33	2	3	2	69	7.8	62	2	cell organization and biogenesis;metabolic process;transport	cytosol;ribosome	protein binding;RNA binding;structural molecule activity	[GO:0000028]; GO:0022618; GO:0042255; GO:0042274; GO:0022613; GO:0034622; GO:0071826; GO:0042254; GO:0070925; GO:0044085; GO:0065003; GO:0043933; GO:0006996; GO:0022607; GO:0071840; GO:0016043; GO:0008150; GO:0009987;[GO:0000184]; GO:0000956; GO:0006402; GO:0006401; GO:0010629; GO:0016071; GO:0016070; GO:0034655; GO:0044265; GO:0010467; GO:0010468; GO:0010605; GO:0044260; GO:0090304; GO:0006139; …	6234	ENSG00000233927.4	RPS28	0	99.6	79.8	102.5	130	327.6	95.1	127.4	87.4	157.8	149.5
High	IsMasterProtein	P62899	60S ribosomal protein L31 OS=Homo sapiens OX=9606 GN=RPL31 PE=1 SV=1	0	3.866	11	1	1	1	125	14.5	50	1	cell organization and biogenesis;metabolic process;transport	cytosol;membrane;ribosome	protein binding;RNA binding;structural molecule activity	[GO:0000184]; GO:0000956; GO:0006402; GO:0006401; GO:0010629; GO:0016071; GO:0016070; GO:0034655; GO:0044265; GO:0010467; GO:0010468; GO:0010605; GO:0044260; GO:0090304; GO:0006139; GO:0019439; GO:0044270; GO:0046700; GO:1901361; GO:0009057; GO:0044248; GO:0043170; GO:0060255; GO:0009892; GO:0044237; GO:0006725; GO:0034641; GO:0044238; GO:0046483; GO:1901360; GO:1901575; GO:0009056; GO:0071704; G…	6160	ENSG00000071082.10	RPL31	0	8.5	9.5	6.1	7.8	13.6	8.5	14.4	7.4	26.9	11.6
High	IsMasterProtein	P62906	60S ribosomal protein L10a OS=Homo sapiens OX=9606 GN=RPL10A PE=1 SV=2	0.004	1.494	4	1	1	1	217	24.8	0	1	cell organization and biogenesis;metabolic process;response to stimulus;transport	cytosol;membrane;nucleus;ribosome	protein binding;RNA binding;structural molecule activity	[GO:0000184]; GO:0000956; GO:0006402; GO:0006401; GO:0010629; GO:0016071; GO:0016070; GO:0034655; GO:0044265; GO:0010467; GO:0010468; GO:0010605; GO:0044260; GO:0090304; GO:0006139; GO:0019439; GO:0044270; GO:0046700; GO:1901361; GO:0009057; GO:0044248; GO:0043170; GO:0060255; GO:0009892; GO:0044237; GO:0006725; GO:0034641; GO:0044238; GO:0046483; GO:1901360; GO:1901575; GO:0009056; GO:0071704; G…	4736	ENSG00000198755.10	RPL10A	0
Medium	IsMasterProtein	P62910	60S ribosomal protein L32 OS=Homo sapiens OX=9606 GN=RPL32 PE=1 SV=2	0.02	1.019	5	1	1	1	135	15.9	21	1	cell organization and biogenesis;metabolic process;response to stimulus;transport	cytosol;membrane;ribosome	RNA binding;structural molecule activity	[GO:0000184]; GO:0000956; GO:0006402; GO:0006401; GO:0010629; GO:0016071; GO:0016070; GO:0034655; GO:0044265; GO:0010467; GO:0010468; GO:0010605; GO:0044260; GO:0090304; GO:0006139; GO:0019439; GO:0044270; GO:0046700; GO:1901361; GO:0009057; GO:0044248; GO:0043170; GO:0060255; GO:0009892; GO:0044237; GO:0006725; GO:0034641; GO:0044238; GO:0046483; GO:1901360; GO:1901575; GO:0009056; GO:0071704; G…	6161	ENSG00000144713.12	RPL32	0	113.1	116.4	81.6	69.8	123.6	87.8	167.7	91.8	222.1	95
High	IsMasterProtein	P62917	60S ribosomal protein L8 OS=Homo sapiens OX=9606 GN=RPL8 PE=1 SV=2	0.002	1.721	3	1	1	1	257	28	33	1	cell organization and biogenesis;metabolic process;response to stimulus;transport	cytoplasm;cytosol;membrane;ribosome	RNA binding;structural molecule activity	[GO:0000184]; GO:0000956; GO:0006402; GO:0006401; GO:0010629; GO:0016071; GO:0016070; GO:0034655; GO:0044265; GO:0010467; GO:0010468; GO:0010605; GO:0044260; GO:0090304; GO:0006139; GO:0019439; GO:0044270; GO:0046700; GO:1901361; GO:0009057; GO:0044248; GO:0043170; GO:0060255; GO:0009892; GO:0044237; GO:0006725; GO:0034641; GO:0044238; GO:0046483; GO:1901360; GO:1901575; GO:0009056; GO:0071704; G…	6132	ENSG00000161016.17	RPL8	0	61.5	59.2	43.7	50.8	110.7	44	170.8	60.7	172.1	64.3
High	IsMasterProtein	P62937	Peptidyl-prolyl cis-trans isomerase A OS=Homo sapiens OX=9606 GN=PPIA PE=1 SV=2	0	28.589	64	9	17	9	165	18	638	9	cell organization and biogenesis;cellular component movement;metabolic process;regulation of biological process;response to stimulus;transport	cytoplasm;cytosol;extracellular;membrane;nucleus;organelle lumen	catalytic activity;protein binding;RNA binding	[GO:0000413]; GO:0018208; GO:0018193; GO:0006464; GO:0036211; GO:0044267; GO:0019538; GO:0043412; GO:0044260; GO:0043170; GO:0044238; GO:1901564; GO:0044237; GO:0071704; GO:0008152; GO:0006807; GO:0009987; GO:0008150;[GO:0003723]; GO:0003676; GO:0097159; GO:1901363; GO:0005488; GO:0003674;[GO:0003755]; GO:0016859; GO:0140096; GO:0016853; GO:0003824; GO:0003674;[GO:0005515]; GO:0005488; GO:0003674…	5478	ENSG00000196262.13	PPIA	0	667.8	570.5	1472.1	1910.5	3987.7	625	1024.8	1088.8	1967.9	1627.9	Acetyl [N-Term; N-Term]
High	IsMasterProtein	P62987	Ubiquitin-60S ribosomal protein L40 OS=Homo sapiens OX=9606 GN=UBA52 PE=1 SV=2	0	12.301	34	4	8	4	128	14.7	251	4	cell communication;cell organization and biogenesis;cellular homeostasis;defense response;metabolic process;regulation of biological process;response to stimulus;transport	cytoplasm;cytosol;endoplasmic reticulum;membrane;nucleus;ribosome	protein binding;structural molecule activity	[GO:0000086]; GO:0044772; GO:0044839; GO:0044770; GO:1903047; GO:0022402; GO:0000278; GO:0007049; GO:0009987; GO:0008150;[GO:0000122]; GO:0006357; GO:0006366; GO:0045892; GO:0006355; GO:0006351; GO:0010629; GO:1903507; GO:2000113; GO:0010468; GO:1903506; GO:2000112; GO:0010467; GO:0034645; GO:0097659; GO:0010605; GO:1902679; GO:0010558; GO:0031327; GO:0060255; GO:2001141; GO:0010556; GO:0031326; …	7311	ENSG00000221983.7	UBA52	0	536.5	438.9	721.3	878.3	1459.7	546.9	1093.6	866.1	1807	935.5
High	IsMasterProtein	P62993	Growth factor receptor-bound protein 2 OS=Homo sapiens OX=9606 GN=GRB2 PE=1 SV=1	0.01	1.303	13	1	1	1	217	25.2	0	1	cell communication;cell differentiation;cell organization and biogenesis;cellular component movement;defense response;metabolic process;regulation of biological process;response to stimulus;transport	cytoplasm;cytosol;endosome;Golgi;membrane;nucleus	catalytic activity;protein binding;RNA binding	[GO:0000165]; GO:0023014; GO:0035556; GO:0006468; GO:0007165; GO:0006464; GO:0016310; GO:0007154; GO:0009987; GO:0023052; GO:0050794; GO:0051716; GO:0036211; GO:0044267; GO:0006796; GO:0008150; GO:0050789; GO:0050896; GO:0019538; GO:0043412; GO:0044260; GO:0006793; GO:0065007; GO:0043170; GO:0044238; GO:1901564; GO:0044237; GO:0071704; GO:0008152; GO:0006807;[GO:0001784]; GO:0045309; GO:0051219; …	2885	ENSG00000177885.13	GRB2	0
High	IsMasterProtein	P62995	Transformer-2 protein homolog beta OS=Homo sapiens OX=9606 GN=TRA2B PE=1 SV=1	0	6.87	13	3	3	3	288	33.6	54	3	cell organization and biogenesis;cellular homeostasis;metabolic process;regulation of biological process;response to stimulus	membrane;nucleus;spliceosomal complex	protein binding;RNA binding	[GO:0000375]; GO:0008380; GO:0006396; GO:0010467; GO:0016070; GO:0043170; GO:0044260; GO:0090304; GO:0071704; GO:0044237; GO:0006139; GO:0008152; GO:0009987; GO:0006725; GO:0034641; GO:0044238; GO:0046483; GO:1901360; GO:0008150; GO:0006807;[GO:0000381]; GO:0000380; GO:0048024; GO:0000398; GO:0043484; GO:0050684; GO:0000377; GO:0006397; GO:0008380; GO:0010468; GO:0051252; GO:1903311; GO:0000375; …	6434	ENSG00000136527.17	TRA2B	0	196.8	159.3	412.1	342	649.6	199.8	289.1	361.9	512.8	323
High	IsMasterProtein	P63010	AP-2 complex subunit beta OS=Homo sapiens OX=9606 GN=AP2B1 PE=1 SV=1	0	4.257	2	1	1	1	937	104.5	45	1	cell organization and biogenesis;cellular component movement;metabolic process;regulation of biological process;response to stimulus;transport	cytosol;membrane	protein binding;transporter activity	[GO:0003279]; GO:0003205; GO:0048856; GO:0007507; GO:0032502; GO:0048513; GO:0072359; GO:0008150; GO:0048731; GO:0007275; GO:0032501;[GO:0003281]; GO:0003231; GO:0003279; GO:0003205; GO:0048856; GO:0007507; GO:0032502; GO:0048513; GO:0072359; GO:0008150; GO:0048731; GO:0007275; GO:0032501;[GO:0005048]; GO:0042277; GO:0033218; GO:0005488; GO:0003674;[GO:0005488]; GO:0003674;[GO:0005515]; GO:000548…	163	ENSG00000006125.17	AP2B1	0	7.7	7.6	7	5.7	10.5	10.5	19.4	12.1	27	15.7
High	IsMasterProtein	P63104	14-3-3 protein zeta/delta OS=Homo sapiens OX=9606 GN=YWHAZ PE=1 SV=1	0	54.08	68	15	29	11	245	27.7	753	15	cell organization and biogenesis;metabolic process;regulation of biological process;response to stimulus;transport	cytoplasm;cytosol;membrane;mitochondrion;nucleus	catalytic activity;protein binding;RNA binding	[GO:0003723]; GO:0003676; GO:0097159; GO:1901363; GO:0005488; GO:0003674;[GO:0004497]; GO:0016491; GO:0003824; GO:0003674;[GO:0005515]; GO:0005488; GO:0003674;[GO:0005615]; GO:0044421; GO:0005575; GO:0005576;[GO:0005634]; GO:0043231; GO:0043227; GO:0043229; GO:0043226; GO:0044424; GO:0005575; GO:0005622; GO:0044464; GO:0005623;[GO:0005654]; GO:0031981; GO:0044428; GO:0070013; GO:0005634; GO:00444…	7534	ENSG00000164924.17	YWHAZ	5	1213	1209.1	5248.4	5177.1	12459.9	1531.5	2119.1	2339	2853.3	3346.8
High	IsMasterProtein	P63167	Dynein light chain 1, cytoplasmic OS=Homo sapiens OX=9606 GN=DYNLL1 PE=1 SV=1	0	6.404	33	2	2	2	89	10.4	73	2	cell communication;cell death;cell organization and biogenesis;cellular component movement;metabolic process;regulation of biological process;response to stimulus;transport	chromosome;cytoplasm;cytoskeleton;cytosol;membrane;mitochondrion;nucleus	catalytic activity;motor activity;protein binding	[GO:0000086]; GO:0044772; GO:0044839; GO:0044770; GO:1903047; GO:0022402; GO:0000278; GO:0007049; GO:0009987; GO:0008150;[GO:0000776]; GO:0000775; GO:0043232; GO:0043234; GO:0044427; GO:0098687; GO:0043228; GO:0043229; GO:0032991; GO:0005694; GO:0044446; GO:0043226; GO:0044424; GO:0005575; GO:0044422; GO:0005622; GO:0044464; GO:0005623;[GO:0003774]; GO:0017111; GO:0016462; GO:0016818; GO:0016817;…	8655	ENSG00000088986.10	DYNLL1	0	94.5	80.3	136.5	129	214.7	101.5	133.7	99.3	192.3	182.5
High	IsMasterProtein	P63244	Receptor of activated protein C kinase 1 OS=Homo sapiens OX=9606 GN=RACK1 PE=1 SV=3	0	2.519	4	1	1	1	317	35.1	26	1	cell death;cellular homeostasis;development;metabolic process;regulation of biological process;response to stimulus	cytoplasm;cytosol;membrane;mitochondrion;nucleus;ribosome	enzyme regulator activity;protein binding;RNA binding;structural molecule activity	[GO:0001891]; GO:0044459; GO:0005886; GO:0044425; GO:0044464; GO:0016020; GO:0071944; GO:0005575; GO:0005623;[GO:0001934]; GO:0001932; GO:0006468; GO:0031401; GO:0042327; GO:0031399; GO:0042325; GO:0006464; GO:0016310; GO:0032270; GO:0045937; GO:0032268; GO:0019220; GO:0036211; GO:0044267; GO:0006796; GO:0031325; GO:0051247; GO:0010562; GO:0031323; GO:0051246; GO:0051174; GO:0019538; GO:0043412; …	10399	ENSG00000204628.11	GNB2L1; RACK1	0	23.9	19.3	15.4	13.3	35.7	21.6	32.1	19.1	46.4	19.9
High	IsMasterProtein	P63261	Actin, cytoplasmic 2 OS=Homo sapiens OX=9606 GN=ACTG1 PE=1 SV=1	0	84.078	48	14	36	1	375	41.8	1273	14	cell organization and biogenesis;cellular component movement;regulation of biological process;response to stimulus	cytoplasm;cytoskeleton;cytosol;membrane;nucleus	nucleotide binding;protein binding;structural molecule activity	[GO:0000166]; GO:0036094; GO:1901265; GO:0005488; GO:0097159; GO:1901363; GO:0003674;[GO:0001895]; GO:0001894; GO:0048871; GO:0060249; GO:0032501; GO:0042592; GO:0008150; GO:0065008; GO:0065007;[GO:0005200]; GO:0005198; GO:0003674;[GO:0005515]; GO:0005488; GO:0003674;[GO:0005522]; GO:0005515; GO:0005488; GO:0003674;[GO:0005524]; GO:0032559; GO:0035639; GO:0030554; GO:0032555; GO:0043168; GO:19012…	71	ENSG00000184009.9	ACTG1	0	26.2	15.2	29.4	38.6	64.5	22.8	31.4	41.1	69.1	32.9	Acetyl [N-Term]
High	IsMasterProtein	P67809	Nuclease-sensitive element-binding protein 1 OS=Homo sapiens OX=9606 GN=YBX1 PE=1 SV=3	0	7.76	10	2	3	2	324	35.9	76	2	metabolic process;regulation of biological process	cytoplasm;cytosol;extracellular;membrane;nucleus;spliceosomal complex	DNA binding;protein binding;RNA binding	[GO:0000122]; GO:0006357; GO:0006366; GO:0045892; GO:0006355; GO:0006351; GO:0010629; GO:1903507; GO:2000113; GO:0010468; GO:1903506; GO:2000112; GO:0010467; GO:0034645; GO:0097659; GO:0010605; GO:1902679; GO:0010558; GO:0031327; GO:0060255; GO:2001141; GO:0010556; GO:0031326; GO:0043170; GO:0009059; GO:0044249; GO:0044260; GO:0032774; GO:0009892; GO:0051253; GO:0009890; GO:0031324; GO:0019222; G…	4904	ENSG00000065978.18	YBX1	0	5.6	8.9	12.7	9.9	27	9.8	11.9	10.6	23.1	14.1
High	IsMasterProtein	P67870	Casein kinase II subunit beta OS=Homo sapiens OX=9606 GN=CSNK2B PE=1 SV=1	0	3.02	4	1	1	1	215	24.9	35	1	cell communication;cell organization and biogenesis;metabolic process;regulation of biological process;response to stimulus;transport	chromosome;cytoplasm;cytosol;extracellular;membrane;nucleus;organelle lumen	catalytic activity;enzyme regulator activity;metal ion binding;protein binding	[GO:0000785]; GO:0044427; GO:0005694; GO:0044446; GO:0043232; GO:0043229; GO:0044422; GO:0044424; GO:0043228; GO:0043226; GO:0005575; GO:0005622; GO:0044464; GO:0005623;[GO:0003682]; GO:0005488; GO:0003674;[GO:0004674]; GO:0004672; GO:0016301; GO:0016773; GO:0140096; GO:0016772; GO:0003824; GO:0016740; GO:0003674;[GO:0005102]; GO:0005515; GO:0005488; GO:0003674;[GO:0005515]; GO:0005488; GO:000367…	1460	ENSG00000224774.7; ENSG00000230700.9; ENSG00000206406.9; ENSG00000204435.13; ENSG00000232960.10; ENSG00000224398.7; ENSG00000228875.8	CSNK2B	0	53.5	47.3	64.3	50.2	84.4	58.2	62.9	51.8	159.7	69.2
High	IsMasterProtein	P68133	Actin, alpha skeletal muscle OS=Homo sapiens OX=9606 GN=ACTA1 PE=1 SV=1	0	40.206	28	10	22	2	377	42	580	10	cell organization and biogenesis;cellular component movement;regulation of biological process;response to stimulus	cytoplasm;cytoskeleton;cytosol	nucleotide binding;protein binding;structural molecule activity	[GO:0000166]; GO:0036094; GO:1901265; GO:0005488; GO:0097159; GO:1901363; GO:0003674;[GO:0001725]; GO:0042641; GO:0097517; GO:0015629; GO:0044430; GO:0032432; GO:0005856; GO:0044446; GO:0043232; GO:0043229; GO:0044422; GO:0044424; GO:0043228; GO:0043226; GO:0005575; GO:0005622; GO:0044464; GO:0005623;[GO:0005200]; GO:0005198; GO:0003674;[GO:0005515]; GO:0005488; GO:0003674;[GO:0005524]; GO:003255…	58	ENSG00000143632.14	ACTA1	0	359.1	309.9	337.9	297.3	592.9	311.8	817.4	374.5	804.4	366.5
High	IsMasterProtein	P68431	Histone H3.1 OS=Homo sapiens OX=9606 GN=HIST1H3A PE=1 SV=2	0	10.817	43	5	9	1	136	15.4	133	5	cell organization and biogenesis;coagulation;metabolic process;regulation of biological process;response to stimulus	chromosome;extracellular;membrane;nucleus	catalytic activity;DNA binding;protein binding	[GO:0000183]; GO:0006342; GO:0006325; GO:0016458; GO:0045814; GO:0045892; GO:0016043; GO:0051276; GO:0009987; GO:0010629; GO:0040029; GO:0006351; GO:0006355; GO:1903507; GO:2000113; GO:0071840; GO:0006996; GO:0008150; GO:0010467; GO:0010468; GO:0010605; GO:0034645; GO:0097659; GO:1903506; GO:2000112; GO:1902679; GO:0010558; GO:0031327; GO:0043170; GO:0060255; GO:0009892; GO:0009059; GO:0044249; G…	8968; 8352; 8351; 8355; 8357; 8358; 8350; 8353; 8354; 8356	ENSG00000197153.4; ENSG00000275379.1; ENSG00000278272.1; ENSG00000277775.1; ENSG00000273983.1; ENSG00000274750.2; ENSG00000274267.1; ENSG00000197409.7; ENSG00000275714.1; ENSG00000278828.1	HIST1H3F; HIST1H3C; HIST1H3D; HIST1H3G; HIST1H3H; HIST1H3B; HIST1H3A; HIST1H3E; HIST1H3I; HIST1H3J	5	1040.8	1065.4	884.5	3598.7	1707.2	1539.8	2993.1	1790.6	4542.4	1729.4
High	IsMasterProtein	P78347	General transcription factor II-I OS=Homo sapiens OX=9606 GN=GTF2I PE=1 SV=2	0	18.774	8	8	9	8	998	112.3	268	8	cellular homeostasis;metabolic process;regulation of biological process;response to stimulus	cytoplasm;membrane;nucleus	DNA binding;protein binding	[GO:0000981]; GO:0003700; GO:0140110; GO:0003674;[GO:0003677]; GO:0003676; GO:0097159; GO:1901363; GO:0005488; GO:0003674;[GO:0003700]; GO:0140110; GO:0003674;[GO:0005515]; GO:0005488; GO:0003674;[GO:0005634]; GO:0043231; GO:0043227; GO:0043229; GO:0043226; GO:0044424; GO:0005575; GO:0005622; GO:0044464; GO:0005623;[GO:0005654]; GO:0031981; GO:0044428; GO:0070013; GO:0005634; GO:0044446; GO:00432…	2969	ENSG00000263001.5	GTF2I	0	195	210.4	388.2	483.9	1143.9	213.3	343.4	282.1	459.4	447.4	Acetyl [N-Term]
High	IsMasterProtein	P78386	Keratin, type II cuticular Hb5 OS=Homo sapiens OX=9606 GN=KRT85 PE=1 SV=1	0	6.296	7	3	3	3	507	55.8	83	3	cell death	cytosol	structural molecule activity	[GO:0005198]; GO:0003674;[GO:0005615]; GO:0044421; GO:0005575; GO:0005576;[GO:0005829]; GO:0044444; GO:0005737; GO:0044424; GO:0005622; GO:0044464; GO:0005575; GO:0005623;[GO:0005882]; GO:0045111; GO:0099513; GO:0005856; GO:0044430; GO:0099512; GO:0043232; GO:0044446; GO:0099081; GO:0043228; GO:0043229; GO:0044422; GO:0044424; GO:0099080; GO:0043226; GO:0005575; GO:0005622; GO:0044464; GO:0005623…	3891	ENSG00000135443.8	KRT85	0	56	61.5	73.3	71.9	106.3	63	81.9	72.7	529.8	64.6
High	IsMasterProtein	P78527	DNA-dependent protein kinase catalytic subunit OS=Homo sapiens OX=9606 GN=PRKDC PE=1 SV=3	0	3.748	1	2	2	2	4128	468.8	46	2	cell death;cell differentiation;cell organization and biogenesis;cell proliferation;defense response;metabolic process;regulation of biological process;response to stimulus	cytosol;membrane;nucleus	catalytic activity;DNA binding;nucleotide binding;protein binding;RNA binding	[GO:0000166]; GO:0036094; GO:1901265; GO:0005488; GO:0097159; GO:1901363; GO:0003674;[GO:0000723]; GO:0006259; GO:0032200; GO:0060249; GO:0044260; GO:0090304; GO:0051276; GO:0042592; GO:0043170; GO:0044237; GO:0006139; GO:0006996; GO:0065008; GO:0071704; GO:0008152; GO:0009987; GO:0006725; GO:0034641; GO:0044238; GO:0046483; GO:1901360; GO:0016043; GO:0065007; GO:0008150; GO:0006807; GO:0071840;[…	5591	ENSG00000253729.7	PRKDC	0	50	51.5	84.1	124.4	152.4	72.6	98	77.8	138.2	126.5
High	IsMasterProtein	P80748	Immunoglobulin lambda variable 3-21 OS=Homo sapiens OX=9606 GN=IGLV3-21 PE=1 SV=2	0	9.517	23	2	4	1	117	12.4	172	2	cellular component movement;metabolic process;regulation of biological process;response to stimulus;transport	extracellular;membrane	catalytic activity	[GO:0002250]; GO:0006955; GO:0002376; GO:0050896; GO:0008150;[GO:0002376]; GO:0008150;[GO:0003823]; GO:0005488; GO:0003674;[GO:0004252]; GO:0004175; GO:0008236; GO:0070011; GO:0017171; GO:0008233; GO:0016787; GO:0140096; GO:0003824; GO:0003674;[GO:0005576]; GO:0005575;[GO:0005886]; GO:0016020; GO:0044464; GO:0071944; GO:0005575; GO:0005623;[GO:0006508]; GO:0019538; GO:0043170; GO:0044238; GO:1901…	28796	ENSG00000211662.2	IGLV3-21	0	62.5	54.4	23.6	22.1	23.3	55.9	77.7	23.5	35.5	19.9
High	IsMasterProtein	P81605	Dermcidin OS=Homo sapiens OX=9606 GN=DCD PE=1 SV=2	0	12.045	34	5	5	5	110	11.3	109	5	defense response;metabolic process;response to stimulus	extracellular	catalytic activity;protein binding;RNA binding	[GO:0003723]; GO:0003676; GO:0097159; GO:1901363; GO:0005488; GO:0003674;[GO:0005515]; GO:0005488; GO:0003674;[GO:0005576]; GO:0005575;[GO:0005615]; GO:0044421; GO:0005575; GO:0005576;[GO:0006508]; GO:0019538; GO:0043170; GO:0044238; GO:1901564; GO:0071704; GO:0008152; GO:0006807; GO:0008150;[GO:0008233]; GO:0016787; GO:0140096; GO:0003824; GO:0003674;[GO:0008234]; GO:0070011; GO:0008233; GO:0016…	117159	ENSG00000161634.11	DCD	0	480.3	503.3	611.4	840.5	917.7	1645.2	530.5	725.5	1888.7	846
High	IsMasterProtein	P84090	Enhancer of rudimentary homolog OS=Homo sapiens OX=9606 GN=ERH PE=1 SV=1	0.006	1.394	11	1	1	1	104	12.3	19	1	metabolic process;regulation of biological process		DNA binding;nucleotide binding;protein binding;RNA binding	[GO:0003723]; GO:0003676; GO:0097159; GO:1901363; GO:0005488; GO:0003674;[GO:0005515]; GO:0005488; GO:0003674;[GO:0006139]; GO:0006725; GO:0034641; GO:0044238; GO:0046483; GO:1901360; GO:0044237; GO:0006807; GO:0008152; GO:0071704; GO:0009987; GO:0008150;[GO:0006213]; GO:0009116; GO:0072527; GO:0055086; GO:1901564; GO:1901657; GO:0034641; GO:0046483; GO:1901360; GO:0006139; GO:0044281; GO:0006807…	2079	ENSG00000100632.10	ERH	0	46.4	44.6	87.9	109.8	148.6	63.8	67.4	83.7	119.8	110	Acetyl [N-Term]
High	IsMasterProtein	P84103	Serine/arginine-rich splicing factor 3 OS=Homo sapiens OX=9606 GN=SRSF3 PE=1 SV=1	0	9.85	26	3	4	3	164	19.3	153	3	metabolic process;regulation of biological process;transport	cytoplasm;nucleus	protein binding;RNA binding	[GO:0000398]; GO:0000377; GO:0006397; GO:0000375; GO:0006396; GO:0016071; GO:0008380; GO:0010467; GO:0016070; GO:0043170; GO:0044260; GO:0090304; GO:0071704; GO:0044237; GO:0006139; GO:0008152; GO:0009987; GO:0006725; GO:0034641; GO:0044238; GO:0046483; GO:1901360; GO:0008150; GO:0006807;[GO:0003676]; GO:0097159; GO:1901363; GO:0005488; GO:0003674;[GO:0003723]; GO:0003676; GO:0097159; GO:1901363;…	6428	ENSG00000112081.16	SRSF3	0	214.1	210.9	397.8	381	667.8	207.7	355.7	359	586.3	345.7
High	IsMasterProtein	Q00059	Transcription factor A, mitochondrial OS=Homo sapiens OX=9606 GN=TFAM PE=1 SV=1	0.009	1.247	3	1	1	1	246	29.1	0	1	cell organization and biogenesis;metabolic process;regulation of biological process	cytosol;mitochondrion;nucleus;organelle lumen	DNA binding;protein binding;RNA binding	[GO:0000978]; GO:0000977; GO:0000987; GO:0000976; GO:0001012; GO:0044212; GO:1990837; GO:0000975; GO:0003690; GO:0043565; GO:0001067; GO:0003677; GO:0003676; GO:0097159; GO:1901363; GO:0005488; GO:0003674;[GO:0001077]; GO:0000982; GO:0001228; GO:0000981; GO:0003700; GO:0140110; GO:0003674;[GO:0001223]; GO:0001221; GO:0008134; GO:0005515; GO:0005488; GO:0003674;[GO:0003677]; GO:0003676; GO:0097159…	7019	ENSG00000108064.10	TFAM	0	79.8	94.2	61.7	63.9	106	90.3	98.4	64.2	97.7	115
High	IsMasterProtein	Q00325	Phosphate carrier protein, mitochondrial OS=Homo sapiens OX=9606 GN=SLC25A3 PE=1 SV=2	0.001	2.372	3	1	2	1	362	40.1	80	1	transport	membrane;mitochondrion	protein binding;transporter activity	[GO:0005739]; GO:0043231; GO:0044444; GO:0043227; GO:0043229; GO:0005737; GO:0044424; GO:0043226; GO:0005622; GO:0044464; GO:0005575; GO:0005623;[GO:0005743]; GO:0019866; GO:0031966; GO:0031090; GO:0031967; GO:0044424; GO:0005740; GO:0044429; GO:0016020; GO:0043227; GO:0044422; GO:0031975; GO:0044446; GO:0005622; GO:0044464; GO:0005739; GO:0044444; GO:0005575; GO:0043226; GO:0043229; GO:0005623; …	5250	ENSG00000075415.12	SLC25A3	0	70.8	88.3	121.4	146	218.4	73.4	125.5	186.8	303.3	249.1
High	IsMasterProtein	Q00577	Transcriptional activator protein Pur-alpha OS=Homo sapiens OX=9606 GN=PURA PE=1 SV=2	0	3.548	8	1	1	1	322	34.9	65	1	cell differentiation;metabolic process;regulation of biological process	cytoplasm;nucleus	DNA binding;protein binding;RNA binding;translation regulator activity	[GO:0000784]; GO:0000781; GO:0044454; GO:0098687; GO:0000228; GO:0044427; GO:0044428; GO:0005694; GO:0031981; GO:0044446; GO:0005634; GO:0043232; GO:0070013; GO:0043229; GO:0044422; GO:0044424; GO:0043231; GO:0043228; GO:0043233; GO:0043226; GO:0005575; GO:0005622; GO:0044464; GO:0043227; GO:0031974; GO:0005623;[GO:0000900]; GO:0030371; GO:0090079; GO:0045182; GO:0003676; GO:0003674; GO:0097159; …	5813	ENSG00000185129.5	PURA	0
High	IsMasterProtein	Q00610	Clathrin heavy chain 1 OS=Homo sapiens OX=9606 GN=CLTC PE=1 SV=5	0	10.874	3	4	4	4	1675	191.5	139	4	cell differentiation;cell division;cell organization and biogenesis;cellular component movement;metabolic process;regulation of biological process;response to stimulus;transport	cytoplasm;cytoskeleton;cytosol;endosome;membrane;vacuole	protein binding;RNA binding;structural molecule activity	[GO:0000278]; GO:0007049; GO:0009987; GO:0008150;[GO:0001649]; GO:0001503; GO:0030154; GO:0032501; GO:0048869; GO:0008150; GO:0009987; GO:0032502;[GO:0003723]; GO:0003676; GO:0097159; GO:1901363; GO:0005488; GO:0003674;[GO:0003725]; GO:0003723; GO:0003676; GO:0097159; GO:1901363; GO:0005488; GO:0003674;[GO:0005198]; GO:0003674;[GO:0005488]; GO:0003674;[GO:0005515]; GO:0005488; GO:0003674;[GO:0005…	1213	ENSG00000141367.11	CLTC	0	130.1	113.2	104.9	117.2	157.3	135.1	234.2	148.6	406.3	138.8
High	IsMasterProtein	Q00839	Heterogeneous nuclear ribonucleoprotein U OS=Homo sapiens OX=9606 GN=HNRNPU PE=1 SV=6	0	34.458	21	13	13	13	825	90.5	386	13	cell differentiation;metabolic process;regulation of biological process;response to stimulus	cell surface;chromosome;cytoplasm;membrane;nucleus;spliceosomal complex	DNA binding;nucleotide binding;protein binding;RNA binding	[GO:0000122]; GO:0006357; GO:0006366; GO:0045892; GO:0006355; GO:0006351; GO:0010629; GO:1903507; GO:2000113; GO:0010468; GO:1903506; GO:2000112; GO:0010467; GO:0034645; GO:0097659; GO:0010605; GO:1902679; GO:0010558; GO:0031327; GO:0060255; GO:2001141; GO:0010556; GO:0031326; GO:0043170; GO:0009059; GO:0044249; GO:0044260; GO:0032774; GO:0009892; GO:0051253; GO:0009890; GO:0031324; GO:0019222; G…	3192	ENSG00000153187.18	HNRNPU	0	688.9	649.5	1289.2	1577.1	3364.5	880.8	1819	1451.2	3409.3	1979.4
High	IsMasterProtein	Q01081	Splicing factor U2AF 35 kDa subunit OS=Homo sapiens OX=9606 GN=U2AF1 PE=1 SV=3	0	9.587	25	5	7	5	240	27.9	164	5	metabolic process;regulation of biological process;transport	nucleus;spliceosomal complex	metal ion binding;protein binding;RNA binding	[GO:0000398]; GO:0000377; GO:0006397; GO:0000375; GO:0006396; GO:0016071; GO:0008380; GO:0010467; GO:0016070; GO:0043170; GO:0044260; GO:0090304; GO:0071704; GO:0044237; GO:0006139; GO:0008152; GO:0009987; GO:0006725; GO:0034641; GO:0044238; GO:0046483; GO:1901360; GO:0008150; GO:0006807;[GO:0003676]; GO:0097159; GO:1901363; GO:0005488; GO:0003674;[GO:0003723]; GO:0003676; GO:0097159; GO:1901363;…	7307; 102724594	ENSG00000160201.11; ENSG00000275895.6	U2AF1; LOC102724594; U2AF1L5	0	218.7	195.6	432.2	499.7	807.9	237.8	345.8	389.2	719.1	559.7	Acetyl [N-Term]
High	IsMasterProtein	Q01105	Protein SET OS=Homo sapiens OX=9606 GN=SET PE=1 SV=3	0	11.432	14	3	5	3	290	33.5	169	3	cell organization and biogenesis;metabolic process;regulation of biological process;transport	cytoplasm;cytosol;endoplasmic reticulum;nucleus	DNA binding;enzyme regulator activity;protein binding	[GO:0003677]; GO:0003676; GO:0097159; GO:1901363; GO:0005488; GO:0003674;[GO:0004864]; GO:0019212; GO:0019888; GO:0004857; GO:0019208; GO:0030234; GO:0098772; GO:0003674;[GO:0005515]; GO:0005488; GO:0003674;[GO:0005634]; GO:0043231; GO:0043227; GO:0043229; GO:0043226; GO:0044424; GO:0005575; GO:0005622; GO:0044464; GO:0005623;[GO:0005654]; GO:0031981; GO:0044428; GO:0070013; GO:0005634; GO:004444…	6418	ENSG00000119335.16	SET	0	128.4	121.9	375.2	583.5	1218	152.7	249.8	311.7	660.2	560.1
High	IsMasterProtein	Q01469	Fatty acid-binding protein 5 OS=Homo sapiens OX=9606 GN=FABP5 PE=1 SV=3	0	5.351	15	2	2	2	135	15.2	115	2	metabolic process;transport	cytoplasm;cytosol;extracellular;membrane;organelle lumen	protein binding;transporter activity	[GO:0005215]; GO:0003674;[GO:0005504]; GO:0008289; GO:0033293; GO:0005488; GO:0031406; GO:0003674; GO:0043168; GO:0043177; GO:0043167; GO:0036094;[GO:0005515]; GO:0005488; GO:0003674;[GO:0005576]; GO:0005575;[GO:0005654]; GO:0031981; GO:0044428; GO:0070013; GO:0005634; GO:0044446; GO:0043229; GO:0043233; GO:0044424; GO:0043231; GO:0044422; GO:0043226; GO:0031974; GO:0005622; GO:0044464; GO:004322…	2171	ENSG00000164687.10	FABP5	0	70.1	74.2	87.1	81.5	110.2	160.9	87.9	119.9	114.6	88.1	Acetyl [N-Term]
High	IsMasterProtein	Q02413	Desmoglein-1 OS=Homo sapiens OX=9606 GN=DSG1 PE=1 SV=2	0	12.46	4	3	4	3	1049	113.7	175	3	cell death;cell organization and biogenesis;regulation of biological process;response to stimulus;transport	cytoskeleton;cytosol;membrane	metal ion binding;protein binding	[GO:0001533]; GO:0005886; GO:0016020; GO:0044464; GO:0071944; GO:0005575; GO:0005623;[GO:0005509]; GO:0046872; GO:0043169; GO:0043167; GO:0005488; GO:0003674;[GO:0005515]; GO:0005488; GO:0003674;[GO:0005829]; GO:0044444; GO:0005737; GO:0044424; GO:0005622; GO:0044464; GO:0005575; GO:0005623;[GO:0005886]; GO:0016020; GO:0044464; GO:0071944; GO:0005575; GO:0005623;[GO:0005911]; GO:0030054; GO:00055…	1828	ENSG00000134760.5	DSG1	0	78.9	71.3	64.2	51.5	77.7	114.1	81.2	61.5	160.9	74.8
High	IsMasterProtein	Q02543	60S ribosomal protein L18a OS=Homo sapiens OX=9606 GN=RPL18A PE=1 SV=2	0	4.546	9	2	2	2	176	20.7	53	2	cell organization and biogenesis;metabolic process;response to stimulus;transport	cytosol;membrane;ribosome	protein binding;RNA binding;structural molecule activity	[GO:0000184]; GO:0000956; GO:0006402; GO:0006401; GO:0010629; GO:0016071; GO:0016070; GO:0034655; GO:0044265; GO:0010467; GO:0010468; GO:0010605; GO:0044260; GO:0090304; GO:0006139; GO:0019439; GO:0044270; GO:0046700; GO:1901361; GO:0009057; GO:0044248; GO:0043170; GO:0060255; GO:0009892; GO:0044237; GO:0006725; GO:0034641; GO:0044238; GO:0046483; GO:1901360; GO:1901575; GO:0009056; GO:0071704; G…	6142	ENSG00000105640.12	RPL18A	0	17.8	10.5	10.9	9.3	26	13.2	16.6	11.8	24.5	11.6
High	IsMasterProtein	Q02790	Peptidyl-prolyl cis-trans isomerase FKBP4 OS=Homo sapiens OX=9606 GN=FKBP4 PE=1 SV=3	0	3.358	3	1	1	1	459	51.8	67	1	cell organization and biogenesis;metabolic process;regulation of biological process;response to stimulus;transport	cytoplasm;cytoskeleton;cytosol;mitochondrion;nucleus	catalytic activity;nucleotide binding;protein binding;RNA binding	[GO:0000413]; GO:0018208; GO:0018193; GO:0006464; GO:0036211; GO:0044267; GO:0019538; GO:0043412; GO:0044260; GO:0043170; GO:0044238; GO:1901564; GO:0044237; GO:0071704; GO:0008152; GO:0006807; GO:0009987; GO:0008150;[GO:0003723]; GO:0003676; GO:0097159; GO:1901363; GO:0005488; GO:0003674;[GO:0003755]; GO:0016859; GO:0140096; GO:0016853; GO:0003824; GO:0003674;[GO:0005515]; GO:0005488; GO:0003674…	2288	ENSG00000004478.7	FKBP4	0	38.2	32	44.5	58.5	56	42.1	39.9	39.9	43.8	52.7
High	IsMasterProtein	Q02878	60S ribosomal protein L6 OS=Homo sapiens OX=9606 GN=RPL6 PE=1 SV=3	0.001	2.429	3	1	1	1	288	32.7	42	1	cell organization and biogenesis;metabolic process;regulation of biological process;transport	cytosol;membrane;nucleus;ribosome	DNA binding;protein binding;RNA binding;structural molecule activity	[GO:0000027]; GO:0022618; GO:0042255; GO:0042273; GO:0022613; GO:0034622; GO:0071826; GO:0042254; GO:0070925; GO:0044085; GO:0065003; GO:0043933; GO:0006996; GO:0022607; GO:0071840; GO:0016043; GO:0008150; GO:0009987;[GO:0000184]; GO:0000956; GO:0006402; GO:0006401; GO:0010629; GO:0016071; GO:0016070; GO:0034655; GO:0044265; GO:0010467; GO:0010468; GO:0010605; GO:0044260; GO:0090304; GO:0006139; …	6128	ENSG00000089009.15	RPL6	0	51.1	52.5	84.6	83.4	123.1	49.6	108	75.7	193.6	91.2
High	IsMasterProtein	Q02880	DNA topoisomerase 2-beta OS=Homo sapiens OX=9606 GN=TOP2B PE=1 SV=3	0.01	1.268	1	1	1	1	1626	183.2	46	1	cell organization and biogenesis;cellular component movement;metabolic process;regulation of biological process	cytoplasm;cytosol;nucleus	catalytic activity;DNA binding;metal ion binding;nucleotide binding;protein binding	[GO:0000166]; GO:0036094; GO:1901265; GO:0005488; GO:0097159; GO:1901363; GO:0003674;[GO:0000712]; GO:0007131; GO:0051307; GO:1903046; GO:0007127; GO:0035825; GO:0045132; GO:0051304; GO:0022402; GO:0022414; GO:0051321; GO:0140013; GO:0006310; GO:0098813; GO:0007059; GO:0007049; GO:0009987; GO:0000003; GO:0008150; GO:0000280; GO:0006259; GO:0048285; GO:0044260; GO:0090304; GO:0006996; GO:0043170; …	7155	ENSG00000077097.15	TOP2B	0	30.3	39.3	37.2	40.2	70.9	49	71.6	46.6	91.7	68.4
High	IsMasterProtein	Q04695	Keratin, type I cytoskeletal 17 OS=Homo sapiens OX=9606 GN=KRT17 PE=1 SV=2	0	59.015	35	19	31	6	432	48.1	592	19	cell death;cell organization and biogenesis;regulation of biological process;response to stimulus	cytoplasm;cytoskeleton;cytosol	protein binding;receptor activity;signal transducer activity;structural molecule activity	[GO:0002009]; GO:0048729; GO:0060429; GO:0009653; GO:0009888; GO:0032502; GO:0048856; GO:0008150;[GO:0005198]; GO:0003674;[GO:0005200]; GO:0005198; GO:0003674;[GO:0005515]; GO:0005488; GO:0003674;[GO:0005737]; GO:0044424; GO:0005622; GO:0044464; GO:0005575; GO:0005623;[GO:0005829]; GO:0044444; GO:0005737; GO:0044424; GO:0005622; GO:0044464; GO:0005575; GO:0005623;[GO:0005882]; GO:0045111; GO:0099…	3872	ENSG00000128422.15	KRT17	0	541.9	478.6	502.9	462.7	541.6	805.6	461.1	480.9	557.4	608.8
High	IsMasterProtein	Q04837	Single-stranded DNA-binding protein, mitochondrial OS=Homo sapiens OX=9606 GN=SSBP1 PE=1 SV=1	0	5.178	16	2	3	2	148	17.2	57	2	cell organization and biogenesis;metabolic process;regulation of biological process	mitochondrion;nucleus;organelle lumen	DNA binding;protein binding;RNA binding	[GO:0003677]; GO:0003676; GO:0097159; GO:1901363; GO:0005488; GO:0003674;[GO:0003682]; GO:0005488; GO:0003674;[GO:0003697]; GO:0003677; GO:0003676; GO:0097159; GO:1901363; GO:0005488; GO:0003674;[GO:0003723]; GO:0003676; GO:0097159; GO:1901363; GO:0005488; GO:0003674;[GO:0005515]; GO:0005488; GO:0003674;[GO:0005634]; GO:0043231; GO:0043227; GO:0043229; GO:0043226; GO:0044424; GO:0005575; GO:00056…	6742	ENSG00000106028.10	SSBP1	0	142.5	124.3	261.7	312.3	453.4	153.7	207	280.2	389.7	459.7
High	IsMasterProtein	Q04917	14-3-3 protein eta OS=Homo sapiens OX=9606 GN=YWHAH PE=1 SV=4	0	19.203	33	8	11	4	246	28.2	212	8	cell organization and biogenesis;metabolic process;regulation of biological process;response to stimulus;transport	cytoplasm;cytosol;membrane;mitochondrion	catalytic activity;protein binding	[GO:0002028]; GO:0006814; GO:0010959; GO:0015672; GO:0030001; GO:0043269; GO:0006812; GO:0006811; GO:0051049; GO:0006810; GO:0032879; GO:0051234; GO:0050789; GO:0051179; GO:0008150; GO:0065007;[GO:0003779]; GO:0008092; GO:0005515; GO:0005488; GO:0003674;[GO:0004497]; GO:0016491; GO:0003824; GO:0003674;[GO:0005159]; GO:0005102; GO:0005515; GO:0005488; GO:0003674;[GO:0005515]; GO:0005488; GO:000367…	7533	ENSG00000128245.14	YWHAH	0	181.8	168.1	267.2	230.7	439	183.8	232.5	213.9	238.8	212.4	Acetyl [N-Term]
High	IsMasterProtein	Q05639	Elongation factor 1-alpha 2 OS=Homo sapiens OX=9606 GN=EEF1A2 PE=1 SV=1	0	12.525	12	4	5	4	463	50.4	143	4	metabolic process;regulation of biological process;response to stimulus	cytoplasm;nucleus	catalytic activity;nucleotide binding;protein binding;RNA binding	[GO:0000166]; GO:0036094; GO:1901265; GO:0005488; GO:0097159; GO:1901363; GO:0003674;[GO:0003746]; GO:0008135; GO:0003723; GO:0003676; GO:0097159; GO:1901363; GO:0005488; GO:0003674;[GO:0003924]; GO:0017111; GO:0016462; GO:0016818; GO:0016817; GO:0016787; GO:0003824; GO:0003674;[GO:0005515]; GO:0005488; GO:0003674;[GO:0005525]; GO:0032550; GO:0032561; GO:0035639; GO:0001883; GO:0032549; GO:001900…	1917	ENSG00000101210.10	EEF1A2	0	249	259.4	277.9	342.1	474.9	283.2	641	311.3	869.1	312
High	IsMasterProtein	Q06830	Peroxiredoxin-1 OS=Homo sapiens OX=9606 GN=PRDX1 PE=1 SV=1	0	17.333	33	6	6	5	199	22.1	201	6	cell proliferation;cellular homeostasis;defense response;metabolic process;regulation of biological process;response to stimulus	cytoplasm;cytosol;mitochondrion;nucleus	antioxidant activity;catalytic activity;protein binding;RNA binding	[GO:0000302]; GO:0006979; GO:1901700; GO:0006950; GO:0042221; GO:0050896; GO:0008150;[GO:0001501]; GO:0048731; GO:0007275; GO:0048856; GO:0032501; GO:0032502; GO:0008150;[GO:0001895]; GO:0001894; GO:0048871; GO:0060249; GO:0032501; GO:0042592; GO:0008150; GO:0065008; GO:0065007;[GO:0003723]; GO:0003676; GO:0097159; GO:1901363; GO:0005488; GO:0003674;[GO:0004601]; GO:0016209; GO:0016684; GO:000367…	5052	ENSG00000117450.13	PRDX1	1	444.9	449.9	612.9	784.3	1563.1	492.6	691.3	539.9	1108.6	680.6
High	IsMasterProtein	Q07021	Complement component 1 Q subcomponent-binding protein, mitochondrial OS=Homo sapiens OX=9606 GN=C1QBP PE=1 SV=1	0	2.712	5	1	1	1	282	31.3	46	1	cell death;cell organization and biogenesis;defense response;metabolic process;regulation of biological process;response to stimulus	cell surface;cytoplasm;cytosol;extracellular;membrane;mitochondrion;nucleus;organelle lumen	protein binding;RNA binding	[GO:0000122]; GO:0006357; GO:0006366; GO:0045892; GO:0006355; GO:0006351; GO:0010629; GO:1903507; GO:2000113; GO:0010468; GO:1903506; GO:2000112; GO:0010467; GO:0034645; GO:0097659; GO:0010605; GO:1902679; GO:0010558; GO:0031327; GO:0060255; GO:2001141; GO:0010556; GO:0031326; GO:0043170; GO:0009059; GO:0044249; GO:0044260; GO:0032774; GO:0009892; GO:0051253; GO:0009890; GO:0031324; GO:0019222; G…	708	ENSG00000108561.8	C1QBP	0	94.3	80.4	105.6	126.8	169.8	97.8	119.7	107.5	148.7	141.4
High	IsMasterProtein	Q07666	KH domain-containing, RNA-binding, signal transduction-associated protein 1 OS=Homo sapiens OX=9606 GN=KHDRBS1 PE=1 SV=1	0	6.554	7	3	5	3	443	48.2	111	3	cell organization and biogenesis;cell proliferation;metabolic process;regulation of biological process;response to stimulus	cytoplasm;cytosol;membrane;nucleus	DNA binding;protein binding;RNA binding	[GO:0000086]; GO:0044772; GO:0044839; GO:0044770; GO:1903047; GO:0022402; GO:0000278; GO:0007049; GO:0009987; GO:0008150;[GO:0003676]; GO:0097159; GO:1901363; GO:0005488; GO:0003674;[GO:0003677]; GO:0003676; GO:0097159; GO:1901363; GO:0005488; GO:0003674;[GO:0003723]; GO:0003676; GO:0097159; GO:1901363; GO:0005488; GO:0003674;[GO:0005070]; GO:0030674; GO:0035591; GO:0005515; GO:0060090; GO:000548…	10657	ENSG00000121774.17	KHDRBS1	0	288.8	284.2	401.8	455	689.7	339	563.1	464.8	874.2	539.4
High	IsMasterProtein	Q07955	Serine/arginine-rich splicing factor 1 OS=Homo sapiens OX=9606 GN=SRSF1 PE=1 SV=2	0	12.586	22	5	8	5	248	27.7	182	5	cell differentiation;cell organization and biogenesis;metabolic process;regulation of biological process;transport	cytoplasm;nucleus;spliceosomal complex	protein binding;RNA binding	[GO:0000380]; GO:0000398; GO:0000377; GO:0006397; GO:0000375; GO:0006396; GO:0016071; GO:0008380; GO:0010467; GO:0016070; GO:0043170; GO:0044260; GO:0090304; GO:0071704; GO:0044237; GO:0006139; GO:0008152; GO:0009987; GO:0006725; GO:0034641; GO:0044238; GO:0046483; GO:1901360; GO:0008150; GO:0006807;[GO:0000395]; GO:0006376; GO:0045292; GO:0000245; GO:0022618; GO:0000398; GO:0022613; GO:0034622; …	6426	ENSG00000136450.12	SRSF1	0	371.1	321.8	652	632.3	1089.5	396	554.2	538.9	820.3	554.1
High	IsMasterProtein	Q08188	Protein-glutamine gamma-glutamyltransferase E OS=Homo sapiens OX=9606 GN=TGM3 PE=1 SV=4	0	3.276	3	2	2	2	693	76.6	25	2	cell differentiation;cell organization and biogenesis;metabolic process	cytoplasm	catalytic activity;metal ion binding	[GO:0003810]; GO:0016755; GO:0016746; GO:0140096; GO:0016740; GO:0003824; GO:0003674;[GO:0003824]; GO:0003674;[GO:0005509]; GO:0046872; GO:0043169; GO:0043167; GO:0005488; GO:0003674;[GO:0005737]; GO:0044424; GO:0005622; GO:0044464; GO:0005575; GO:0005623;[GO:0006464]; GO:0036211; GO:0044267; GO:0019538; GO:0043412; GO:0044260; GO:0043170; GO:0044238; GO:1901564; GO:0044237; GO:0071704; GO:000815…	7053	ENSG00000125780.11	TGM3	0	126.5	119.6	156.4	139.2	178.5	185.9	176.3	153.1	244.1	133
High	IsMasterProtein	Q08211	ATP-dependent RNA helicase A OS=Homo sapiens OX=9606 GN=DHX9 PE=1 SV=4	0	23.372	11	10	10	10	1270	140.9	246	10	cell death;cell differentiation;cell organization and biogenesis;defense response;metabolic process;regulation of biological process;response to stimulus;transport	cytoplasm;cytoskeleton;cytosol;membrane;nucleus;ribosome	catalytic activity;DNA binding;metal ion binding;nucleotide binding;protein binding;RNA binding	[GO:0000166]; GO:0036094; GO:1901265; GO:0005488; GO:0097159; GO:1901363; GO:0003674;[GO:0000380]; GO:0000398; GO:0000377; GO:0006397; GO:0000375; GO:0006396; GO:0016071; GO:0008380; GO:0010467; GO:0016070; GO:0043170; GO:0044260; GO:0090304; GO:0071704; GO:0044237; GO:0006139; GO:0008152; GO:0009987; GO:0006725; GO:0034641; GO:0044238; GO:0046483; GO:1901360; GO:0008150; GO:0006807;[GO:0000398];…	1660	ENSG00000135829.16	DHX9	0	470.3	468.1	672.4	704.2	1130.2	554.8	772.1	617.8	971.8	733.9
High	IsMasterProtein	Q08554	Desmocollin-1 OS=Homo sapiens OX=9606 GN=DSC1 PE=1 SV=2	0	10.567	6	4	4	4	894	99.9	115	4	cell death;transport	cytoskeleton;membrane	metal ion binding	[GO:0001533]; GO:0005886; GO:0016020; GO:0044464; GO:0071944; GO:0005575; GO:0005623;[GO:0005509]; GO:0046872; GO:0043169; GO:0043167; GO:0005488; GO:0003674;[GO:0005886]; GO:0016020; GO:0044464; GO:0071944; GO:0005575; GO:0005623;[GO:0005921]; GO:0005911; GO:0030054; GO:0005575;[GO:0007155]; GO:0022610; GO:0008150;[GO:0007156]; GO:0098742; GO:0098609; GO:0007155; GO:0022610; GO:0008150;[GO:00160…	1823	ENSG00000134765.9	DSC1	0	134.3	130.9	175.2	138	180.4	200.5	152.7	146.5	326.4	159.6
Medium	IsMasterProtein	Q08752	Peptidyl-prolyl cis-trans isomerase D OS=Homo sapiens OX=9606 GN=PPID PE=1 SV=3	0.02	1.012	2	1	1	1	370	40.7	0	1	cell death;cell organization and biogenesis;metabolic process;regulation of biological process;response to stimulus;transport	cytoplasm;cytosol;nucleus	catalytic activity;protein binding	[GO:0000122]; GO:0006357; GO:0006366; GO:0045892; GO:0006355; GO:0006351; GO:0010629; GO:1903507; GO:2000113; GO:0010468; GO:1903506; GO:2000112; GO:0010467; GO:0034645; GO:0097659; GO:0010605; GO:1902679; GO:0010558; GO:0031327; GO:0060255; GO:2001141; GO:0010556; GO:0031326; GO:0043170; GO:0009059; GO:0044249; GO:0044260; GO:0032774; GO:0009892; GO:0051253; GO:0009890; GO:0031324; GO:0019222; G…	5481	ENSG00000171497.4	PPID	0	216	196	307.1	241.5	341.3	260.3	318.7	253	230.4	196.4
High	IsMasterProtein	Q08945	FACT complex subunit SSRP1 OS=Homo sapiens OX=9606 GN=SSRP1 PE=1 SV=1	0	6.323	8	4	4	4	709	81	52	4	metabolic process;regulation of biological process;response to stimulus	chromosome;nucleus	DNA binding;protein binding;RNA binding	[GO:0003677]; GO:0003676; GO:0097159; GO:1901363; GO:0005488; GO:0003674;[GO:0003682]; GO:0005488; GO:0003674;[GO:0003723]; GO:0003676; GO:0097159; GO:1901363; GO:0005488; GO:0003674;[GO:0005515]; GO:0005488; GO:0003674;[GO:0005634]; GO:0043231; GO:0043227; GO:0043229; GO:0043226; GO:0044424; GO:0005575; GO:0005622; GO:0044464; GO:0005623;[GO:0005654]; GO:0031981; GO:0044428; GO:0070013; GO:00056…	6749	ENSG00000149136.8	SSRP1	0	74.2	79.7	170	229.5	380.6	91.4	141.7	145.1	274.4	211.3	Acetyl [N-Term]
High	IsMasterProtein	Q09161	Nuclear cap-binding protein subunit 1 OS=Homo sapiens OX=9606 GN=NCBP1 PE=1 SV=1	0	23.433	11	6	8	6	790	91.8	234	6	cell organization and biogenesis;metabolic process;regulation of biological process;response to stimulus;transport	cytoplasm;cytosol;mitochondrion;nucleus	protein binding;RNA binding	[GO:0000184]; GO:0000956; GO:0006402; GO:0006401; GO:0010629; GO:0016071; GO:0016070; GO:0034655; GO:0044265; GO:0010467; GO:0010468; GO:0010605; GO:0044260; GO:0090304; GO:0006139; GO:0019439; GO:0044270; GO:0046700; GO:1901361; GO:0009057; GO:0044248; GO:0043170; GO:0060255; GO:0009892; GO:0044237; GO:0006725; GO:0034641; GO:0044238; GO:0046483; GO:1901360; GO:1901575; GO:0009056; GO:0071704; G…	4686	ENSG00000136937.12	NCBP1	0	97.1	112	710.5	835.1	1615.7	153.6	192.3	446.4	541.6	667
High	IsMasterProtein	Q09666	Neuroblast differentiation-associated protein AHNAK OS=Homo sapiens OX=9606 GN=AHNAK PE=1 SV=2	0	4.24	1	1	1	1	5890	628.7	46	1	cell organization and biogenesis;regulation of biological process	cytoplasm;cytoskeleton;cytosol;membrane;nucleus	protein binding;RNA binding;structural molecule activity	[GO:0003723]; GO:0003676; GO:0097159; GO:1901363; GO:0005488; GO:0003674;[GO:0005515]; GO:0005488; GO:0003674;[GO:0005634]; GO:0043231; GO:0043227; GO:0043229; GO:0043226; GO:0044424; GO:0005575; GO:0005622; GO:0044464; GO:0005623;[GO:0005737]; GO:0044424; GO:0005622; GO:0044464; GO:0005575; GO:0005623;[GO:0005765]; GO:0005764; GO:0098852; GO:0000323; GO:0005774; GO:0005773; GO:0044437; GO:009858…	79026	ENSG00000124942.13	AHNAK	0	47	59	53.7	71	134.4	43.4	74.1	62.6	217	55.1
High	IsMasterProtein	Q10713	Mitochondrial-processing peptidase subunit alpha OS=Homo sapiens OX=9606 GN=PMPCA PE=1 SV=2	0.001	2.044	2	1	1	1	525	58.2	15	1	metabolic process;transport	membrane;mitochondrion;organelle lumen	catalytic activity;metal ion binding	[GO:0003824]; GO:0003674;[GO:0004222]; GO:0004175; GO:0008237; GO:0070011; GO:0008233; GO:0016787; GO:0140096; GO:0003824; GO:0003674;[GO:0005615]; GO:0044421; GO:0005575; GO:0005576;[GO:0005739]; GO:0043231; GO:0044444; GO:0043227; GO:0043229; GO:0005737; GO:0044424; GO:0043226; GO:0005622; GO:0044464; GO:0005575; GO:0005623;[GO:0005743]; GO:0019866; GO:0031966; GO:0031090; GO:0031967; GO:004442…	23203	ENSG00000165688.11	PMPCA	0
High	IsMasterProtein	Q12788	Transducin beta-like protein 3 OS=Homo sapiens OX=9606 GN=TBL3 PE=1 SV=2	0	3.914	3	1	1	1	808	89	21	1	metabolic process	nucleus	protein binding;RNA binding	[GO:0000462]; GO:0030490; GO:0006364; GO:0042274; GO:0016072; GO:0034470; GO:0042254; GO:0022613; GO:0034660; GO:0006396; GO:0044085; GO:0016070; GO:0010467; GO:0071840; GO:0044260; GO:0090304; GO:0043170; GO:0008150; GO:0044237; GO:0006139; GO:0071704; GO:0008152; GO:0009987; GO:0006725; GO:0034641; GO:0044238; GO:0046483; GO:1901360; GO:0006807;[GO:0003723]; GO:0003676; GO:0097159; GO:1901363; …	10607	ENSG00000183751.14	TBL3	0
High	IsMasterProtein	Q12830	Nucleosome-remodeling factor subunit BPTF OS=Homo sapiens OX=9606 GN=BPTF PE=1 SV=3	0.01	1.307	0	1	1	1	3046	338.1	25	1	cell organization and biogenesis;metabolic process;regulation of biological process;response to stimulus	cytoplasm;nucleus	catalytic activity;DNA binding;metal ion binding;protein binding	[GO:0000122]; GO:0006357; GO:0006366; GO:0045892; GO:0006355; GO:0006351; GO:0010629; GO:1903507; GO:2000113; GO:0010468; GO:1903506; GO:2000112; GO:0010467; GO:0034645; GO:0097659; GO:0010605; GO:1902679; GO:0010558; GO:0031327; GO:0060255; GO:2001141; GO:0010556; GO:0031326; GO:0043170; GO:0009059; GO:0044249; GO:0044260; GO:0032774; GO:0009892; GO:0051253; GO:0009890; GO:0031324; GO:0019222; G…	2186	ENSG00000171634.16	BPTF	0
High	IsMasterProtein	Q12874	Splicing factor 3A subunit 3 OS=Homo sapiens OX=9606 GN=SF3A3 PE=1 SV=1	0	3.717	2	1	1	1	501	58.8	55	1	cell organization and biogenesis;metabolic process	nucleus;spliceosomal complex	metal ion binding;protein binding;RNA binding	[GO:0000375]; GO:0008380; GO:0006396; GO:0010467; GO:0016070; GO:0043170; GO:0044260; GO:0090304; GO:0071704; GO:0044237; GO:0006139; GO:0008152; GO:0009987; GO:0006725; GO:0034641; GO:0044238; GO:0046483; GO:1901360; GO:0008150; GO:0006807;[GO:0000389]; GO:0006376; GO:0000245; GO:0022618; GO:0000398; GO:0022613; GO:0034622; GO:0071826; GO:0000377; GO:0006397; GO:0044085; GO:0065003; GO:0043933; …	10946	ENSG00000183431.11	SF3A3	0	29.1	36.1	33	61.2	108.4	38.6	79.4	46	129	50.3
High	IsMasterProtein	Q12905	Interleukin enhancer-binding factor 2 OS=Homo sapiens OX=9606 GN=ILF2 PE=1 SV=2	0	7.463	11	2	3	2	390	43	114	2	metabolic process;regulation of biological process;response to stimulus;transport	cytoplasm;extracellular;membrane;nucleus;organelle lumen	catalytic activity;DNA binding;nucleotide binding;protein binding;RNA binding	[GO:0003677]; GO:0003676; GO:0097159; GO:1901363; GO:0005488; GO:0003674;[GO:0003723]; GO:0003676; GO:0097159; GO:1901363; GO:0005488; GO:0003674;[GO:0003725]; GO:0003723; GO:0003676; GO:0097159; GO:1901363; GO:0005488; GO:0003674;[GO:0005515]; GO:0005488; GO:0003674;[GO:0005524]; GO:0032559; GO:0035639; GO:0030554; GO:0032555; GO:0043168; GO:1901265; GO:0017076; GO:0032553; GO:0043167; GO:009715…	3608	ENSG00000143621.16	ILF2	0	23.7	18	38.2	69.3	108	31.8	68.9	54.6	135.8	74.6
High	IsMasterProtein	Q12906	Interleukin enhancer-binding factor 3 OS=Homo sapiens OX=9606 GN=ILF3 PE=1 SV=3	0	11.138	4	4	4	4	894	95.3	94	4	defense response;metabolic process;regulation of biological process;response to stimulus	cytoplasm;extracellular;membrane;mitochondrion;nucleus	DNA binding;protein binding;RNA binding	[GO:0003677]; GO:0003676; GO:0097159; GO:1901363; GO:0005488; GO:0003674;[GO:0003723]; GO:0003676; GO:0097159; GO:1901363; GO:0005488; GO:0003674;[GO:0003725]; GO:0003723; GO:0003676; GO:0097159; GO:1901363; GO:0005488; GO:0003674;[GO:0005515]; GO:0005488; GO:0003674;[GO:0005576]; GO:0005575;[GO:0005634]; GO:0043231; GO:0043227; GO:0043229; GO:0043226; GO:0044424; GO:0005575; GO:0005622; GO:00444…	3609	ENSG00000129351.17	ILF3	0	326.4	294	464.5	591.7	990.4	347.7	698.7	504.4	1123.6	604.1
High	IsMasterProtein	Q12931	Heat shock protein 75 kDa, mitochondrial OS=Homo sapiens OX=9606 GN=TRAP1 PE=1 SV=3	0	9.137	5	3	3	3	704	80.1	129	3	metabolic process;regulation of biological process;response to stimulus	membrane;mitochondrion;organelle lumen	nucleotide binding;protein binding;RNA binding	[GO:0000166]; GO:0036094; GO:1901265; GO:0005488; GO:0097159; GO:1901363; GO:0003674;[GO:0003723]; GO:0003676; GO:0097159; GO:1901363; GO:0005488; GO:0003674;[GO:0005164]; GO:0032813; GO:0005126; GO:0005102; GO:0005515; GO:0005488; GO:0003674;[GO:0005515]; GO:0005488; GO:0003674;[GO:0005524]; GO:0032559; GO:0035639; GO:0030554; GO:0032555; GO:0043168; GO:1901265; GO:0017076; GO:0032553; GO:004316…	10131	ENSG00000126602.10	TRAP1	0	159.3	135.1	343.9	470.3	735.4	133.5	224.4	227.7	470.1	364.8
High	IsMasterProtein	Q12996	Cleavage stimulation factor subunit 3 OS=Homo sapiens OX=9606 GN=CSTF3 PE=1 SV=1	0.002	1.795	3	1	1	1	717	82.9	26	1	metabolic process	nucleus	protein binding;RNA binding	[GO:0000398]; GO:0000377; GO:0006397; GO:0000375; GO:0006396; GO:0016071; GO:0008380; GO:0010467; GO:0016070; GO:0043170; GO:0044260; GO:0090304; GO:0071704; GO:0044237; GO:0006139; GO:0008152; GO:0009987; GO:0006725; GO:0034641; GO:0044238; GO:0046483; GO:1901360; GO:0008150; GO:0006807;[GO:0003723]; GO:0003676; GO:0097159; GO:1901363; GO:0005488; GO:0003674;[GO:0003729]; GO:0003723; GO:0003676;…	1479	ENSG00000176102.11	CSTF3	0
High	IsMasterProtein	Q13011	Delta(3,5)-Delta(2,4)-dienoyl-CoA isomerase, mitochondrial OS=Homo sapiens OX=9606 GN=ECH1 PE=1 SV=2	0	8.46	10	3	3	3	328	35.8	116	3	metabolic process	membrane;mitochondrion	catalytic activity;protein binding	[GO:0000247]; GO:0016863; GO:0016860; GO:0016853; GO:0003824; GO:0003674;[GO:0003824]; GO:0003674;[GO:0005102]; GO:0005515; GO:0005488; GO:0003674;[GO:0005515]; GO:0005488; GO:0003674;[GO:0005739]; GO:0043231; GO:0044444; GO:0043227; GO:0043229; GO:0005737; GO:0044424; GO:0043226; GO:0005622; GO:0044464; GO:0005575; GO:0005623;[GO:0005777]; GO:0042579; GO:0043231; GO:0044444; GO:0043227; GO:00432…	1891	ENSG00000282853.1; ENSG00000104823.8	ECH1	0	226.6	298.4	221.7	374.8	429.6	272.1	297.1	328.5	549.5	539.3
High	IsMasterProtein	Q13148	TAR DNA-binding protein 43 OS=Homo sapiens OX=9606 GN=TARDBP PE=1 SV=1	0	16.129	20	4	5	4	414	44.7	192	4	cell organization and biogenesis;metabolic process;regulation of biological process;response to stimulus	cytoplasm;nucleus	DNA binding;protein binding;RNA binding	[GO:0001205]; GO:0001228; GO:0003705; GO:0000981; GO:0003700; GO:0140110; GO:0003674;[GO:0001933]; GO:0001932; GO:0006468; GO:0031400; GO:0042326; GO:0031399; GO:0042325; GO:0006464; GO:0016310; GO:0032269; GO:0045936; GO:0032268; GO:0019220; GO:0036211; GO:0044267; GO:0006796; GO:0031324; GO:0051248; GO:0010563; GO:0031323; GO:0051246; GO:0051174; GO:0019538; GO:0043412; GO:0044260; GO:0006793; …	23435	ENSG00000120948.16	TARDBP	0	127.5	108.3	126.9	133	251.4	162.3	180.8	128.2	268	171.1
High	IsMasterProtein	Q13151	Heterogeneous nuclear ribonucleoprotein A0 OS=Homo sapiens OX=9606 GN=HNRNPA0 PE=1 SV=1	0	10.528	10	2	3	2	305	30.8	177	2	defense response;metabolic process;regulation of biological process;response to stimulus	nucleus	protein binding;RNA binding	[GO:0000398]; GO:0000377; GO:0006397; GO:0000375; GO:0006396; GO:0016071; GO:0008380; GO:0010467; GO:0016070; GO:0043170; GO:0044260; GO:0090304; GO:0071704; GO:0044237; GO:0006139; GO:0008152; GO:0009987; GO:0006725; GO:0034641; GO:0044238; GO:0046483; GO:1901360; GO:0008150; GO:0006807;[GO:0003676]; GO:0097159; GO:1901363; GO:0005488; GO:0003674;[GO:0003723]; GO:0003676; GO:0097159; GO:1901363;…	10949	ENSG00000177733.6	HNRNPA0	0	49.8	55.4	81.4	110.2	189.1	58.4	108.7	90.6	184.1	158
High	IsMasterProtein	Q13185	Chromobox protein homolog 3 OS=Homo sapiens OX=9606 GN=CBX3 PE=1 SV=4	0	17.468	38	4	5	4	183	20.8	198	4	cell organization and biogenesis;metabolic process;regulation of biological process	chromosome;membrane;nucleus	protein binding	[GO:0000775]; GO:0098687; GO:0044427; GO:0005694; GO:0044446; GO:0043232; GO:0043229; GO:0044422; GO:0044424; GO:0043228; GO:0043226; GO:0005575; GO:0005622; GO:0044464; GO:0005623;[GO:0000779]; GO:0000775; GO:0000793; GO:0098687; GO:0005694; GO:0044427; GO:0043232; GO:0044446; GO:0043228; GO:0043229; GO:0044422; GO:0044424; GO:0043226; GO:0005575; GO:0005622; GO:0044464; GO:0005623;[GO:0000784];…	11335; 90416	ENSG00000122565.18	CBX3; C15orf57; CCDC32	0	205.6	170.8	395	641.6	1226.4	208.8	421.3	432.2	903.8	758.9
High	IsMasterProtein	Q13242	Serine/arginine-rich splicing factor 9 OS=Homo sapiens OX=9606 GN=SRSF9 PE=1 SV=1	0	6.268	10	2	2	2	221	25.5	68	2	cell organization and biogenesis;metabolic process;regulation of biological process;response to stimulus;transport	nucleus	protein binding;RNA binding	[GO:0000398]; GO:0000377; GO:0006397; GO:0000375; GO:0006396; GO:0016071; GO:0008380; GO:0010467; GO:0016070; GO:0043170; GO:0044260; GO:0090304; GO:0071704; GO:0044237; GO:0006139; GO:0008152; GO:0009987; GO:0006725; GO:0034641; GO:0044238; GO:0046483; GO:1901360; GO:0008150; GO:0006807;[GO:0003676]; GO:0097159; GO:1901363; GO:0005488; GO:0003674;[GO:0003723]; GO:0003676; GO:0097159; GO:1901363;…	8683	ENSG00000111786.8	SRSF9	0	84.6	80	134.1	139.7	167.1	110.4	113.7	107.7	165	139.3
High	IsMasterProtein	Q13243	Serine/arginine-rich splicing factor 5 OS=Homo sapiens OX=9606 GN=SRSF5 PE=1 SV=1	0	4.487	6	2	2	1	272	31.2	62	2	cell organization and biogenesis;metabolic process;regulation of biological process;response to stimulus;transport	cytosol;nucleus	protein binding;RNA binding	[GO:0000398]; GO:0000377; GO:0006397; GO:0000375; GO:0006396; GO:0016071; GO:0008380; GO:0010467; GO:0016070; GO:0043170; GO:0044260; GO:0090304; GO:0071704; GO:0044237; GO:0006139; GO:0008152; GO:0009987; GO:0006725; GO:0034641; GO:0044238; GO:0046483; GO:1901360; GO:0008150; GO:0006807;[GO:0001889]; GO:0048732; GO:0061008; GO:0048513; GO:0048731; GO:0048856; GO:0007275; GO:0032502; GO:0032501; …	6430	ENSG00000100650.15	SRSF5	0	34.1	37.3	80.4	89.8	145.4	49.2	75.1	72.2	104.2	111.1
High	IsMasterProtein	Q13247	Serine/arginine-rich splicing factor 6 OS=Homo sapiens OX=9606 GN=SRSF6 PE=1 SV=2	0	5.73	5	2	3	1	344	39.6	62	2	cell organization and biogenesis;metabolic process;regulation of biological process;response to stimulus;transport	nucleus	protein binding;RNA binding	[GO:0000380]; GO:0000398; GO:0000377; GO:0006397; GO:0000375; GO:0006396; GO:0016071; GO:0008380; GO:0010467; GO:0016070; GO:0043170; GO:0044260; GO:0090304; GO:0071704; GO:0044237; GO:0006139; GO:0008152; GO:0009987; GO:0006725; GO:0034641; GO:0044238; GO:0046483; GO:1901360; GO:0008150; GO:0006807;[GO:0000381]; GO:0000380; GO:0048024; GO:0000398; GO:0043484; GO:0050684; GO:0000377; GO:0006397; …	6431	ENSG00000124193.14	SRSF6	1	232.2	294.3	382.1	271.4	466.2	268.8	310.2	327.4	357.3	464.9
High	IsMasterProtein	Q13263	Transcription intermediary factor 1-beta OS=Homo sapiens OX=9606 GN=TRIM28 PE=1 SV=5	0	51.322	27	16	21	16	835	88.5	466	16	cell organization and biogenesis;defense response;metabolic process;regulation of biological process;response to stimulus	chromosome;nucleus	catalytic activity;DNA binding;metal ion binding;protein binding;RNA binding	[GO:0000122]; GO:0006357; GO:0006366; GO:0045892; GO:0006355; GO:0006351; GO:0010629; GO:1903507; GO:2000113; GO:0010468; GO:1903506; GO:2000112; GO:0010467; GO:0034645; GO:0097659; GO:0010605; GO:1902679; GO:0010558; GO:0031327; GO:0060255; GO:2001141; GO:0010556; GO:0031326; GO:0043170; GO:0009059; GO:0044249; GO:0044260; GO:0032774; GO:0009892; GO:0051253; GO:0009890; GO:0031324; GO:0019222; G…	10155	ENSG00000130726.11	TRIM28	0	836.3	833.9	1669.6	2005.9	4103.8	982.6	1345	1546.4	2519.6	3446.8
High	IsMasterProtein	Q13363	C-terminal-binding protein 1 OS=Homo sapiens OX=9606 GN=CTBP1 PE=1 SV=2	0.006	1.408	2	1	1	1	440	47.5	21	1	cell differentiation;metabolic process;regulation of biological process	cytoplasm;cytosol;nucleus	catalytic activity;nucleotide binding;protein binding	[GO:0000122]; GO:0006357; GO:0006366; GO:0045892; GO:0006355; GO:0006351; GO:0010629; GO:1903507; GO:2000113; GO:0010468; GO:1903506; GO:2000112; GO:0010467; GO:0034645; GO:0097659; GO:0010605; GO:1902679; GO:0010558; GO:0031327; GO:0060255; GO:2001141; GO:0010556; GO:0031326; GO:0043170; GO:0009059; GO:0044249; GO:0044260; GO:0032774; GO:0009892; GO:0051253; GO:0009890; GO:0031324; GO:0019222; G…	1487	ENSG00000159692.15	CTBP1	0
High	IsMasterProtein	Q13509	Tubulin beta-3 chain OS=Homo sapiens OX=9606 GN=TUBB3 PE=1 SV=2	0	18.042	12	4	5	1	450	50.4	167	4	cell organization and biogenesis;cellular component movement	cytoplasm;cytoskeleton;nucleus	catalytic activity;nucleotide binding;protein binding;structural molecule activity	[GO:0000166]; GO:0036094; GO:1901265; GO:0005488; GO:0097159; GO:1901363; GO:0003674;[GO:0003924]; GO:0017111; GO:0016462; GO:0016818; GO:0016817; GO:0016787; GO:0003824; GO:0003674;[GO:0005200]; GO:0005198; GO:0003674;[GO:0005515]; GO:0005488; GO:0003674;[GO:0005525]; GO:0032550; GO:0032561; GO:0035639; GO:0001883; GO:0032549; GO:0019001; GO:0032555; GO:0043168; GO:1901265; GO:0001882; GO:001707…	10381	ENSG00000258947.6	TUBB3	0	25.3	29.7	24.6	21.9	45.2	29.7	46.9	23.5	61.1	30.9
High	IsMasterProtein	Q13523	Serine/threonine-protein kinase PRP4 homolog OS=Homo sapiens OX=9606 GN=PRPF4B PE=1 SV=3	0	2.922	1	1	1	1	1007	116.9	42	1	metabolic process	chromosome;nucleus;spliceosomal complex	catalytic activity;nucleotide binding;protein binding;RNA binding	[GO:0000166]; GO:0036094; GO:1901265; GO:0005488; GO:0097159; GO:1901363; GO:0003674;[GO:0000398]; GO:0000377; GO:0006397; GO:0000375; GO:0006396; GO:0016071; GO:0008380; GO:0010467; GO:0016070; GO:0043170; GO:0044260; GO:0090304; GO:0071704; GO:0044237; GO:0006139; GO:0008152; GO:0009987; GO:0006725; GO:0034641; GO:0044238; GO:0046483; GO:1901360; GO:0008150; GO:0006807;[GO:0003723]; GO:0003676;…	8899	ENSG00000112739.16	PRPF4B	0	54.6	50.2	46.7	49.9	73.5	48.3	66.7	39	42.4	56.1
High	IsMasterProtein	Q13724	Mannosyl-oligosaccharide glucosidase OS=Homo sapiens OX=9606 GN=MOGS PE=1 SV=5	0.005	1.457	2	1	1	1	837	91.9	21	1	metabolic process	endoplasmic reticulum;membrane	catalytic activity	[GO:0003824]; GO:0003674;[GO:0004573]; GO:0015926; GO:0004553; GO:0016798; GO:0016787; GO:0003824; GO:0003674;[GO:0005783]; GO:0012505; GO:0043231; GO:0044444; GO:0044464; GO:0043227; GO:0043229; GO:0005737; GO:0044424; GO:0005575; GO:0005623; GO:0043226; GO:0005622;[GO:0005789]; GO:0016020; GO:0042175; GO:0044425; GO:0044432; GO:0098827; GO:0005575; GO:0012505; GO:0044464; GO:0005783; GO:0044444…	7841	ENSG00000115275.11	MOGS	0
High	IsMasterProtein	Q13813	Spectrin alpha chain, non-erythrocytic 1 OS=Homo sapiens OX=9606 GN=SPTAN1 PE=1 SV=3	0.002	1.661	0	1	1	1	2472	284.4	25	1	cell organization and biogenesis;cellular component movement;metabolic process;regulation of biological process;response to stimulus;transport	cytoplasm;cytoskeleton;cytosol;extracellular;membrane;organelle lumen	metal ion binding;protein binding;structural molecule activity	[GO:0000165]; GO:0023014; GO:0035556; GO:0006468; GO:0007165; GO:0006464; GO:0016310; GO:0007154; GO:0009987; GO:0023052; GO:0050794; GO:0051716; GO:0036211; GO:0044267; GO:0006796; GO:0008150; GO:0050789; GO:0050896; GO:0019538; GO:0043412; GO:0044260; GO:0006793; GO:0065007; GO:0043170; GO:0044238; GO:1901564; GO:0044237; GO:0071704; GO:0008152; GO:0006807;[GO:0003779]; GO:0008092; GO:0005515; …	6709	ENSG00000197694.15	SPTAN1	0	16.3	13.2	10.6	15	26.3	13.4	31.3	30.8	84.8	15.5
High	IsMasterProtein	Q13838	Spliceosome RNA helicase DDX39B OS=Homo sapiens OX=9606 GN=DDX39B PE=1 SV=1	0	15.024	18	6	10	2	428	49	120	6	cell organization and biogenesis;metabolic process;regulation of biological process;transport	cytoplasm;nucleus;spliceosomal complex	catalytic activity;nucleotide binding;protein binding;RNA binding	[GO:0000166]; GO:0036094; GO:1901265; GO:0005488; GO:0097159; GO:1901363; GO:0003674;[GO:0000245]; GO:0000398; GO:0022618; GO:0000377; GO:0006397; GO:0022613; GO:0034622; GO:0071826; GO:0000375; GO:0006396; GO:0016071; GO:0044085; GO:0065003; GO:0043933; GO:0008380; GO:0010467; GO:0016070; GO:0071840; GO:0022607; GO:0016043; GO:0043170; GO:0044260; GO:0090304; GO:0008150; GO:0009987; GO:0071704; …	7919	ENSG00000225859.10; ENSG00000215425.11; ENSG00000198563.13; ENSG00000235439.10; ENSG00000230624.10; ENSG00000225073.10; ENSG00000229496.10	DDX39B	4	623.8	422.8	1131.9	1222.7	2451.2	597	1188.8	960.5	1936.5	1289.5	Acetyl [N-Term]
High	IsMasterProtein	Q14011	Cold-inducible RNA-binding protein OS=Homo sapiens OX=9606 GN=CIRBP PE=1 SV=1	0.001	2.418	5	1	1	1	172	18.6	37	1	cell organization and biogenesis;regulation of biological process;response to stimulus	cytoplasm;nucleus	protein binding;RNA binding;translation regulator activity	[GO:0003676]; GO:0097159; GO:1901363; GO:0005488; GO:0003674;[GO:0003723]; GO:0003676; GO:0097159; GO:1901363; GO:0005488; GO:0003674;[GO:0003730]; GO:0003729; GO:0003723; GO:0003676; GO:0097159; GO:1901363; GO:0005488; GO:0003674;[GO:0005515]; GO:0005488; GO:0003674;[GO:0005634]; GO:0043231; GO:0043227; GO:0043229; GO:0043226; GO:0044424; GO:0005575; GO:0005622; GO:0044464; GO:0005623;[GO:000565…	1153	ENSG00000099622.13	CIRBP	0	35.8	35.9	68.6	57.5	120.2	48.9	50.4	58.8	118.1	69.6
High	IsMasterProtein	Q14103	Heterogeneous nuclear ribonucleoprotein D0 OS=Homo sapiens OX=9606 GN=HNRNPD PE=1 SV=1	0	22.277	28	9	10	8	355	38.4	223	9	metabolic process;regulation of biological process;response to stimulus	cytoplasm;cytosol;nucleus	DNA binding;protein binding;RNA binding	[GO:0000398]; GO:0000377; GO:0006397; GO:0000375; GO:0006396; GO:0016071; GO:0008380; GO:0010467; GO:0016070; GO:0043170; GO:0044260; GO:0090304; GO:0071704; GO:0044237; GO:0006139; GO:0008152; GO:0009987; GO:0006725; GO:0034641; GO:0044238; GO:0046483; GO:1901360; GO:0008150; GO:0006807;[GO:0001889]; GO:0048732; GO:0061008; GO:0048513; GO:0048731; GO:0048856; GO:0007275; GO:0032502; GO:0032501; …	3184	ENSG00000138668.18	HNRNPD	1	297.4	278.9	638.6	825.9	1511.2	509.3	905.4	922.3	1846.8	1566.8
High	IsMasterProtein	Q14151	Scaffold attachment factor B2 OS=Homo sapiens OX=9606 GN=SAFB2 PE=1 SV=1	0	4.599	4	3	3	2	953	107.4	55	3	cell differentiation;metabolic process;regulation of biological process	cytoplasm;nucleus	DNA binding;protein binding;RNA binding	[GO:0003676]; GO:0097159; GO:1901363; GO:0005488; GO:0003674;[GO:0003677]; GO:0003676; GO:0097159; GO:1901363; GO:0005488; GO:0003674;[GO:0003690]; GO:0003677; GO:0003676; GO:0097159; GO:1901363; GO:0005488; GO:0003674;[GO:0003723]; GO:0003676; GO:0097159; GO:1901363; GO:0005488; GO:0003674;[GO:0005515]; GO:0005488; GO:0003674;[GO:0005634]; GO:0043231; GO:0043227; GO:0043229; GO:0043226; GO:00444…	9667	ENSG00000130254.11	SAFB2	0	18	17.8	36.8	12.8	50.8	22.2	24.7	34.7	48	48.8
High	IsMasterProtein	Q14204	Cytoplasmic dynein 1 heavy chain 1 OS=Homo sapiens OX=9606 GN=DYNC1H1 PE=1 SV=5	0.001	2.386	0	1	1	1	4646	532.1	33	1	cell division;cell organization and biogenesis;cellular component movement;regulation of biological process;transport	cytoplasm;cytoskeleton;cytosol;extracellular;membrane;organelle lumen	catalytic activity;motor activity;nucleotide binding;protein binding;RNA binding	[GO:0000086]; GO:0044772; GO:0044839; GO:0044770; GO:1903047; GO:0022402; GO:0000278; GO:0007049; GO:0009987; GO:0008150;[GO:0000166]; GO:0036094; GO:1901265; GO:0005488; GO:0097159; GO:1901363; GO:0003674;[GO:0003723]; GO:0003676; GO:0097159; GO:1901363; GO:0005488; GO:0003674;[GO:0003774]; GO:0017111; GO:0016462; GO:0016818; GO:0016817; GO:0016787; GO:0003824; GO:0003674;[GO:0003777]; GO:000377…	1778	ENSG00000197102.10	DYNC1H1	0	14.7	14.3	40.9	40.7	50.8	19.9	21.9	46.9	46.3	50.9
High	IsMasterProtein	Q14241	Elongin-A OS=Homo sapiens OX=9606 GN=ELOA PE=1 SV=2	0	2.563	1	1	1	1	798	89.9	31	1	metabolic process;regulation of biological process	nucleus	DNA binding;protein binding	[GO:0003677]; GO:0003676; GO:0097159; GO:1901363; GO:0005488; GO:0003674;[GO:0005515]; GO:0005488; GO:0003674;[GO:0005615]; GO:0044421; GO:0005575; GO:0005576;[GO:0005634]; GO:0043231; GO:0043227; GO:0043229; GO:0043226; GO:0044424; GO:0005575; GO:0005622; GO:0044464; GO:0005623;[GO:0005654]; GO:0031981; GO:0044428; GO:0070013; GO:0005634; GO:0044446; GO:0043229; GO:0043233; GO:0044424; GO:004323…	6924	ENSG00000011007.12	TCEB3; ELOA	0	32.1	25.6	43.4	38.1	41	28.7	27.9	31.8	41.2	28.5
High	IsMasterProtein	Q14683	Structural maintenance of chromosomes protein 1A OS=Homo sapiens OX=9606 GN=SMC1A PE=1 SV=2	0	11.195	6	6	6	6	1233	143.1	109	6	cell division;cell organization and biogenesis;metabolic process;regulation of biological process;response to stimulus	chromosome;cytosol;nucleus	nucleotide binding;protein binding;RNA binding	[GO:0000070]; GO:0000819; GO:0140014; GO:1903047; GO:0051276; GO:0098813; GO:0000280; GO:0000278; GO:0022402; GO:0006996; GO:0007059; GO:0048285; GO:0007049; GO:0009987; GO:0016043; GO:0008150; GO:0071840;[GO:0000166]; GO:0036094; GO:1901265; GO:0005488; GO:0097159; GO:1901363; GO:0003674;[GO:0000775]; GO:0098687; GO:0044427; GO:0005694; GO:0044446; GO:0043232; GO:0043229; GO:0044422; GO:0044424;…	8243	ENSG00000072501.17	SMC1A	0	194.9	227.2	353.8	412.5	596.5	250	320.2	288.7	420.7	439.5
High	IsMasterProtein	Q14839	Chromodomain-helicase-DNA-binding protein 4 OS=Homo sapiens OX=9606 GN=CHD4 PE=1 SV=2	0	6.663	1	2	3	2	1912	217.9	96	2	cell organization and biogenesis;metabolic process;regulation of biological process	cytoplasm;cytoskeleton;membrane;nucleus	catalytic activity;DNA binding;metal ion binding;nucleotide binding;protein binding	[GO:0000122]; GO:0006357; GO:0006366; GO:0045892; GO:0006355; GO:0006351; GO:0010629; GO:1903507; GO:2000113; GO:0010468; GO:1903506; GO:2000112; GO:0010467; GO:0034645; GO:0097659; GO:0010605; GO:1902679; GO:0010558; GO:0031327; GO:0060255; GO:2001141; GO:0010556; GO:0031326; GO:0043170; GO:0009059; GO:0044249; GO:0044260; GO:0032774; GO:0009892; GO:0051253; GO:0009890; GO:0031324; GO:0019222; G…	1108	ENSG00000111642.14	CHD4	0	24.8	28.4	62.3	92.8	187.5	35.4	79.8	60	124.1	99.8
High	IsMasterProtein	Q14974	Importin subunit beta-1 OS=Homo sapiens OX=9606 GN=KPNB1 PE=1 SV=2	0	2.928	1	1	1	1	876	97.1	59	1	cell organization and biogenesis;cellular component movement;metabolic process;regulation of biological process;response to stimulus;transport	cytoplasm;cytosol;extracellular;membrane;nucleus;organelle lumen	metal ion binding;protein binding;RNA binding;transporter activity	[GO:0000060]; GO:0006606; GO:0006886; GO:0017038; GO:0034504; GO:0051170; GO:0072594; GO:0015031; GO:0034613; GO:0046907; GO:0033365; GO:0006913; GO:0045184; GO:0015833; GO:0008104; GO:0070727; GO:0006810; GO:0051641; GO:0051649; GO:0051169; GO:0051234; GO:0042886; GO:0071702; GO:0033036; GO:0051179; GO:0071705; GO:0008150;[GO:0003723]; GO:0003676; GO:0097159; GO:1901363; GO:0005488; GO:0003674;[…	3837	ENSG00000108424.9	KPNB1	0
High	IsMasterProtein	Q14980	Nuclear mitotic apparatus protein 1 OS=Homo sapiens OX=9606 GN=NUMA1 PE=1 SV=2	0	32.606	7	12	13	12	2115	238.1	266	12	cell differentiation;cell division;cell organization and biogenesis;metabolic process;regulation of biological process	chromosome;cytoplasm;cytoskeleton;cytosol;membrane;nucleus	protein binding;structural molecule activity	[GO:0000132]; GO:0040001; GO:0051294; GO:0051293; GO:1902850; GO:0030010; GO:0000226; GO:0051649; GO:0051653; GO:0051656; GO:1903047; GO:0007163; GO:0007010; GO:0007017; GO:0051234; GO:0051641; GO:0022402; GO:0051640; GO:0000278; GO:0009987; GO:0006996; GO:0051179; GO:0007049; GO:0008150; GO:0016043; GO:0071840;[GO:0000139]; GO:0044431; GO:0098588; GO:0098791; GO:0005794; GO:0044444; GO:0044446; …	4926	ENSG00000137497.17	NUMA1	0	758.4	745.7	1005.3	1083.2	1734	788.4	951.8	824.1	1085	1088.1
High	IsMasterProtein	Q15029	116 kDa U5 small nuclear ribonucleoprotein component OS=Homo sapiens OX=9606 GN=EFTUD2 PE=1 SV=1	0.002	2.002	1	1	1	1	972	109.4	18	1	cell organization and biogenesis;metabolic process;response to stimulus	cytosol;membrane;nucleus;spliceosomal complex	catalytic activity;nucleotide binding;protein binding;RNA binding	[GO:0000166]; GO:0036094; GO:1901265; GO:0005488; GO:0097159; GO:1901363; GO:0003674;[GO:0000387]; GO:0000398; GO:0022618; GO:0000377; GO:0006397; GO:0022613; GO:0034622; GO:0071826; GO:0000375; GO:0006396; GO:0016071; GO:0044085; GO:0065003; GO:0043933; GO:0008380; GO:0010467; GO:0016070; GO:0071840; GO:0022607; GO:0016043; GO:0043170; GO:0044260; GO:0090304; GO:0008150; GO:0009987; GO:0071704; …	9343	ENSG00000108883.12	EFTUD2	0	77.6	102.3	71.9	96.5	127.8	87.1	90.2	54.5	89.1	73.7
High	IsMasterProtein	Q15046	Lysine--tRNA ligase OS=Homo sapiens OX=9606 GN=KARS PE=1 SV=3	0	2.696	3	1	1	1	597	68	52	1	metabolic process;regulation of biological process;response to stimulus	cytoplasm;cytosol;extracellular;membrane;mitochondrion;nucleus;organelle lumen	catalytic activity;nucleotide binding;protein binding;RNA binding	[GO:0000049]; GO:0003723; GO:0003676; GO:0097159; GO:1901363; GO:0005488; GO:0003674;[GO:0000166]; GO:0036094; GO:1901265; GO:0005488; GO:0097159; GO:1901363; GO:0003674;[GO:0000187]; GO:0032147; GO:0043406; GO:0045860; GO:0043405; GO:0043410; GO:0071902; GO:0001934; GO:0033674; GO:0045859; GO:0043408; GO:0071900; GO:0000165; GO:1902533; GO:0001932; GO:0006468; GO:0031401; GO:0042327; GO:0043549;…	3735	ENSG00000065427.14	KARS	0	8	8.9	9.5	11.4	11.1	9.8	15.7	11.8	14.6	13.3
High	IsMasterProtein	Q15054	DNA polymerase delta subunit 3 OS=Homo sapiens OX=9606 GN=POLD3 PE=1 SV=2	0.006	1.355	4	1	1	1	466	51.4	18	1	cell organization and biogenesis;cellular homeostasis;metabolic process;response to stimulus	cytoplasm;nucleus	catalytic activity;protein binding;RNA binding	[GO:0000723]; GO:0006259; GO:0032200; GO:0060249; GO:0044260; GO:0090304; GO:0051276; GO:0042592; GO:0043170; GO:0044237; GO:0006139; GO:0006996; GO:0065008; GO:0071704; GO:0008152; GO:0009987; GO:0006725; GO:0034641; GO:0044238; GO:0046483; GO:1901360; GO:0016043; GO:0065007; GO:0008150; GO:0006807; GO:0071840;[GO:0000731]; GO:0006281; GO:0071897; GO:0006259; GO:0006974; GO:0034645; GO:0034654; …	10714	ENSG00000077514.8	POLD3	0											Acetyl [N-Term]
High	IsMasterProtein	Q15056	Eukaryotic translation initiation factor 4H OS=Homo sapiens OX=9606 GN=EIF4H PE=1 SV=5	0.001	2.296	5	1	1	1	248	27.4	36	1	cell organization and biogenesis;metabolic process;regulation of biological process;reproduction	cytoplasm;cytosol;membrane	catalytic activity;protein binding;RNA binding	[GO:0001731]; GO:0002183; GO:0022618; GO:0002181; GO:0006413; GO:0022613; GO:0034622; GO:0071826; GO:0006412; GO:0044237; GO:0044085; GO:0065003; GO:0043933; GO:0010467; GO:0034645; GO:0043043; GO:0044267; GO:0008152; GO:0009987; GO:0071840; GO:0022607; GO:0016043; GO:0043170; GO:0009059; GO:0044249; GO:0044260; GO:0006518; GO:0043604; GO:1901566; GO:0019538; GO:0008150; GO:0071704; GO:1901576; G…	7458	ENSG00000106682.14	EIF4H	0
High	IsMasterProtein	Q15059	Bromodomain-containing protein 3 OS=Homo sapiens OX=9606 GN=BRD3 PE=1 SV=1	0.001	2.312	1	1	1	1	726	79.5	24	1	cell organization and biogenesis;metabolic process;regulation of biological process	nucleus	protein binding	[GO:0003682]; GO:0005488; GO:0003674;[GO:0005515]; GO:0005488; GO:0003674;[GO:0005634]; GO:0043231; GO:0043227; GO:0043229; GO:0043226; GO:0044424; GO:0005575; GO:0005622; GO:0044464; GO:0005623;[GO:0006351]; GO:0010467; GO:0034645; GO:0097659; GO:0043170; GO:0009059; GO:0044249; GO:0044260; GO:0032774; GO:0071704; GO:1901576; GO:0009058; GO:0044237; GO:0016070; GO:0034654; GO:0008152; GO:0009987…	8019	ENSG00000169925.16	BRD3	0	23.2	24.1	26.6	56	48.2	22.3	58.2	25.4	33.5	27.8
Medium	IsMasterProtein	Q15084	Protein disulfide-isomerase A6 OS=Homo sapiens OX=9606 GN=PDIA6 PE=1 SV=1	0.011	1.234	2	1	1	1	440	48.1	0	1	cellular homeostasis;metabolic process;regulation of biological process;response to stimulus;transport	cytosol;endoplasmic reticulum;membrane;organelle lumen	catalytic activity;protein binding	[GO:0003756]; GO:0016864; GO:0140096; GO:0016860; GO:0003824; GO:0016853; GO:0003674;[GO:0005515]; GO:0005488; GO:0003674;[GO:0005615]; GO:0044421; GO:0005575; GO:0005576;[GO:0005783]; GO:0012505; GO:0043231; GO:0044444; GO:0044464; GO:0043227; GO:0043229; GO:0005737; GO:0044424; GO:0005575; GO:0005623; GO:0043226; GO:0005622;[GO:0005788]; GO:0044432; GO:0070013; GO:0005783; GO:0044444; GO:004444…	10130	ENSG00000143870.12	PDIA6	0	36.2	29	41	26.9	38.4	40.2	49.4	59.1	91.6	49.7
High	IsMasterProtein	Q15149	Plectin OS=Homo sapiens OX=9606 GN=PLEC PE=1 SV=3	0	16.378	2	8	8	8	4684	531.5	102	8	cell organization and biogenesis	cytoplasm;cytoskeleton;cytosol;membrane	protein binding;RNA binding;structural molecule activity	[GO:0003723]; GO:0003676; GO:0097159; GO:1901363; GO:0005488; GO:0003674;[GO:0003779]; GO:0008092; GO:0005515; GO:0005488; GO:0003674;[GO:0005515]; GO:0005488; GO:0003674;[GO:0005737]; GO:0044424; GO:0005622; GO:0044464; GO:0005575; GO:0005623;[GO:0005829]; GO:0044444; GO:0005737; GO:0044424; GO:0005622; GO:0044464; GO:0005575; GO:0005623;[GO:0005856]; GO:0043232; GO:0043228; GO:0043229; GO:00432…	5339	ENSG00000178209.14	PLEC	0	362.2	330.4	462.2	535.2	788.5	424	493	516.6	766.3	705
High	IsMasterProtein	Q15181	Inorganic pyrophosphatase OS=Homo sapiens OX=9606 GN=PPA1 PE=1 SV=2	0	3.48	6	1	1	1	289	32.6	76	1	metabolic process	cytoplasm;cytosol	catalytic activity;metal ion binding	[GO:0000287]; GO:0046872; GO:0043169; GO:0043167; GO:0005488; GO:0003674;[GO:0004427]; GO:0016462; GO:0016818; GO:0016817; GO:0016787; GO:0003824; GO:0003674;[GO:0005737]; GO:0044424; GO:0005622; GO:0044464; GO:0005575; GO:0005623;[GO:0005829]; GO:0044444; GO:0005737; GO:0044424; GO:0005622; GO:0044464; GO:0005575; GO:0005623;[GO:0006418]; GO:0006412; GO:0043039; GO:0010467; GO:0034645; GO:004304…	5464	ENSG00000180817.11	PPA1	0
High	IsMasterProtein	Q15233	Non-POU domain-containing octamer-binding protein OS=Homo sapiens OX=9606 GN=NONO PE=1 SV=4	0	14.884	18	7	9	6	471	54.2	193	7	defense response;metabolic process;regulation of biological process;response to stimulus	membrane;nucleus	DNA binding;protein binding;RNA binding	[GO:0000398]; GO:0000377; GO:0006397; GO:0000375; GO:0006396; GO:0016071; GO:0008380; GO:0010467; GO:0016070; GO:0043170; GO:0044260; GO:0090304; GO:0071704; GO:0044237; GO:0006139; GO:0008152; GO:0009987; GO:0006725; GO:0034641; GO:0044238; GO:0046483; GO:1901360; GO:0008150; GO:0006807;[GO:0000976]; GO:0044212; GO:1990837; GO:0000975; GO:0003690; GO:0043565; GO:0001067; GO:0003677; GO:0003676; …	4841	ENSG00000147140.15	NONO	1	512.4	488.5	750	711.1	1331.8	626.9	1069.3	686.6	1402.8	869.2
High	IsMasterProtein	Q15286	Ras-related protein Rab-35 OS=Homo sapiens OX=9606 GN=RAB35 PE=1 SV=1	0	5.679	5	1	1	1	201	23	83	1	cell organization and biogenesis;regulation of biological process;response to stimulus;transport	cytosol;endosome;membrane;mitochondrion	catalytic activity;nucleotide binding;protein binding	[GO:0000166]; GO:0036094; GO:1901265; GO:0005488; GO:0097159; GO:1901363; GO:0003674;[GO:0000910]; GO:0022402; GO:0051301; GO:0007049; GO:0009987; GO:0008150;[GO:0003924]; GO:0017111; GO:0016462; GO:0016818; GO:0016817; GO:0016787; GO:0003824; GO:0003674;[GO:0005515]; GO:0005488; GO:0003674;[GO:0005524]; GO:0032559; GO:0035639; GO:0030554; GO:0032555; GO:0043168; GO:1901265; GO:0017076; GO:003255…	11021	ENSG00000111737.11	RAB35	0	44.5	41.6	45	53.2	94.4	36.8	83.5	58.3	150.4	47.2
High	IsMasterProtein	Q15323	Keratin, type I cuticular Ha1 OS=Homo sapiens OX=9606 GN=KRT31 PE=1 SV=3	0	6.826	7	2	4	1	416	47.2	94	2	cell death;cell organization and biogenesis	cytosol	protein binding;structural molecule activity	[GO:0005198]; GO:0003674;[GO:0005200]; GO:0005198; GO:0003674;[GO:0005515]; GO:0005488; GO:0003674;[GO:0005615]; GO:0044421; GO:0005575; GO:0005576;[GO:0005829]; GO:0044444; GO:0005737; GO:0044424; GO:0005622; GO:0044464; GO:0005575; GO:0005623;[GO:0005882]; GO:0045111; GO:0099513; GO:0005856; GO:0044430; GO:0099512; GO:0043232; GO:0044446; GO:0099081; GO:0043228; GO:0043229; GO:0044422; GO:00444…	3881	ENSG00000094796.4; ENSG00000262993.1	KRT31	0
High	IsMasterProtein	Q15365	Poly(rC)-binding protein 1 OS=Homo sapiens OX=9606 GN=PCBP1 PE=1 SV=2	0	12.761	15	4	5	1	356	37.5	144	4	metabolic process;regulation of biological process	cytoplasm;cytosol;membrane;nucleus	DNA binding;protein binding;RNA binding	[GO:0000398]; GO:0000377; GO:0006397; GO:0000375; GO:0006396; GO:0016071; GO:0008380; GO:0010467; GO:0016070; GO:0043170; GO:0044260; GO:0090304; GO:0071704; GO:0044237; GO:0006139; GO:0008152; GO:0009987; GO:0006725; GO:0034641; GO:0044238; GO:0046483; GO:1901360; GO:0008150; GO:0006807;[GO:0000981]; GO:0003700; GO:0140110; GO:0003674;[GO:0003676]; GO:0097159; GO:1901363; GO:0005488; GO:0003674;…	5093	ENSG00000169564.6	PCBP1	0	74.7	61.7	36	46.3	95	54	103.8	34	76.1	46.1
High	IsMasterProtein	Q15366	Poly(rC)-binding protein 2 OS=Homo sapiens OX=9606 GN=PCBP2 PE=1 SV=1	0	27.769	25	7	9	4	365	38.6	287	7	defense response;metabolic process;regulation of biological process;response to stimulus	cytoplasm;cytosol;membrane;nucleus	DNA binding;protein binding;RNA binding	[GO:0000398]; GO:0000377; GO:0006397; GO:0000375; GO:0006396; GO:0016071; GO:0008380; GO:0010467; GO:0016070; GO:0043170; GO:0044260; GO:0090304; GO:0071704; GO:0044237; GO:0006139; GO:0008152; GO:0009987; GO:0006725; GO:0034641; GO:0044238; GO:0046483; GO:1901360; GO:0008150; GO:0006807;[GO:0002376]; GO:0008150;[GO:0003676]; GO:0097159; GO:1901363; GO:0005488; GO:0003674;[GO:0003677]; GO:0003676…	5094	ENSG00000197111.15	PCBP2	3	612.6	518.2	779.6	881.2	1458	621.8	917.3	803.9	1495.1	1118.7
High	IsMasterProtein	Q15393	Splicing factor 3B subunit 3 OS=Homo sapiens OX=9606 GN=SF3B3 PE=1 SV=4	0	2.924	1	2	2	2	1217	135.5	26	2	cell organization and biogenesis;metabolic process;regulation of biological process	nucleus;spliceosomal complex	protein binding;RNA binding	[GO:0000375]; GO:0008380; GO:0006396; GO:0010467; GO:0016070; GO:0043170; GO:0044260; GO:0090304; GO:0071704; GO:0044237; GO:0006139; GO:0008152; GO:0009987; GO:0006725; GO:0034641; GO:0044238; GO:0046483; GO:1901360; GO:0008150; GO:0006807;[GO:0000398]; GO:0000377; GO:0006397; GO:0000375; GO:0006396; GO:0016071; GO:0008380; GO:0010467; GO:0016070; GO:0043170; GO:0044260; GO:0090304; GO:0071704; …	23450	ENSG00000189091.12	SF3B3	0	86.4	107.1	197.1	278.4	555.8	120.5	215	137	327.7	212.1
High	IsMasterProtein	Q15424	Scaffold attachment factor B1 OS=Homo sapiens OX=9606 GN=SAFB PE=1 SV=4	0	14.394	8	7	8	6	915	102.6	103	7	cell organization and biogenesis;metabolic process;regulation of biological process;response to stimulus	nucleus	DNA binding;protein binding;RNA binding	[GO:0001047]; GO:0044212; GO:0000975; GO:0001067; GO:0003677; GO:0003676; GO:0097159; GO:1901363; GO:0005488; GO:0003674;[GO:0003676]; GO:0097159; GO:1901363; GO:0005488; GO:0003674;[GO:0003677]; GO:0003676; GO:0097159; GO:1901363; GO:0005488; GO:0003674;[GO:0003682]; GO:0005488; GO:0003674;[GO:0003690]; GO:0003677; GO:0003676; GO:0097159; GO:1901363; GO:0005488; GO:0003674;[GO:0003723]; GO:00036…	6294	ENSG00000160633.12	SAFB	1	187.9	173.7	381.8	326.4	683.5	226.7	390	367	615.7	417.2	Acetyl [N-Term]
High	IsMasterProtein	Q15517	Corneodesmosin OS=Homo sapiens OX=9606 GN=CDSN PE=1 SV=3	0	7.819	11	3	3	3	529	51.5	85	3	cell death;cell differentiation;regulation of biological process	cytoskeleton;extracellular;membrane	protein binding	[GO:0001533]; GO:0005886; GO:0016020; GO:0044464; GO:0071944; GO:0005575; GO:0005623;[GO:0003336]; GO:0003335; GO:0060232; GO:0003334; GO:0048468; GO:0022408; GO:0002064; GO:0030216; GO:0030154; GO:0048856; GO:0048869; GO:0007162; GO:0022407; GO:0098609; GO:0030855; GO:0009913; GO:0043588; GO:0032502; GO:0009987; GO:0007155; GO:0030155; GO:0048523; GO:0060429; GO:0008544; GO:0048513; GO:0008150; …	1041		CDSN	0	162.3	161.5	97.6	87.7	125.1	281.6	181.5	81.6	351.4	107.3
Medium	IsMasterProtein	Q15637	Splicing factor 1 OS=Homo sapiens OX=9606 GN=SF1 PE=1 SV=4	0.02	1.023	2	1	1	1	639	68.3	0	1	cell differentiation;cell organization and biogenesis;metabolic process;regulation of biological process	nucleus;ribosome;spliceosomal complex	metal ion binding;protein binding;RNA binding	[GO:0000245]; GO:0000398; GO:0022618; GO:0000377; GO:0006397; GO:0022613; GO:0034622; GO:0071826; GO:0000375; GO:0006396; GO:0016071; GO:0044085; GO:0065003; GO:0043933; GO:0008380; GO:0010467; GO:0016070; GO:0071840; GO:0022607; GO:0016043; GO:0043170; GO:0044260; GO:0090304; GO:0008150; GO:0009987; GO:0071704; GO:0044237; GO:0006139; GO:0008152; GO:0006725; GO:0034641; GO:0044238; GO:0046483; G…	7536	ENSG00000168066.20	SF1	0	103.1	101.4	106.5	90.1	188.9	109.1	154.7	100.6	116.4	87.2
High	IsMasterProtein	Q15717	ELAV-like protein 1 OS=Homo sapiens OX=9606 GN=ELAVL1 PE=1 SV=2	0	2.526	3	1	2	1	326	36.1	32	1	development;metabolic process;regulation of biological process	cytoplasm;cytosol;membrane;nucleus	protein binding;RNA binding	[GO:0000398]; GO:0000377; GO:0006397; GO:0000375; GO:0006396; GO:0016071; GO:0008380; GO:0010467; GO:0016070; GO:0043170; GO:0044260; GO:0090304; GO:0071704; GO:0044237; GO:0006139; GO:0008152; GO:0009987; GO:0006725; GO:0034641; GO:0044238; GO:0046483; GO:1901360; GO:0008150; GO:0006807;[GO:0003676]; GO:0097159; GO:1901363; GO:0005488; GO:0003674;[GO:0003723]; GO:0003676; GO:0097159; GO:1901363;…	1994	ENSG00000066044.14	ELAVL1	0	28.7	21.8	33.7	26.4	58.4	25.5	37.1	28.7	56.5	27.3
High	IsMasterProtein	Q16531	DNA damage-binding protein 1 OS=Homo sapiens OX=9606 GN=DDB1 PE=1 SV=1	0	5.358	2	3	3	3	1140	126.9	40	3	cell organization and biogenesis;metabolic process;regulation of biological process;response to stimulus	cytoplasm;nucleus	DNA binding;protein binding	[GO:0000715]; GO:0006289; GO:0051276; GO:0006281; GO:0006996; GO:0006259; GO:0006974; GO:0016043; GO:0044260; GO:0090304; GO:0033554; GO:0009987; GO:0071840; GO:0043170; GO:0044237; GO:0006139; GO:0006950; GO:0051716; GO:0008150; GO:0071704; GO:0008152; GO:0006725; GO:0034641; GO:0044238; GO:0046483; GO:1901360; GO:0050896; GO:0006807;[GO:0000717]; GO:0006289; GO:0032508; GO:0006281; GO:0032392; …	1642	ENSG00000167986.13	DDB1	0
High	IsMasterProtein	Q16576	Histone-binding protein RBBP7 OS=Homo sapiens OX=9606 GN=RBBP7 PE=1 SV=1	0	11.014	10	5	6	5	425	47.8	130	5	cell organization and biogenesis;cell proliferation;development;metabolic process;regulation of biological process;response to stimulus	cytosol;nucleus	catalytic activity;protein binding;RNA binding	[GO:0000122]; GO:0006357; GO:0006366; GO:0045892; GO:0006355; GO:0006351; GO:0010629; GO:1903507; GO:2000113; GO:0010468; GO:1903506; GO:2000112; GO:0010467; GO:0034645; GO:0097659; GO:0010605; GO:1902679; GO:0010558; GO:0031327; GO:0060255; GO:2001141; GO:0010556; GO:0031326; GO:0043170; GO:0009059; GO:0044249; GO:0044260; GO:0032774; GO:0009892; GO:0051253; GO:0009890; GO:0031324; GO:0019222; G…	5931	ENSG00000102054.17	RBBP7	0	253.7	267.2	609.7	824	1701.2	311.3	489.4	513.7	970.2	1071.8
High	IsMasterProtein	Q16629	Serine/arginine-rich splicing factor 7 OS=Homo sapiens OX=9606 GN=SRSF7 PE=1 SV=1	0	7.99	20	4	8	4	238	27.4	100	4	metabolic process;regulation of biological process;transport	cytoplasm;nucleus	metal ion binding;protein binding;RNA binding	[GO:0000398]; GO:0000377; GO:0006397; GO:0000375; GO:0006396; GO:0016071; GO:0008380; GO:0010467; GO:0016070; GO:0043170; GO:0044260; GO:0090304; GO:0071704; GO:0044237; GO:0006139; GO:0008152; GO:0009987; GO:0006725; GO:0034641; GO:0044238; GO:0046483; GO:1901360; GO:0008150; GO:0006807;[GO:0003676]; GO:0097159; GO:1901363; GO:0005488; GO:0003674;[GO:0003723]; GO:0003676; GO:0097159; GO:1901363;…	6432	ENSG00000115875.18	SRSF7	0	214.1	302.4	599.7	700.9	949.1	265.9	364.9	463.7	738.2	565.6
High	IsMasterProtein	Q16630	Cleavage and polyadenylation specificity factor subunit 6 OS=Homo sapiens OX=9606 GN=CPSF6 PE=1 SV=2	0.001	2.098	5	1	1	1	551	59.2	36	1	cell organization and biogenesis;metabolic process	membrane;nucleus	protein binding;RNA binding	[GO:0003676]; GO:0097159; GO:1901363; GO:0005488; GO:0003674;[GO:0003723]; GO:0003676; GO:0097159; GO:1901363; GO:0005488; GO:0003674;[GO:0003729]; GO:0003723; GO:0003676; GO:0097159; GO:1901363; GO:0005488; GO:0003674;[GO:0005515]; GO:0005488; GO:0003674;[GO:0005634]; GO:0043231; GO:0043227; GO:0043229; GO:0043226; GO:0044424; GO:0005575; GO:0005622; GO:0044464; GO:0005623;[GO:0005654]; GO:00319…	11052	ENSG00000111605.16	CPSF6	0
High	IsMasterProtein	Q16637	Survival motor neuron protein OS=Homo sapiens OX=9606 GN=SMN1 PE=1 SV=1	0	2.828	6	1	2	1	294	31.8	18	1	cell organization and biogenesis;cellular component movement;metabolic process;response to stimulus;transport	cytoplasm;cytosol;nucleus	protein binding;RNA binding;transporter activity	[GO:0000245]; GO:0000398; GO:0022618; GO:0000377; GO:0006397; GO:0022613; GO:0034622; GO:0071826; GO:0000375; GO:0006396; GO:0016071; GO:0044085; GO:0065003; GO:0043933; GO:0008380; GO:0010467; GO:0016070; GO:0071840; GO:0022607; GO:0016043; GO:0043170; GO:0044260; GO:0090304; GO:0008150; GO:0009987; GO:0071704; GO:0044237; GO:0006139; GO:0008152; GO:0006725; GO:0034641; GO:0044238; GO:0046483; G…	6606; 6607	ENSG00000205571.13; ENSG00000273772.4; ENSG00000277773.4; ENSG00000172062.16; ENSG00000275349.4	SMN1; SMN2	0
High	IsMasterProtein	Q16698	2,4-dienoyl-CoA reductase, mitochondrial OS=Homo sapiens OX=9606 GN=DECR1 PE=1 SV=1	0	14.92	21	4	4	4	335	36	193	4	cell organization and biogenesis;metabolic process	cytosol;mitochondrion;nucleus;organelle lumen	catalytic activity;nucleotide binding	[GO:0005634]; GO:0043231; GO:0043227; GO:0043229; GO:0043226; GO:0044424; GO:0005575; GO:0005622; GO:0044464; GO:0005623;[GO:0005654]; GO:0031981; GO:0044428; GO:0070013; GO:0005634; GO:0044446; GO:0043229; GO:0043233; GO:0044424; GO:0043231; GO:0044422; GO:0043226; GO:0031974; GO:0005622; GO:0044464; GO:0043227; GO:0005575; GO:0005623;[GO:0005739]; GO:0043231; GO:0044444; GO:0043227; GO:0043229;…	1666	ENSG00000104325.6	DECR1	0	211.4	279.5	195	231.4	304.2	272.5	316.6	364.1	478.3	640.2
High	IsMasterProtein	Q16777	Histone H2A type 2-C OS=Homo sapiens OX=9606 GN=HIST2H2AC PE=1 SV=4	0	17.034	33	5	9	2	129	14	231	5	regulation of biological process	chromosome;nucleus	DNA binding;protein binding	[GO:0000786]; GO:0000785; GO:0032993; GO:0044427; GO:0044815; GO:0032991; GO:0005694; GO:0044446; GO:0005575; GO:0043232; GO:0043229; GO:0044422; GO:0044424; GO:0043228; GO:0043226; GO:0005622; GO:0044464; GO:0005623;[GO:0000790]; GO:0000785; GO:0044454; GO:0044427; GO:0000228; GO:0044428; GO:0005694; GO:0044446; GO:0031981; GO:0005634; GO:0043232; GO:0043229; GO:0044422; GO:0044424; GO:0070013; …	8338	ENSG00000184260.5	HIST2H2AC	3	624.2	570.7	531.5	667.6	1030.5	714.8	1964.3	1127	2871.1	883.7
High	IsMasterProtein	Q16778	Histone H2B type 2-E OS=Homo sapiens OX=9606 GN=HIST2H2BE PE=1 SV=3	0	28.345	46	6	16	1	126	13.9	470	6	cell organization and biogenesis;defense response;response to stimulus	chromosome;cytosol;nucleus	DNA binding;protein binding	[GO:0000786]; GO:0000785; GO:0032993; GO:0044427; GO:0044815; GO:0032991; GO:0005694; GO:0044446; GO:0005575; GO:0043232; GO:0043229; GO:0044422; GO:0044424; GO:0043228; GO:0043226; GO:0005622; GO:0044464; GO:0005623;[GO:0002227]; GO:0002385; GO:0045087; GO:0002251; GO:0006952; GO:0006955; GO:0006950; GO:0002376; GO:0050896; GO:0008150;[GO:0003677]; GO:0003676; GO:0097159; GO:1901363; GO:0005488;…	8349	ENSG00000184678.10	HIST2H2BE	0	92.2	82.4	60.3	69.9	142.2	116	327.5	210.1	633.6	118.8
High	IsMasterProtein	Q16853	Membrane primary amine oxidase OS=Homo sapiens OX=9606 GN=AOC3 PE=1 SV=3	0.002	1.997	1	1	1	1	763	84.6	32	1	defense response;metabolic process;regulation of biological process;response to stimulus	cell surface;cytoplasm;endoplasmic reticulum;endosome;Golgi;membrane	catalytic activity;metal ion binding;protein binding	[GO:0005507]; GO:0046914; GO:0046872; GO:0043169; GO:0043167; GO:0005488; GO:0003674;[GO:0005509]; GO:0046872; GO:0043169; GO:0043167; GO:0005488; GO:0003674;[GO:0005515]; GO:0005488; GO:0003674;[GO:0005737]; GO:0044424; GO:0005622; GO:0044464; GO:0005575; GO:0005623;[GO:0005769]; GO:0005768; GO:0012505; GO:0031410; GO:0044464; GO:0044444; GO:0097708; GO:0005575; GO:0005623; GO:0005737; GO:004442…	8639	ENSG00000131471.6	AOC3	0	232.5	213.6	70	51.5	76.2	245.2	271.6	71.2	69.6	72.9
High	IsMasterProtein	Q2TAY7	WD40 repeat-containing protein SMU1 OS=Homo sapiens OX=9606 GN=SMU1 PE=1 SV=2	0.008	1.316	2	1	1	1	513	57.5	42	1	cell organization and biogenesis;metabolic process;regulation of biological process	cytoplasm;nucleus;spliceosomal complex	protein binding	[GO:0000381]; GO:0000380; GO:0048024; GO:0000398; GO:0043484; GO:0050684; GO:0000377; GO:0006397; GO:0008380; GO:0010468; GO:0051252; GO:1903311; GO:0000375; GO:0006396; GO:0016071; GO:0010467; GO:0060255; GO:0016070; GO:0019219; GO:0043170; GO:0019222; GO:0044260; GO:0090304; GO:0006139; GO:0031323; GO:0051171; GO:0080090; GO:0071704; GO:0008152; GO:0050789; GO:0044237; GO:0006725; GO:0034641; G…	55234	ENSG00000122692.8	SMU1	0											Acetyl [N-Term]
High	IsMasterProtein	Q32MK0	Myosin light chain kinase 3 OS=Homo sapiens OX=9606 GN=MYLK3 PE=1 SV=3	0.001	2.265	1	1	1	1	819	88.3	33	1	cell organization and biogenesis;metabolic process;regulation of biological process;response to stimulus	cytoplasm;cytoskeleton;cytosol	catalytic activity;nucleotide binding	[GO:0000166]; GO:0036094; GO:1901265; GO:0005488; GO:0097159; GO:1901363; GO:0003674;[GO:0002528]; GO:0002526; GO:0043114; GO:0006954; GO:0003018; GO:0008015; GO:0065008; GO:0006952; GO:0003013; GO:0065007; GO:0006950; GO:0003008; GO:0008150; GO:0050896; GO:0032501;[GO:0004672]; GO:0016301; GO:0016773; GO:0140096; GO:0016772; GO:0003824; GO:0016740; GO:0003674;[GO:0004674]; GO:0004672; GO:0016301…	91807	ENSG00000140795.12	MYLK3	0	16.5	20.6	39.5	35.1	79	19.1	31.4	25.7	48.2	51.4
High	IsMasterProtein	Q52LJ0-1	Isoform 1 of Protein FAM98B OS=Homo sapiens OX=9606 GN=FAM98B	0	2.61	6	1	1	1	330	37.2	44	1	metabolic process;regulation of biological process	cytoplasm;nucleus	catalytic activity;protein binding;RNA binding	[GO:0003723]; GO:0003676; GO:0097159; GO:1901363; GO:0005488; GO:0003674;[GO:0005515]; GO:0005488; GO:0003674;[GO:0005634]; GO:0043231; GO:0043227; GO:0043229; GO:0043226; GO:0044424; GO:0005575; GO:0005622; GO:0044464; GO:0005623;[GO:0005654]; GO:0031981; GO:0044428; GO:0070013; GO:0005634; GO:0044446; GO:0043229; GO:0043233; GO:0044424; GO:0043231; GO:0044422; GO:0043226; GO:0031974; GO:0005622…	283742	ENSG00000171262.11	FAM98B	0	7.6	7	8	12.1	18.1	8.9	12.3	8.9	15.4	13.5
High	IsMasterProtein	Q53EL6	Programmed cell death protein 4 OS=Homo sapiens OX=9606 GN=PDCD4 PE=1 SV=2	0.001	2.19	2	1	1	1	469	51.7	33	1	cell death;cell organization and biogenesis;regulation of biological process;response to stimulus	cytoplasm;cytosol;nucleus	protein binding;RNA binding	[GO:0003723]; GO:0003676; GO:0097159; GO:1901363; GO:0005488; GO:0003674;[GO:0005488]; GO:0003674;[GO:0005515]; GO:0005488; GO:0003674;[GO:0005634]; GO:0043231; GO:0043227; GO:0043229; GO:0043226; GO:0044424; GO:0005575; GO:0005622; GO:0044464; GO:0005623;[GO:0005737]; GO:0044424; GO:0005622; GO:0044464; GO:0005575; GO:0005623;[GO:0005829]; GO:0044444; GO:0005737; GO:0044424; GO:0005622; GO:00444…	27250	ENSG00000150593.17	PDCD4	0	58.8	59.6	48	54	207.9	59.9	72.3	34.9	43.7	55
High	IsMasterProtein	Q53GS9	U4/U6.U5 tri-snRNP-associated protein 2 OS=Homo sapiens OX=9606 GN=USP39 PE=1 SV=2	0	6.887	6	2	2	2	565	65.3	88	2	cell division;cell organization and biogenesis;metabolic process	nucleus;spliceosomal complex	catalytic activity;metal ion binding	[GO:0000245]; GO:0000398; GO:0022618; GO:0000377; GO:0006397; GO:0022613; GO:0034622; GO:0071826; GO:0000375; GO:0006396; GO:0016071; GO:0044085; GO:0065003; GO:0043933; GO:0008380; GO:0010467; GO:0016070; GO:0071840; GO:0022607; GO:0016043; GO:0043170; GO:0044260; GO:0090304; GO:0008150; GO:0009987; GO:0071704; GO:0044237; GO:0006139; GO:0008152; GO:0006725; GO:0034641; GO:0044238; GO:0046483; G…	10713	ENSG00000168883.19	USP39	0
High	IsMasterProtein	Q56P03	E2F-associated phosphoprotein OS=Homo sapiens OX=9606 GN=EAPP PE=1 SV=4	0.005	1.453	3	1	1	1	285	32.7	17	1	regulation of biological process	cytoplasm;nucleus		[GO:0005634]; GO:0043231; GO:0043227; GO:0043229; GO:0043226; GO:0044424; GO:0005575; GO:0005622; GO:0044464; GO:0005623;[GO:0005737]; GO:0044424; GO:0005622; GO:0044464; GO:0005575; GO:0005623;[GO:0008284]; GO:0008283; GO:0042127; GO:0048522; GO:0008150; GO:0050794; GO:0009987; GO:0048518; GO:0050789; GO:0065007;[GO:0032968]; GO:0006368; GO:0032786; GO:0034243; GO:0045944; GO:0006354; GO:0006366…	55837	ENSG00000129518.8	EAPP	0	31.2	30.9	40.9	45.1	65.2	44	35.4	38.4	105.8	64.8
High	IsMasterProtein	Q56UQ5	TPT1-like protein OS=Homo sapiens OX=9606 PE=2 SV=2	0.001	2.102	5	1	1	1	140	15.7	30	1	cell differentiation	cytoplasm	metal ion binding;protein binding	[GO:0005509]; GO:0046872; GO:0043169; GO:0043167; GO:0005488; GO:0003674;[GO:0005737]; GO:0044424; GO:0005622; GO:0044464; GO:0005575; GO:0005623;[GO:0008017]; GO:0015631; GO:0008092; GO:0005515; GO:0005488; GO:0003674;[GO:0030154]; GO:0048869; GO:0009987; GO:0032502; GO:0008150;[GO:0070062]; GO:0005615; GO:1903561; GO:0044421; GO:0031982; GO:0043230; GO:0005575; GO:0005576; GO:0043227; GO:0043226	392490		FLJ44635	0
High	IsMasterProtein	Q5D862	Filaggrin-2 OS=Homo sapiens OX=9606 GN=FLG2 PE=1 SV=1	0	8.727	1	4	4	4	2391	247.9	115	4	transport	cytoplasm;extracellular;nucleus	metal ion binding;structural molecule activity	[GO:0005198]; GO:0003674;[GO:0005509]; GO:0046872; GO:0043169; GO:0043167; GO:0005488; GO:0003674;[GO:0005576]; GO:0005575;[GO:0005634]; GO:0043231; GO:0043227; GO:0043229; GO:0043226; GO:0044424; GO:0005575; GO:0005622; GO:0044464; GO:0005623;[GO:0005737]; GO:0044424; GO:0005622; GO:0044464; GO:0005575; GO:0005623;[GO:0043312]; GO:0002283; GO:0002446; GO:0043299; GO:0002275; GO:0042119; GO:00024…	388698	ENSG00000143520.6	FLG2	0	140.5	133.8	136.5	168.6	173.5	275.9	163.5	172.7	315.1	122
High	IsMasterProtein	Q5K131	Chronic lymphocytic leukemia up-regulated protein 1 OS=Homo sapiens OX=9606 GN=CLLU1 PE=2 SV=1	0.01	1.26	11	1	1	1	121	14.2	15	1		cytoplasm		[GO:0005737]; GO:0044424; GO:0005622; GO:0044464; GO:0005575; GO:0005623	574028	ENSG00000257127.6	CLLU1	0
High	IsMasterProtein	Q5M775	Cytospin-B OS=Homo sapiens OX=9606 GN=SPECC1 PE=1 SV=1	0.001	2.245	1	1	2	1	1068	118.5	0	1	cell organization and biogenesis;metabolic process;transport	cytoskeleton;Golgi;membrane;nucleus	catalytic activity;motor activity;protein binding;transporter activity	[GO:0000921]; GO:0031106; GO:0043623; GO:0070925; GO:0032185; GO:0006461; GO:0034622; GO:0006996; GO:0022607; GO:0007010; GO:0065003; GO:0070271; GO:0071822; GO:0016043; GO:0044085; GO:0043933; GO:0009987; GO:0071840; GO:0008150;[GO:0003774]; GO:0017111; GO:0016462; GO:0016818; GO:0016817; GO:0016787; GO:0003824; GO:0003674;[GO:0005515]; GO:0005488; GO:0003674;[GO:0005634]; GO:0043231; GO:0043227…	92521	ENSG00000128487.16	SPECC1	0	70.2	75.5	81	64.8	91.3	86.6	111.4	280.1	106.3	192.6
High	IsMasterProtein	Q5QNW6	Histone H2B type 2-F OS=Homo sapiens OX=9606 GN=HIST2H2BF PE=1 SV=3	0	31.477	47	7	17	2	126	13.9	493	7	cell organization and biogenesis	chromosome;cytosol;nucleus	DNA binding;protein binding	[GO:0000786]; GO:0000785; GO:0032993; GO:0044427; GO:0044815; GO:0032991; GO:0005694; GO:0044446; GO:0005575; GO:0043232; GO:0043229; GO:0044422; GO:0044424; GO:0043228; GO:0043226; GO:0005622; GO:0044464; GO:0005623;[GO:0003674];[GO:0003677]; GO:0003676; GO:0097159; GO:1901363; GO:0005488; GO:0003674;[GO:0005634]; GO:0043231; GO:0043227; GO:0043229; GO:0043226; GO:0044424; GO:0005575; GO:0005622…	440689	ENSG00000203814.6	HIST2H2BF	7	1574.4	1467.8	1399.2	1745.2	2431.8	1717.4	3588.3	2529.2	6123.1	2435.1
High	IsMasterProtein	Q5T1M5	FK506-binding protein 15 OS=Homo sapiens OX=9606 GN=FKBP15 PE=1 SV=2	0.005	1.431	1	1	1	1	1219	133.5	15	1	cell differentiation;cell organization and biogenesis;cellular component movement;metabolic process;regulation of biological process;transport	cytoplasm;cytoskeleton;endosome;extracellular;Golgi;membrane;nucleus	catalytic activity;motor activity;protein binding;structural molecule activity;transporter activity	[GO:0000775]; GO:0098687; GO:0044427; GO:0005694; GO:0044446; GO:0043232; GO:0043229; GO:0044422; GO:0044424; GO:0043228; GO:0043226; GO:0005575; GO:0005622; GO:0044464; GO:0005623;[GO:0000795]; GO:0099086; GO:0000794; GO:0044454; GO:0000228; GO:0000793; GO:0044427; GO:0044428; GO:0005694; GO:0031981; GO:0044446; GO:0005634; GO:0043232; GO:0070013; GO:0043229; GO:0044422; GO:0044424; GO:0043231; …	23307	ENSG00000119321.8	FKBP15	0
Medium	IsMasterProtein	Q5T6L9	Endoplasmic reticulum membrane-associated RNA degradation protein OS=Homo sapiens OX=9606 GN=ERMARD PE=1 SV=1	0.018	1.079	3	1	1	1	678	77.7	0	1	development	endoplasmic reticulum;membrane		[GO:0003674];[GO:0005783]; GO:0012505; GO:0043231; GO:0044444; GO:0044464; GO:0043227; GO:0043229; GO:0005737; GO:0044424; GO:0005575; GO:0005623; GO:0043226; GO:0005622;[GO:0005789]; GO:0016020; GO:0042175; GO:0044425; GO:0044432; GO:0098827; GO:0005575; GO:0012505; GO:0044464; GO:0005783; GO:0044444; GO:0044446; GO:0031984; GO:0005623; GO:0043231; GO:0005737; GO:0044424; GO:0043229; GO:0044422;…	55780	ENSG00000276187.4; ENSG00000130023.15	C6orf70; ERMARD	0	48.7	53.3	81.1	90.2	150.7	51.4	62.6	81.8	85.5	120.1
High	IsMasterProtein	Q5T749	Keratinocyte proline-rich protein OS=Homo sapiens OX=9606 GN=KPRP PE=1 SV=1	0	27.252	18	8	15	8	579	64.1	446	8		cytoplasm	protein binding	[GO:0005515]; GO:0005488; GO:0003674;[GO:0005737]; GO:0044424; GO:0005622; GO:0044464; GO:0005575; GO:0005623;[GO:0070062]; GO:0005615; GO:1903561; GO:0044421; GO:0031982; GO:0043230; GO:0005575; GO:0005576; GO:0043227; GO:0043226	448834	ENSG00000203786.6	KPRP	0	900.4	911.3	952	1185.4	1205.3	1591.2	1141.8	1000	1585.1	922.6
High	IsMasterProtein	Q5T750	Skin-specific protein 32 OS=Homo sapiens OX=9606 GN=XP32 PE=1 SV=1	0	2.498	3	1	2	1	250	26.2	49	1	cell differentiation;metabolic process	cytoplasm;cytoskeleton	structural molecule activity	[GO:0001533]; GO:0005886; GO:0016020; GO:0044464; GO:0071944; GO:0005575; GO:0005623;[GO:0003674];[GO:0005198]; GO:0003674;[GO:0005737]; GO:0044424; GO:0005622; GO:0044464; GO:0005575; GO:0005623;[GO:0008544]; GO:0009888; GO:0048856; GO:0032502; GO:0008150;[GO:0018149]; GO:0006464; GO:0036211; GO:0044267; GO:0019538; GO:0043412; GO:0044260; GO:0043170; GO:0044238; GO:1901564; GO:0044237; GO:00717…	100129271	ENSG00000198854.5	C1orf68	0	218.8	165.4	198.5	201.2	431.7	312.7	300.9	299.3	513.9	238.4
High	IsMasterProtein	Q5TA45	Integrator complex subunit 11 OS=Homo sapiens OX=9606 GN=INTS11 PE=1 SV=2	0.001	2.167	2	1	1	1	600	67.6	51	1	metabolic process	cytoplasm;cytosol;nucleus	catalytic activity;protein binding	[GO:0005515]; GO:0005488; GO:0003674;[GO:0005634]; GO:0043231; GO:0043227; GO:0043229; GO:0043226; GO:0044424; GO:0005575; GO:0005622; GO:0044464; GO:0005623;[GO:0005654]; GO:0031981; GO:0044428; GO:0070013; GO:0005634; GO:0044446; GO:0043229; GO:0043233; GO:0044424; GO:0043231; GO:0044422; GO:0043226; GO:0031974; GO:0005622; GO:0044464; GO:0043227; GO:0005575; GO:0005623;[GO:0005737]; GO:0044424…	54973	ENSG00000127054.20	CPSF3L; INTS11	0	19.5	31.4	52.9	66.9	87.5	30.1	35.7	43.8	75.4	73.8
High	IsMasterProtein	Q5VTR2	E3 ubiquitin-protein ligase BRE1A OS=Homo sapiens OX=9606 GN=RNF20 PE=1 SV=2	0	11.73	4	2	3	2	975	113.6	116	2	cell organization and biogenesis;metabolic process;regulation of biological process	nucleus	catalytic activity;metal ion binding;protein binding;RNA binding	[GO:0000151]; GO:0044424; GO:1990234; GO:0005622; GO:0044464; GO:1902494; GO:0005575; GO:0005623; GO:0032991;[GO:0000209]; GO:0016567; GO:0032446; GO:0070647; GO:0006464; GO:0036211; GO:0044267; GO:0019538; GO:0043412; GO:0044260; GO:0043170; GO:0044238; GO:1901564; GO:0044237; GO:0071704; GO:0008152; GO:0006807; GO:0009987; GO:0008150;[GO:0002039]; GO:0005515; GO:0005488; GO:0003674;[GO:0003682]…	56254	ENSG00000155827.11	RNF20	0
High	IsMasterProtein	Q68E01	Integrator complex subunit 3 OS=Homo sapiens OX=9606 GN=INTS3 PE=1 SV=1	0	6.718	3	2	2	2	1043	118	95	2	metabolic process;regulation of biological process;response to stimulus	cytoplasm;nucleus	protein binding	[GO:0005515]; GO:0005488; GO:0003674;[GO:0005634]; GO:0043231; GO:0043227; GO:0043229; GO:0043226; GO:0044424; GO:0005575; GO:0005622; GO:0044464; GO:0005623;[GO:0005654]; GO:0031981; GO:0044428; GO:0070013; GO:0005634; GO:0044446; GO:0043229; GO:0043233; GO:0044424; GO:0043231; GO:0044422; GO:0043226; GO:0031974; GO:0005622; GO:0044464; GO:0043227; GO:0005575; GO:0005623;[GO:0005730]; GO:0031981…	65123		INTS3	0	41.7	30.4	82.4	96.4	142	54.1	68.8	75.9	89.9	119.4
High	IsMasterProtein	Q6EEV6	Small ubiquitin-related modifier 4 OS=Homo sapiens OX=9606 GN=SUMO4 PE=1 SV=2	0	3.857	13	1	2	1	95	10.7	86	1	metabolic process	nucleus	protein binding	[GO:0005515]; GO:0005488; GO:0003674;[GO:0005634]; GO:0043231; GO:0043227; GO:0043229; GO:0043226; GO:0044424; GO:0005575; GO:0005622; GO:0044464; GO:0005623;[GO:0016925]; GO:0018205; GO:0032446; GO:0018193; GO:0070647; GO:0006464; GO:0036211; GO:0044267; GO:0019538; GO:0043412; GO:0044260; GO:0043170; GO:0044238; GO:1901564; GO:0044237; GO:0071704; GO:0008152; GO:0006807; GO:0009987; GO:0008150;…	387082		SUMO4	0	84.6	85.7	154.7	213.2	369.5	102.3	194.9	170.6	308.9	285.5
High	IsMasterProtein	Q6IN85	Serine/threonine-protein phosphatase 4 regulatory subunit 3A OS=Homo sapiens OX=9606 GN=PPP4R3A PE=1 SV=1	0.002	1.836	2	1	1	1	833	95.3	24	1		cytoplasm;cytoskeleton;nucleus		[GO:0005488]; GO:0003674;[GO:0005634]; GO:0043231; GO:0043227; GO:0043229; GO:0043226; GO:0044424; GO:0005575; GO:0005622; GO:0044464; GO:0005623;[GO:0005654]; GO:0031981; GO:0044428; GO:0070013; GO:0005634; GO:0044446; GO:0043229; GO:0043233; GO:0044424; GO:0043231; GO:0044422; GO:0043226; GO:0031974; GO:0005622; GO:0044464; GO:0043227; GO:0005575; GO:0005623;[GO:0005737]; GO:0044424; GO:0005622…	55671	ENSG00000100796.17	SMEK1; PPP4R3A	0
High	IsMasterProtein	Q6IS14	Eukaryotic translation initiation factor 5A-1-like OS=Homo sapiens OX=9606 GN=EIF5AL1 PE=2 SV=2	0	5.004	16	1	2	1	154	16.8	62	1	metabolic process;regulation of biological process;transport	cytoplasm;endoplasmic reticulum;membrane;nucleus	RNA binding	[GO:0003723]; GO:0003676; GO:0097159; GO:1901363; GO:0005488; GO:0003674;[GO:0003746]; GO:0008135; GO:0003723; GO:0003676; GO:0097159; GO:1901363; GO:0005488; GO:0003674;[GO:0005634]; GO:0043231; GO:0043227; GO:0043229; GO:0043226; GO:0044424; GO:0005575; GO:0005622; GO:0044464; GO:0005623;[GO:0005643]; GO:0005635; GO:0043234; GO:0044428; GO:0012505; GO:0031967; GO:0032991; GO:0005634; GO:0044446…	143244	ENSG00000253626.3	EIF5AL1	0											Acetyl [N-Term]
High	IsMasterProtein	Q6KB66	Keratin, type II cytoskeletal 80 OS=Homo sapiens OX=9606 GN=KRT80 PE=1 SV=2	0	6.372	4	2	6	1	452	50.5	107	2	cell death;regulation of biological process;transport	cytoplasm;cytoskeleton;cytosol	protein binding;structural molecule activity;transporter activity	[GO:0005198]; GO:0003674;[GO:0005515]; GO:0005488; GO:0003674;[GO:0005737]; GO:0044424; GO:0005622; GO:0044464; GO:0005575; GO:0005623;[GO:0005829]; GO:0044444; GO:0005737; GO:0044424; GO:0005622; GO:0044464; GO:0005575; GO:0005623;[GO:0005882]; GO:0045111; GO:0099513; GO:0005856; GO:0044430; GO:0099512; GO:0043232; GO:0044446; GO:0099081; GO:0043228; GO:0043229; GO:0044422; GO:0044424; GO:009908…	144501	ENSG00000167767.13	KRT80	0	80.9	74.4	70.7	84.6	116.8	150.5	89.8	85.5	194.1	93.8
High	IsMasterProtein	Q6P1X6	UPF0598 protein C8orf82 OS=Homo sapiens OX=9606 GN=C8orf82 PE=1 SV=2	0.004	1.484	4	1	1	1	216	23.9	28	1					414919	ENSG00000213563.6	C8orf82	0	41.7	39.6	59.8	36	71.6	49.8	43.8	51.4	65.3	70.4
High	IsMasterProtein	Q6P2E9	Enhancer of mRNA-decapping protein 4 OS=Homo sapiens OX=9606 GN=EDC4 PE=1 SV=1	0.004	1.517	2	1	1	1	1401	151.6	0	1	metabolic process	cytoplasm;cytosol;membrane;nucleus	protein binding	[GO:0000932]; GO:0036464; GO:0035770; GO:0044444; GO:0030529; GO:0043232; GO:0005737; GO:0044424; GO:1990904; GO:0043228; GO:0043229; GO:0005622; GO:0044464; GO:0032991; GO:0043226; GO:0005575; GO:0005623;[GO:0005515]; GO:0005488; GO:0003674;[GO:0005634]; GO:0043231; GO:0043227; GO:0043229; GO:0043226; GO:0044424; GO:0005575; GO:0005622; GO:0044464; GO:0005623;[GO:0005654]; GO:0031981; GO:0044428…	23644	ENSG00000038358.14	EDC4	0
High	IsMasterProtein	Q6P2Q9	Pre-mRNA-processing-splicing factor 8 OS=Homo sapiens OX=9606 GN=PRPF8 PE=1 SV=2	0	11.372	3	5	6	5	2335	273.4	139	5	cell organization and biogenesis;metabolic process;response to stimulus	membrane;nucleus;spliceosomal complex	catalytic activity;protein binding;RNA binding	[GO:0000244]; GO:0000387; GO:0000398; GO:0022618; GO:0000377; GO:0006397; GO:0022613; GO:0034622; GO:0071826; GO:0000375; GO:0006396; GO:0016071; GO:0044085; GO:0065003; GO:0043933; GO:0008380; GO:0010467; GO:0016070; GO:0071840; GO:0022607; GO:0016043; GO:0043170; GO:0044260; GO:0090304; GO:0008150; GO:0009987; GO:0071704; GO:0044237; GO:0006139; GO:0008152; GO:0006725; GO:0034641; GO:0044238; G…	10594	ENSG00000174231.16; ENSG00000274442.2	PRPF8	0	208.5	207.8	332.4	455.5	582.8	230.5	291.1	244.4	350.5	239
High	IsMasterProtein	Q6P587	Acylpyruvase FAHD1, mitochondrial OS=Homo sapiens OX=9606 GN=FAHD1 PE=1 SV=2	0	4.991	9	2	2	2	224	24.8	45	2	metabolic process	cytoplasm;cytosol;membrane;mitochondrion	catalytic activity;metal ion binding	[GO:0003824]; GO:0003674;[GO:0005654]; GO:0031981; GO:0044428; GO:0070013; GO:0005634; GO:0044446; GO:0043229; GO:0043233; GO:0044424; GO:0043231; GO:0044422; GO:0043226; GO:0031974; GO:0005622; GO:0044464; GO:0043227; GO:0005575; GO:0005623;[GO:0005737]; GO:0044424; GO:0005622; GO:0044464; GO:0005575; GO:0005623;[GO:0005739]; GO:0043231; GO:0044444; GO:0043227; GO:0043229; GO:0005737; GO:0044424…	81889	ENSG00000180185.11	FAHD1	0	41.2	36.9	89.7	60.4	126.3	45.5	68	75.5	108.1	79.7
High	IsMasterProtein	Q6PI48	Aspartate--tRNA ligase, mitochondrial OS=Homo sapiens OX=9606 GN=DARS2 PE=1 SV=1	0.001	2.182	1	1	1	1	645	73.5	25	1	metabolic process	cytoplasm;mitochondrion;nucleus;organelle lumen	catalytic activity;nucleotide binding;protein binding;RNA binding	[GO:0000049]; GO:0003723; GO:0003676; GO:0097159; GO:1901363; GO:0005488; GO:0003674;[GO:0000166]; GO:0036094; GO:1901265; GO:0005488; GO:0097159; GO:1901363; GO:0003674;[GO:0003676]; GO:0097159; GO:1901363; GO:0005488; GO:0003674;[GO:0004812]; GO:0140101; GO:0140098; GO:0003824; GO:0003674;[GO:0004815]; GO:0004812; GO:0140101; GO:0140098; GO:0003824; GO:0003674;[GO:0005515]; GO:0005488; GO:00036…	55157	ENSG00000117593.9	DARS2	0	34.6	29.2	38.9	23.2	50	33.4	37.1	31.9	49.5	39.8
High	IsMasterProtein	Q6UB35	Monofunctional C1-tetrahydrofolate synthase, mitochondrial OS=Homo sapiens OX=9606 GN=MTHFD1L PE=1 SV=1	0	3.778	2	2	2	2	978	105.7	40	2	metabolic process	membrane;mitochondrion;organelle lumen	catalytic activity;nucleotide binding;protein binding	[GO:0000166]; GO:0036094; GO:1901265; GO:0005488; GO:0097159; GO:1901363; GO:0003674;[GO:0001843]; GO:0014020; GO:0060606; GO:0001838; GO:0001841; GO:0035148; GO:0016331; GO:0072175; GO:0021915; GO:0035239; GO:0048646; GO:0002009; GO:0048598; GO:0060562; GO:0007399; GO:0035295; GO:0043009; GO:0060429; GO:0009653; GO:0032502; GO:0048729; GO:0009790; GO:0048731; GO:0007275; GO:0048856; GO:0009792; …	25902	ENSG00000120254.15	MTHFD1L	0
High	IsMasterProtein	Q6UWP8	Suprabasin OS=Homo sapiens OX=9606 GN=SBSN PE=1 SV=2	0	6.181	15	2	3	2	590	60.5	75	2		extracellular		[GO:0003674];[GO:0005576]; GO:0005575;[GO:0008150];[GO:0031012]; GO:0044421; GO:0005575; GO:0005576;[GO:0070062]; GO:0005615; GO:1903561; GO:0044421; GO:0031982; GO:0043230; GO:0005575; GO:0005576; GO:0043227; GO:0043226	374897	ENSG00000189001.10	SBSN	0	72.3	68.5	89.9	57.4	85.8	83.3	88.7	65.2	98.1	56.6
High	IsMasterProtein	Q6ZN16	Mitogen-activated protein kinase kinase kinase 15 OS=Homo sapiens OX=9606 GN=MAP3K15 PE=1 SV=2	0.006	1.366	1	1	1	1	1313	147.3	32	1	metabolic process;regulation of biological process;response to stimulus		catalytic activity;metal ion binding;nucleotide binding;signal transducer activity	[GO:0000165]; GO:0023014; GO:0035556; GO:0006468; GO:0007165; GO:0006464; GO:0016310; GO:0007154; GO:0009987; GO:0023052; GO:0050794; GO:0051716; GO:0036211; GO:0044267; GO:0006796; GO:0008150; GO:0050789; GO:0050896; GO:0019538; GO:0043412; GO:0044260; GO:0006793; GO:0065007; GO:0043170; GO:0044238; GO:1901564; GO:0044237; GO:0071704; GO:0008152; GO:0006807;[GO:0000166]; GO:0036094; GO:1901265; …	389840	ENSG00000180815.14	MAP3K15	0	369	317.6	347.6	254.5	358.9	369.7	415.2	431.9	390	420.6
High	IsMasterProtein	Q71DI3	Histone H3.2 OS=Homo sapiens OX=9606 GN=HIST2H3A PE=1 SV=3	0	29.606	43	5	13	1	136	15.4	245	5	cell organization and biogenesis;coagulation;metabolic process;regulation of biological process;response to stimulus	chromosome;extracellular;nucleus	DNA binding;protein binding	[GO:0000122]; GO:0006357; GO:0006366; GO:0045892; GO:0006355; GO:0006351; GO:0010629; GO:1903507; GO:2000113; GO:0010468; GO:1903506; GO:2000112; GO:0010467; GO:0034645; GO:0097659; GO:0010605; GO:1902679; GO:0010558; GO:0031327; GO:0060255; GO:2001141; GO:0010556; GO:0031326; GO:0043170; GO:0009059; GO:0044249; GO:0044260; GO:0032774; GO:0009892; GO:0051253; GO:0009890; GO:0031324; GO:0019222; G…	333932; 126961; 653604	ENSG00000203852.3; ENSG00000183598.3; ENSG00000203811.1	HIST2H3A; HIST2H3C; HIST2H3D	0	18.1	14.6	9.4	15.1	24.6	14.7	55.1	27.8	101	23
High	IsMasterProtein	Q71UI9	Histone H2A.V OS=Homo sapiens OX=9606 GN=H2AFV PE=1 SV=3	0	13.668	31	4	7	2	128	13.5	207	4	regulation of biological process	chromosome;nucleus	DNA binding;protein binding	[GO:0000786]; GO:0000785; GO:0032993; GO:0044427; GO:0044815; GO:0032991; GO:0005694; GO:0044446; GO:0005575; GO:0043232; GO:0043229; GO:0044422; GO:0044424; GO:0043228; GO:0043226; GO:0005622; GO:0044464; GO:0005623;[GO:0000790]; GO:0000785; GO:0044454; GO:0044427; GO:0000228; GO:0044428; GO:0005694; GO:0044446; GO:0031981; GO:0005634; GO:0043232; GO:0043229; GO:0044422; GO:0044424; GO:0070013; …	94239	ENSG00000105968.18	H2AFV	0	184.3	171.7	209.5	295.3	490.5	227.8	510.3	348.4	894.9	441
High	IsMasterProtein	Q7L2H7	Eukaryotic translation initiation factor 3 subunit M OS=Homo sapiens OX=9606 GN=EIF3M PE=1 SV=1	0.008	1.345	5	1	1	1	374	42.5	28	1	metabolic process	cytoplasm;cytosol	protein binding;RNA binding	[GO:0002183]; GO:0002181; GO:0006413; GO:0006412; GO:0044237; GO:0010467; GO:0034645; GO:0043043; GO:0044267; GO:0008152; GO:0009987; GO:0043170; GO:0009059; GO:0044249; GO:0044260; GO:0006518; GO:0043604; GO:1901566; GO:0019538; GO:0008150; GO:0071704; GO:1901576; GO:0009058; GO:0043603; GO:1901564; GO:0044271; GO:0044238; GO:0034641; GO:0006807;[GO:0003743]; GO:0008135; GO:0003723; GO:0003676; …	10480	ENSG00000149100.12	EIF3M	0											Acetyl [N-Term]
High	IsMasterProtein	Q7Z2T5	TRMT1-like protein OS=Homo sapiens OX=9606 GN=TRMT1L PE=1 SV=2	0.003	1.542	2	1	1	1	733	81.7	31	1	metabolic process;response to stimulus		catalytic activity;metal ion binding;RNA binding	[GO:0000049]; GO:0003723; GO:0003676; GO:0097159; GO:1901363; GO:0005488; GO:0003674;[GO:0000179]; GO:0008170; GO:0016433; GO:0008168; GO:0008649; GO:0016741; GO:0008173; GO:0008757; GO:0140102; GO:0016740; GO:0140098; GO:0003824; GO:0003674;[GO:0003676]; GO:0097159; GO:1901363; GO:0005488; GO:0003674;[GO:0003723]; GO:0003676; GO:0097159; GO:1901363; GO:0005488; GO:0003674;[GO:0003880]; GO:005199…	81627	ENSG00000121486.11	TRMT1L	0											Acetyl [N-Term]
High	IsMasterProtein	Q7Z4V5	Hepatoma-derived growth factor-related protein 2 OS=Homo sapiens OX=9606 GN=HDGFL2 PE=1 SV=1	0	2.645	3	2	2	2	671	74.3	35	2	regulation of biological process	nucleus	protein binding	[GO:0005515]; GO:0005488; GO:0003674;[GO:0005634]; GO:0043231; GO:0043227; GO:0043229; GO:0043226; GO:0044424; GO:0005575; GO:0005622; GO:0044464; GO:0005623;[GO:0030307]; GO:0001558; GO:0016049; GO:0045927; GO:0048522; GO:0040008; GO:0051128; GO:0009987; GO:0040007; GO:0048518; GO:0050794; GO:0050789; GO:0016043; GO:0008150; GO:0065007; GO:0071840	84717	ENSG00000167674.14	HDGFRP2; HDGFL2	0	29.8	27.5	45.3	51.2	92.8	38.3	55.7	41.2	91.3	51.4
High	IsMasterProtein	Q7Z6E9	E3 ubiquitin-protein ligase RBBP6 OS=Homo sapiens OX=9606 GN=RBBP6 PE=1 SV=1	0	9.022	2	3	4	3	1792	201.4	135	3	metabolic process;regulation of biological process;response to stimulus	chromosome;cytoplasm;cytoskeleton;cytosol;nucleus	catalytic activity;metal ion binding;protein binding;RNA binding	[GO:0000209]; GO:0016567; GO:0032446; GO:0070647; GO:0006464; GO:0036211; GO:0044267; GO:0019538; GO:0043412; GO:0044260; GO:0043170; GO:0044238; GO:1901564; GO:0044237; GO:0071704; GO:0008152; GO:0006807; GO:0009987; GO:0008150;[GO:0001701]; GO:0043009; GO:0009792; GO:0009790; GO:0007275; GO:0032501; GO:0048856; GO:0008150; GO:0032502;[GO:0003676]; GO:0097159; GO:1901363; GO:0005488; GO:0003674;…	5930	ENSG00000122257.18	RBBP6	0	242.7	198.7	216.5	210	230.1	325.7	345.5	261.1	317.4	291
High	IsMasterProtein	Q7Z794	Keratin, type II cytoskeletal 1b OS=Homo sapiens OX=9606 GN=KRT77 PE=2 SV=3	0	14.043	10	6	11	2	578	61.9	209	6	cell death;cell organization and biogenesis	cytoskeleton;cytosol	structural molecule activity	[GO:0003674];[GO:0005198]; GO:0003674;[GO:0005829]; GO:0044444; GO:0005737; GO:0044424; GO:0005622; GO:0044464; GO:0005575; GO:0005623;[GO:0005856]; GO:0043232; GO:0043228; GO:0043229; GO:0043226; GO:0044424; GO:0005575; GO:0005622; GO:0044464; GO:0005623;[GO:0005882]; GO:0045111; GO:0099513; GO:0005856; GO:0044430; GO:0099512; GO:0043232; GO:0044446; GO:0099081; GO:0043228; GO:0043229; GO:004442…	374454	ENSG00000189182.9	KRT77	0	121.6	114.1	106.3	128.6	130.4	154.3	163.9	109.1	169.3	133.6
High	IsMasterProtein	Q86SX6	Glutaredoxin-related protein 5, mitochondrial OS=Homo sapiens OX=9606 GN=GLRX5 PE=1 SV=2	0.001	2.028	9	1	1	1	157	16.6	30	1	cellular homeostasis;metabolic process;regulation of biological process	mitochondrion;nucleus;organelle lumen	catalytic activity;metal ion binding;protein binding	[GO:0005515]; GO:0005488; GO:0003674;[GO:0005634]; GO:0043231; GO:0043227; GO:0043229; GO:0043226; GO:0044424; GO:0005575; GO:0005622; GO:0044464; GO:0005623;[GO:0005739]; GO:0043231; GO:0044444; GO:0043227; GO:0043229; GO:0005737; GO:0044424; GO:0043226; GO:0005622; GO:0044464; GO:0005575; GO:0005623;[GO:0005759]; GO:0044429; GO:0070013; GO:0005739; GO:0044444; GO:0044446; GO:0043229; GO:0043233…	51218	ENSG00000182512.4	GLRX5	0
High	IsMasterProtein	Q86U42	Polyadenylate-binding protein 2 OS=Homo sapiens OX=9606 GN=PABPN1 PE=1 SV=3	0.003	1.545	15	1	2	1	306	32.7	62	1	metabolic process;regulation of biological process;response to stimulus;transport	cytoplasm;nucleus	protein binding;RNA binding	[GO:0000165]; GO:0023014; GO:0035556; GO:0006468; GO:0007165; GO:0006464; GO:0016310; GO:0007154; GO:0009987; GO:0023052; GO:0050794; GO:0051716; GO:0036211; GO:0044267; GO:0006796; GO:0008150; GO:0050789; GO:0050896; GO:0019538; GO:0043412; GO:0044260; GO:0006793; GO:0065007; GO:0043170; GO:0044238; GO:1901564; GO:0044237; GO:0071704; GO:0008152; GO:0006807;[GO:0000398]; GO:0000377; GO:0006397; …	8106	ENSG00000100836.10	PABPN1	0
High	IsMasterProtein	Q86UE8	Serine/threonine-protein kinase tousled-like 2 OS=Homo sapiens OX=9606 GN=TLK2 PE=1 SV=2	0	3.972	1	1	1	1	772	87.6	59	1	cell organization and biogenesis;metabolic process;regulation of biological process;response to stimulus	cytoplasm;cytoskeleton;nucleus	catalytic activity;nucleotide binding;protein binding	[GO:0000166]; GO:0036094; GO:1901265; GO:0005488; GO:0097159; GO:1901363; GO:0003674;[GO:0001672]; GO:0006333; GO:1902275; GO:0006325; GO:0033044; GO:0016043; GO:0051276; GO:0033043; GO:0009987; GO:0071840; GO:0006996; GO:0051128; GO:0008150; GO:0050794; GO:0050789; GO:0065007;[GO:0004672]; GO:0016301; GO:0016773; GO:0140096; GO:0016772; GO:0003824; GO:0016740; GO:0003674;[GO:0004674]; GO:0004672…	11011	ENSG00000146872.17	TLK2	0	29.6	27.1	58.5	74.8	109.8	34.7	50.4	52.3	75.1	67.3
High	IsMasterProtein	Q86V81	THO complex subunit 4 OS=Homo sapiens OX=9606 GN=ALYREF PE=1 SV=3	0	8.56	14	3	5	3	257	26.9	80	3	cell differentiation;metabolic process;regulation of biological process;response to stimulus;transport	cytoplasm;cytosol;membrane;nucleus;spliceosomal complex	protein binding;RNA binding	[GO:0000018]; GO:0006310; GO:0051052; GO:0006259; GO:0019219; GO:0060255; GO:0044260; GO:0090304; GO:0006139; GO:0031323; GO:0051171; GO:0080090; GO:0019222; GO:0043170; GO:0044237; GO:0006725; GO:0034641; GO:0044238; GO:0046483; GO:1901360; GO:0050794; GO:0006807; GO:0008152; GO:0050789; GO:0071704; GO:0009987; GO:0008150; GO:0065007;[GO:0000346]; GO:0043234; GO:0044428; GO:0032991; GO:0005634; …	10189		ALYREF	0	284.2	250.4	432.2	328.9	693.6	290.7	408.1	359.6	542.6	320.1
Medium	IsMasterProtein	Q86WI1	Fibrocystin-L OS=Homo sapiens OX=9606 GN=PKHD1L1 PE=2 SV=2	0.02	1.042	0	1	1	1	4243	465.4	14	1	response to stimulus	cytosol;membrane	protein binding;receptor activity	[GO:0004872]; GO:0060089; GO:0003674;[GO:0005515]; GO:0005488; GO:0003674;[GO:0005615]; GO:0044421; GO:0005575; GO:0005576;[GO:0005829]; GO:0044444; GO:0005737; GO:0044424; GO:0005622; GO:0044464; GO:0005575; GO:0005623;[GO:0005929]; GO:0043226; GO:0120025; GO:0005575; GO:0042995; GO:0044464; GO:0005623;[GO:0006955]; GO:0002376; GO:0050896; GO:0008150;[GO:0016020]; GO:0005575;[GO:0016021]; GO:003…	93035	ENSG00000205038.11	PKHD1L1	0	10.8	14.8	14.5	10.3	15.8	18.2	16.3	13.8	12.2	19.1
High	IsMasterProtein	Q86Y46	Keratin, type II cytoskeletal 73 OS=Homo sapiens OX=9606 GN=KRT73 PE=1 SV=1	0	5.77	5	3	5	1	540	58.9	175	3	cell death	cytosol;nucleus	catalytic activity;motor activity;protein binding;structural molecule activity	[GO:0003674];[GO:0003774]; GO:0017111; GO:0016462; GO:0016818; GO:0016817; GO:0016787; GO:0003824; GO:0003674;[GO:0005198]; GO:0003674;[GO:0005515]; GO:0005488; GO:0003674;[GO:0005634]; GO:0043231; GO:0043227; GO:0043229; GO:0043226; GO:0044424; GO:0005575; GO:0005622; GO:0044464; GO:0005623;[GO:0005829]; GO:0044444; GO:0005737; GO:0044424; GO:0005622; GO:0044464; GO:0005575; GO:0005623;[GO:00058…	319101	ENSG00000186049.8	KRT73	0	4.5		7.8	39.9	6.3	8.2	7	5.3	8.8	30.7
High	IsMasterProtein	Q86YZ3	Hornerin OS=Homo sapiens OX=9606 GN=HRNR PE=1 SV=2	0	10.95	3	3	6	3	2850	282.2	142	3	cell organization and biogenesis;development;transport	cytoplasm;cytoskeleton;extracellular;nucleus;organelle lumen	metal ion binding	[GO:0001533]; GO:0005886; GO:0016020; GO:0044464; GO:0071944; GO:0005575; GO:0005623;[GO:0005509]; GO:0046872; GO:0043169; GO:0043167; GO:0005488; GO:0003674;[GO:0005576]; GO:0005575;[GO:0005634]; GO:0043231; GO:0043227; GO:0043229; GO:0043226; GO:0044424; GO:0005575; GO:0005622; GO:0044464; GO:0005623;[GO:0005737]; GO:0044424; GO:0005622; GO:0044464; GO:0005575; GO:0005623;[GO:0007275]; GO:00325…	388697	ENSG00000197915.5	HRNR	0	365.8	326.1	404.6	557.8	542.2	791.3	420.6	398.8	460.1	406.8
High	IsMasterProtein	Q8IUE6	Histone H2A type 2-B OS=Homo sapiens OX=9606 GN=HIST2H2AB PE=1 SV=3	0	14.906	35	4	6	2	130	14	167	4	regulation of biological process	chromosome;nucleus	DNA binding;protein binding	[GO:0000786]; GO:0000785; GO:0032993; GO:0044427; GO:0044815; GO:0032991; GO:0005694; GO:0044446; GO:0005575; GO:0043232; GO:0043229; GO:0044422; GO:0044424; GO:0043228; GO:0043226; GO:0005622; GO:0044464; GO:0005623;[GO:0000790]; GO:0000785; GO:0044454; GO:0044427; GO:0000228; GO:0044428; GO:0005694; GO:0044446; GO:0031981; GO:0005634; GO:0043232; GO:0043229; GO:0044422; GO:0044424; GO:0070013; …	317772	ENSG00000184270.4	HIST2H2AB	0	45	40	42.9	56.2	103.7	48.8	121.6	87.5	249.4	69.4
High	IsMasterProtein	Q8IX12	Cell division cycle and apoptosis regulator protein 1 OS=Homo sapiens OX=9606 GN=CCAR1 PE=1 SV=2	0.002	1.744	1	1	1	1	1150	132.7	30	1	cell death;metabolic process;regulation of biological process	cytoplasm	DNA binding;protein binding;RNA binding	[GO:0000398]; GO:0000377; GO:0006397; GO:0000375; GO:0006396; GO:0016071; GO:0008380; GO:0010467; GO:0016070; GO:0043170; GO:0044260; GO:0090304; GO:0071704; GO:0044237; GO:0006139; GO:0008152; GO:0009987; GO:0006725; GO:0034641; GO:0044238; GO:0046483; GO:1901360; GO:0008150; GO:0006807;[GO:0001047]; GO:0044212; GO:0000975; GO:0001067; GO:0003677; GO:0003676; GO:0097159; GO:1901363; GO:0005488; …	55749	ENSG00000060339.13	CCAR1	0	17	20	37.9	33.9	61.3	22.5	24.7	26.3	44.4	34.3
High	IsMasterProtein	Q8IXH7-4	Isoform NELF-D of Negative elongation factor C/D OS=Homo sapiens OX=9606 GN=NELFCD	0	61.399	37	15	27	15	581	65.4	721	15	metabolic process;regulation of biological process	membrane;nucleus	protein binding;RNA binding	[GO:0003723]; GO:0003676; GO:0097159; GO:1901363; GO:0005488; GO:0003674;[GO:0005515]; GO:0005488; GO:0003674;[GO:0005634]; GO:0043231; GO:0043227; GO:0043229; GO:0043226; GO:0044424; GO:0005575; GO:0005622; GO:0044464; GO:0005623;[GO:0005654]; GO:0031981; GO:0044428; GO:0070013; GO:0005634; GO:0044446; GO:0043229; GO:0043233; GO:0044424; GO:0043231; GO:0044422; GO:0043226; GO:0031974; GO:0005622…	51497		NELFCD; TH1L	0	610.1	634.2	2635.7	3205.8	6063.7	781.7	994.1	1484.8	1962.5	2916.8	Acetyl [N-Term]
High	IsMasterProtein	Q8IXT5	RNA-binding protein 12B OS=Homo sapiens OX=9606 GN=RBM12B PE=1 SV=2	0.002	1.839	5	1	1	1	1001	118	18	1			protein binding;RNA binding	[GO:0003676]; GO:0097159; GO:1901363; GO:0005488; GO:0003674;[GO:0003723]; GO:0003676; GO:0097159; GO:1901363; GO:0005488; GO:0003674;[GO:0005515]; GO:0005488; GO:0003674	389677	ENSG00000183808.11	RBM12B	0	28.7	30.7	42.5	31.5	49.9	28.1	39.3	34.2	45.6	48.4
High	IsMasterProtein	Q8IY81	pre-rRNA 2'-O-ribose RNA methyltransferase FTSJ3 OS=Homo sapiens OX=9606 GN=FTSJ3 PE=1 SV=2	0	11.482	7	3	3	3	847	96.5	124	3	metabolic process	nucleus	catalytic activity;protein binding;RNA binding	[GO:0000179]; GO:0008170; GO:0016433; GO:0008168; GO:0008649; GO:0016741; GO:0008173; GO:0008757; GO:0140102; GO:0016740; GO:0140098; GO:0003824; GO:0003674;[GO:0000463]; GO:0000470; GO:0006364; GO:0042273; GO:0016072; GO:0034470; GO:0042254; GO:0022613; GO:0034660; GO:0006396; GO:0044085; GO:0016070; GO:0010467; GO:0071840; GO:0044260; GO:0090304; GO:0043170; GO:0008150; GO:0044237; GO:0006139; …	117246	ENSG00000108592.16	FTSJ3	0	13.3	16.9	15.5	15.3	21.5	17	29.4	16.4	25.3	20
High	IsMasterProtein	Q8IYB3	Serine/arginine repetitive matrix protein 1 OS=Homo sapiens OX=9606 GN=SRRM1 PE=1 SV=2	0	25.768	7	3	6	3	904	102.3	267	3	metabolic process;transport	cytosol;nucleus;spliceosomal complex	DNA binding;protein binding;RNA binding	[GO:0000375]; GO:0008380; GO:0006396; GO:0010467; GO:0016070; GO:0043170; GO:0044260; GO:0090304; GO:0071704; GO:0044237; GO:0006139; GO:0008152; GO:0009987; GO:0006725; GO:0034641; GO:0044238; GO:0046483; GO:1901360; GO:0008150; GO:0006807;[GO:0000398]; GO:0000377; GO:0006397; GO:0000375; GO:0006396; GO:0016071; GO:0008380; GO:0010467; GO:0016070; GO:0043170; GO:0044260; GO:0090304; GO:0071704; …	10250	ENSG00000133226.16	SRRM1	0	138	132.5	148.4	144.8	184.3	126.5	172.8	120.3	133.2	135.1
High	IsMasterProtein	Q8N163	Cell cycle and apoptosis regulator protein 2 OS=Homo sapiens OX=9606 GN=CCAR2 PE=1 SV=2	0	5.445	5	2	2	2	923	102.8	84	2	cell death;cell organization and biogenesis;metabolic process;regulation of biological process;response to stimulus	cytoplasm;nucleus;organelle lumen;spliceosomal complex	enzyme regulator activity;protein binding;RNA binding	[GO:0000790]; GO:0000785; GO:0044454; GO:0044427; GO:0000228; GO:0044428; GO:0005694; GO:0044446; GO:0031981; GO:0005634; GO:0043232; GO:0043229; GO:0044422; GO:0044424; GO:0070013; GO:0043231; GO:0043228; GO:0043226; GO:0005575; GO:0005622; GO:0044464; GO:0043233; GO:0043227; GO:0005623; GO:0031974;[GO:0000993]; GO:0001099; GO:0032403; GO:0043175; GO:0001098; GO:0005515; GO:0044877; GO:0070063; …	57805	ENSG00000158941.16	CCAR2; KIAA1967	0	35	36.2	51.5	59.7	78	47.5	45.6	47.6	70.4	67.8
High	IsMasterProtein	Q8N1G0	Zinc finger protein 687 OS=Homo sapiens OX=9606 GN=ZNF687 PE=1 SV=1	0.005	1.436	1	1	1	1	1237	129.4	16	1	metabolic process;regulation of biological process	cytoplasm;cytosol;nucleus	DNA binding;metal ion binding;protein binding	[GO:0003676]; GO:0097159; GO:1901363; GO:0005488; GO:0003674;[GO:0003677]; GO:0003676; GO:0097159; GO:1901363; GO:0005488; GO:0003674;[GO:0005515]; GO:0005488; GO:0003674;[GO:0005634]; GO:0043231; GO:0043227; GO:0043229; GO:0043226; GO:0044424; GO:0005575; GO:0005622; GO:0044464; GO:0005623;[GO:0005654]; GO:0031981; GO:0044428; GO:0070013; GO:0005634; GO:0044446; GO:0043229; GO:0043233; GO:004442…	57592	ENSG00000143373.17	ZNF687	0	67.9	72.1	94	63.1	107.7	70.2	88.3	72.5	67	61.1
High	IsMasterProtein	Q8N1G2	Cap-specific mRNA (nucleoside-2'-O-)-methyltransferase 1 OS=Homo sapiens OX=9606 GN=CMTR1 PE=1 SV=1	0	8.883	4	4	5	4	835	95.3	82	4	metabolic process	cytosol;nucleus	catalytic activity;protein binding	[GO:0003676]; GO:0097159; GO:1901363; GO:0005488; GO:0003674;[GO:0004483]; GO:0008171; GO:0008174; GO:0008168; GO:0008173; GO:0008757; GO:0016741; GO:0140098; GO:0016740; GO:0003824; GO:0003674;[GO:0005515]; GO:0005488; GO:0003674;[GO:0005634]; GO:0043231; GO:0043227; GO:0043229; GO:0043226; GO:0044424; GO:0005575; GO:0005622; GO:0044464; GO:0005623;[GO:0005654]; GO:0031981; GO:0044428; GO:007001…	23070	ENSG00000137200.12	CMTR1; FTSJD2	0	263.3	252.1	891.6	890.9	1574.8	318.1	397.5	652.7	808.6	733.9
High	IsMasterProtein	Q8N1N4	Keratin, type II cytoskeletal 78 OS=Homo sapiens OX=9606 GN=KRT78 PE=1 SV=2	0	5.32	3	2	4	1	520	56.8	71	2	cell death	cytosol	structural molecule activity	[GO:0005198]; GO:0003674;[GO:0005615]; GO:0044421; GO:0005575; GO:0005576;[GO:0005829]; GO:0044444; GO:0005737; GO:0044424; GO:0005622; GO:0044464; GO:0005575; GO:0005623;[GO:0005882]; GO:0045111; GO:0099513; GO:0005856; GO:0044430; GO:0099512; GO:0043232; GO:0044446; GO:0099081; GO:0043228; GO:0043229; GO:0044422; GO:0044424; GO:0099080; GO:0043226; GO:0005575; GO:0005622; GO:0044464; GO:0005623…	196374	ENSG00000170423.12	KRT78	0	90	92.3	82.4	88.1	115.9	156.9	107	100.5	159.9	101
High	IsMasterProtein	Q8N201	Integrator complex subunit 1 OS=Homo sapiens OX=9606 GN=INTS1 PE=1 SV=2	0.001	2.129	0	1	1	1	2190	244.1	38	1	metabolic process	membrane;nucleus		[GO:0005488]; GO:0003674;[GO:0005634]; GO:0043231; GO:0043227; GO:0043229; GO:0043226; GO:0044424; GO:0005575; GO:0005622; GO:0044464; GO:0005623;[GO:0005654]; GO:0031981; GO:0044428; GO:0070013; GO:0005634; GO:0044446; GO:0043229; GO:0043233; GO:0044424; GO:0043231; GO:0044422; GO:0043226; GO:0031974; GO:0005622; GO:0044464; GO:0043227; GO:0005575; GO:0005623;[GO:0016020]; GO:0005575;[GO:0016021…	26173	ENSG00000164880.15	INTS1	0	144.8	124.7	205	157.1	277.5	145.1	166.1	159.8	199.3	151.5
Medium	IsMasterProtein	Q8N7H5	RNA polymerase II-associated factor 1 homolog OS=Homo sapiens OX=9606 GN=PAF1 PE=1 SV=2	0.017	1.141	2	1	1	1	531	59.9	0	1	cell organization and biogenesis;metabolic process;regulation of biological process;response to stimulus	cytoplasm;membrane;nucleus	protein binding	[GO:0000122]; GO:0006357; GO:0006366; GO:0045892; GO:0006355; GO:0006351; GO:0010629; GO:1903507; GO:2000113; GO:0010468; GO:1903506; GO:2000112; GO:0010467; GO:0034645; GO:0097659; GO:0010605; GO:1902679; GO:0010558; GO:0031327; GO:0060255; GO:2001141; GO:0010556; GO:0031326; GO:0043170; GO:0009059; GO:0044249; GO:0044260; GO:0032774; GO:0009892; GO:0051253; GO:0009890; GO:0031324; GO:0019222; G…	54623	ENSG00000006712.14	PAF1	0	52.7	61.4	75.5	110.1	143.7	65.2	67.4	71.9	82.5	103.5
High	IsMasterProtein	Q8N9Q2	Protein SREK1IP1 OS=Homo sapiens OX=9606 GN=SREK1IP1 PE=1 SV=1	0	3.31	10	2	2	2	155	18.2	37	2	metabolic process		metal ion binding;protein binding	[GO:0003676]; GO:0097159; GO:1901363; GO:0005488; GO:0003674;[GO:0005515]; GO:0005488; GO:0003674;[GO:0006397]; GO:0006396; GO:0016071; GO:0010467; GO:0016070; GO:0043170; GO:0044260; GO:0090304; GO:0071704; GO:0044237; GO:0006139; GO:0008152; GO:0009987; GO:0006725; GO:0034641; GO:0044238; GO:0046483; GO:1901360; GO:0008150; GO:0006807;[GO:0008270]; GO:0046914; GO:0046872; GO:0043169; GO:0043167…	285672	ENSG00000153006.15	SREK1IP1	0	465.6	447.3	435.1	393.6	519.5	463	442.3	264.4	259	264.7
Medium	IsMasterProtein	Q8NDX5	Polyhomeotic-like protein 3 OS=Homo sapiens OX=9606 GN=PHC3 PE=1 SV=1	0.018	1.091	1	1	1	1	983	106.1	38	1	development;regulation of biological process	nucleus	DNA binding;metal ion binding;protein binding	[GO:0003677]; GO:0003676; GO:0097159; GO:1901363; GO:0005488; GO:0003674;[GO:0005515]; GO:0005488; GO:0003674;[GO:0005634]; GO:0043231; GO:0043227; GO:0043229; GO:0043226; GO:0044424; GO:0005575; GO:0005622; GO:0044464; GO:0005623;[GO:0005654]; GO:0031981; GO:0044428; GO:0070013; GO:0005634; GO:0044446; GO:0043229; GO:0043233; GO:0044424; GO:0043231; GO:0044422; GO:0043226; GO:0031974; GO:0005622…	80012	ENSG00000173889.15	PHC3	0	12.9	11.9	25.2	28.1	44.9	14.1	20.7	19.3	27.1	30
High	IsMasterProtein	Q8NEY8-2	Isoform 2 of Periphilin-1 OS=Homo sapiens OX=9606 GN=PPHLN1	0.001	2.061	4	2	2	2	374	43.4	33	2	metabolic process;regulation of biological process	chromosome;cytosol;Golgi	protein binding;RNA binding	[GO:0003723]; GO:0003676; GO:0097159; GO:1901363; GO:0005488; GO:0003674;[GO:0005515]; GO:0005488; GO:0003674;[GO:0005654]; GO:0031981; GO:0044428; GO:0070013; GO:0005634; GO:0044446; GO:0043229; GO:0043233; GO:0044424; GO:0043231; GO:0044422; GO:0043226; GO:0031974; GO:0005622; GO:0044464; GO:0043227; GO:0005575; GO:0005623;[GO:0005694]; GO:0043232; GO:0043228; GO:0043229; GO:0043226; GO:0044424…	51535	ENSG00000134283.17	PPHLN1	0	65.9	67.6	115	114.1	217.8	79.4	111.3	107.9	172.6	126.6
High	IsMasterProtein	Q8NI51	Transcriptional repressor CTCFL OS=Homo sapiens OX=9606 GN=CTCFL PE=1 SV=2	0.002	1.776	1	1	1	1	663	75.7	26	1	cell organization and biogenesis;metabolic process;regulation of biological process	cytoplasm;nucleus	DNA binding;metal ion binding;protein binding	[GO:0000978]; GO:0000977; GO:0000987; GO:0000976; GO:0001012; GO:0044212; GO:1990837; GO:0000975; GO:0003690; GO:0043565; GO:0001067; GO:0003677; GO:0003676; GO:0097159; GO:1901363; GO:0005488; GO:0003674;[GO:0001077]; GO:0000982; GO:0001228; GO:0000981; GO:0003700; GO:0140110; GO:0003674;[GO:0003676]; GO:0097159; GO:1901363; GO:0005488; GO:0003674;[GO:0003677]; GO:0003676; GO:0097159; GO:1901363…	140690	ENSG00000124092.12	CTCFL	0	19.5	25.6	32	28.2	62.8	29.2	33.4	30.9	49.3	37.8
High	IsMasterProtein	Q8TAQ2	SWI/SNF complex subunit SMARCC2 OS=Homo sapiens OX=9606 GN=SMARCC2 PE=1 SV=1	0	3.101	1	1	1	1	1214	132.8	39	1	cell organization and biogenesis;metabolic process;regulation of biological process	nucleus	DNA binding;protein binding	[GO:0000790]; GO:0000785; GO:0044454; GO:0044427; GO:0000228; GO:0044428; GO:0005694; GO:0044446; GO:0031981; GO:0005634; GO:0043232; GO:0043229; GO:0044422; GO:0044424; GO:0070013; GO:0043231; GO:0043228; GO:0043226; GO:0005575; GO:0005622; GO:0044464; GO:0043233; GO:0043227; GO:0005623; GO:0031974;[GO:0000978]; GO:0000977; GO:0000987; GO:0000976; GO:0001012; GO:0044212; GO:1990837; GO:0000975; …	6601	ENSG00000139613.11	SMARCC2	0	20.6	15.5	29.6	25.7	51.2	29.7	41.7	27.6	39.1	31.9
High	IsMasterProtein	Q8WVV9	Heterogeneous nuclear ribonucleoprotein L-like OS=Homo sapiens OX=9606 GN=HNRNPLL PE=1 SV=1	0	4.683	4	2	3	1	542	60	72	2	metabolic process;regulation of biological process	membrane;nucleus	protein binding;RNA binding	[GO:0003676]; GO:0097159; GO:1901363; GO:0005488; GO:0003674;[GO:0003723]; GO:0003676; GO:0097159; GO:1901363; GO:0005488; GO:0003674;[GO:0003729]; GO:0003723; GO:0003676; GO:0097159; GO:1901363; GO:0005488; GO:0003674;[GO:0005515]; GO:0005488; GO:0003674;[GO:0005634]; GO:0043231; GO:0043227; GO:0043229; GO:0043226; GO:0044424; GO:0005575; GO:0005622; GO:0044464; GO:0005623;[GO:0006397]; GO:00063…	92906	ENSG00000143889.15	HNRNPLL; HNRPLL	0
High	IsMasterProtein	Q8WX92-2	Isoform 2 of Negative elongation factor B OS=Homo sapiens OX=9606 GN=NELFB	0	175.935	54	27	74	27	628	70	2746	27								0	1661.7	1636.8	8807.1	11395.6	24481.8	2326.4	2871.2	5191.3	6476.7	10685.1
High	IsMasterProtein	Q8WXF1	Paraspeckle component 1 OS=Homo sapiens OX=9606 GN=PSPC1 PE=1 SV=1	0	5.444	5	3	4	2	523	58.7	75	3	defense response;metabolic process;regulation of biological process;response to stimulus	cytoplasm;nucleus	DNA binding;protein binding;RNA binding	[GO:0000398]; GO:0000377; GO:0006397; GO:0000375; GO:0006396; GO:0016071; GO:0008380; GO:0010467; GO:0016070; GO:0043170; GO:0044260; GO:0090304; GO:0071704; GO:0044237; GO:0006139; GO:0008152; GO:0009987; GO:0006725; GO:0034641; GO:0044238; GO:0046483; GO:1901360; GO:0008150; GO:0006807;[GO:0000976]; GO:0044212; GO:1990837; GO:0000975; GO:0003690; GO:0043565; GO:0001067; GO:0003677; GO:0003676; …	55269	ENSG00000121390.18	PSPC1	0	33.2	41	51.3	167.6	81.6	76.9	68.5	52.5	82.9	107.7
High	IsMasterProtein	Q92499	ATP-dependent RNA helicase DDX1 OS=Homo sapiens OX=9606 GN=DDX1 PE=1 SV=2	0	6.21	5	2	2	2	740	82.4	56	2	cell organization and biogenesis;development;metabolic process;regulation of biological process;response to stimulus	cytoplasm;cytosol;membrane;nucleus	catalytic activity;DNA binding;nucleotide binding;protein binding;RNA binding	[GO:0000166]; GO:0036094; GO:1901265; GO:0005488; GO:0097159; GO:1901363; GO:0003674;[GO:0000245]; GO:0000398; GO:0022618; GO:0000377; GO:0006397; GO:0022613; GO:0034622; GO:0071826; GO:0000375; GO:0006396; GO:0016071; GO:0044085; GO:0065003; GO:0043933; GO:0008380; GO:0010467; GO:0016070; GO:0071840; GO:0022607; GO:0016043; GO:0043170; GO:0044260; GO:0090304; GO:0008150; GO:0009987; GO:0071704; …	1653	ENSG00000079785.14	DDX1	0	12.2	9.1	12.7	10.9	31.2	12	13.7	12.3	16.8	13
High	IsMasterProtein	Q92599	Septin-8 OS=Homo sapiens OX=9606 GN=SEPTIN8 PE=1 SV=4	0.006	1.36	2	1	1	1	483	55.7	43	1		cytoplasm;cytoskeleton	nucleotide binding;protein binding	[GO:0000166]; GO:0036094; GO:1901265; GO:0005488; GO:0097159; GO:1901363; GO:0003674;[GO:0005515]; GO:0005488; GO:0003674;[GO:0005525]; GO:0032550; GO:0032561; GO:0035639; GO:0001883; GO:0032549; GO:0019001; GO:0032555; GO:0043168; GO:1901265; GO:0001882; GO:0017076; GO:0032553; GO:0043167; GO:0097159; GO:1901363; GO:0036094; GO:0097367; GO:0000166; GO:0005488; GO:0003674;[GO:0005737]; GO:0044424…	23176	ENSG00000164402.13	2008-09-01	0	25.8	29.3	21.4	35.8	67.2	38.6	68.9	43.7	120.2	39.2
High	IsMasterProtein	Q92769	Histone deacetylase 2 OS=Homo sapiens OX=9606 GN=HDAC2 PE=1 SV=2	0	5.919	9	2	3	2	488	55.3	92	2	cell differentiation;cell organization and biogenesis;coagulation;metabolic process;regulation of biological process;response to stimulus	chromosome;cytoplasm;nucleus	catalytic activity;DNA binding;protein binding;RNA binding	[GO:0000122]; GO:0006357; GO:0006366; GO:0045892; GO:0006355; GO:0006351; GO:0010629; GO:1903507; GO:2000113; GO:0010468; GO:1903506; GO:2000112; GO:0010467; GO:0034645; GO:0097659; GO:0010605; GO:1902679; GO:0010558; GO:0031327; GO:0060255; GO:2001141; GO:0010556; GO:0031326; GO:0043170; GO:0009059; GO:0044249; GO:0044260; GO:0032774; GO:0009892; GO:0051253; GO:0009890; GO:0031324; GO:0019222; G…	3066	ENSG00000196591.11	HDAC2	0	89	83.7	120.9	136.4	216.9	83.5	125.5	107.6	161.2	135.4
[truncated: 102 more rows]

## Sheet: NormalizedLog2
	IgG_IP_Con_rep1	IgG_IP_Con_rep2	NELFE_IP_Con_rep1	NELFE_IP_Con_rep2	NELFE_IP_Con_rep3	IgG_IP_Dox_rep1	IgG_IP_Dox_rep2	NELFE_IP_Dox_rep1	NELFE_IP_Dox_rep2	NELFE_IP_Dox_rep3
[truncated: 511 more rows]

[truncated: 2 more sheets: NELFEInteractors, NELFErewired]
