# Supplementary material for: Dependency of NELF-E-SLUG-KAT2B epigenetic axis in breast cancer carcinogenesis
Source: Nat Commun. 2023 Apr 28;14:2439. doi: 10.1038/s41467-023-38132-1 (PMC10147683; doi:10.1038/s41467-023-38132-1)
Supplement: Supplementary file 6 — Supplementary Data 4 [file 41467_2023_38132_MOESM6_ESM.xlsx]

## Sheet: Supplementary. Table 3. venn_2s
ACHE
ACSS3
ADGRG6
ARHGAP18
ATP1A1
CA8
CCDC50
CD55
CITED2
COL9A3
CPEB3
CTSC
CYR61
DNAJB5
DSC2
DST
DUSP6
EFEMP2
EFNB2
GATA6
HERC5
ID2
KAT2B
LMNTD2
LRP10
MDGA1
MDGA2
MYO18A
NCKAP5L
NPAS3
NR3C2
NR4A1
NR4A2
RASGEF1B
SERPINI1
SFT2D2
SIRT4
STXBP5
TSC22D1
VGF
ZBTB20
