# Supplementary material for: Dependency of NELF-E-SLUG-KAT2B epigenetic axis in breast cancer carcinogenesis
Source: Nat Commun. 2023 Apr 28;14:2439. doi: 10.1038/s41467-023-38132-1 (PMC10147683; doi:10.1038/s41467-023-38132-1)
Supplement: Supplementary file 7 — Supplementary Data 5 [file 41467_2023_38132_MOESM7_ESM.xlsx]

## Sheet: Sheet1
List of qPCR primers and sgRNA used in this study
Primers used for qPCR
Genes (Human)	Forward Primers	Reverse Primers
COL6A3	ATGAGGAAACATCGGCACTTG	GGGCATGAGTTGTAGGAAAGC
ITGA11	GTGGCAATAAGTGGCTGGTC	GTTCCCGTGGATCACTGGAC
MYEOV	ATGGCCCTCAGAATCTGCG	CCACGGAGACAATGACACCA
CX3CL1	CGCGCAATCATCTTGGAGAC	CATCGCGTCCTTGACCCAT
DUSP6	GAACTGTGGTGTCTTGGTACATT	GTTCATCGACAGATTGAGCTTCT
IL-6	CCTGAACCTTCCAAAGATGGC	TTCACCAGGCAAGTCTCCTCA
CD133	AGTCGGAAACTGGCAGATAGC	GGTAGTGTTGTACTGGGCCAAT
FN1	AGCGGACCTACCTAGGCAAT	GGTTTGCGATGGTACAGCTT
SNAI2	AGATGCATATTCGGACCCAC	CCTCATGTTTGTGCAGGAGA
SOX9	AGCGAACGCACATCAAGAC	CTGTAGGCGATCTGTTGGGG
CDH1	AATGCCGCCATCGCTTAC	TCAGGCACCTGACCCTTGTA
ECM1	AGCACCCCAATGAACAGAAGG	CTGCATTCCAGGACTCAGGTT
CCL5	CCAGCAGTCGTCTTTGTCAC	CTCTGGGTTGGCACACACTT
CXCL6	AGAGCTGCGTTGCACTTGTT	GCAGTTTACCAATCGTTTTGGGG
HDAC9	GAATCCTCAGTCAGTAGCAGTTC	GGGGCAAAACCGAAGTCTCAT
PCOLCE	ACTGGCCCGAGTCCGATTA	ACCGAGTCATAGCGGCAGTA
NELF-E	TCAGCAGATCAGGCCGTTGC	AGCCCCAGACAGACTTGCCA
CD44 (standard)	TCCCTGCTACCAATAGGAATGA	GGTCACTGGGATGAAGGTCC
KAT2B	GAAGAGAACAGAAGCTCCAGG	GCAATTGGTAAAGACTCGCTG
GAPDH	TGATGGCAACAATATCCACTTTAC	CAACGGATTTGGTCGTATTGG
gRNA sequences
Name	Sequences
NELFE gRNA exon 3a	CAAGCGTTCTCGAACCCTTG
NELFE gRNA exon 3b	AAGCGTTCTCGAACCCTTGA
NELFE gRNA exon 4	ATATGCTCCTCTGGAACGGC
hNELFA gRNA1 exon 1	ACGGATGTTGTCGATGACCG
hNELFA gRNA1 exon 2a	AGGCTCGCTTAACCTGGAGC
hNELFA gRNA1 exon 2b	GGAGCAGAATCCCAACGTTC
