# Supplementary material for: Dependency of NELF-E-SLUG-KAT2B epigenetic axis in breast cancer carcinogenesis
Source: Nat Commun. 2023 Apr 28;14:2439. doi: 10.1038/s41467-023-38132-1 (PMC10147683; doi:10.1038/s41467-023-38132-1)
Supplement: Supplementary file 8 — Supplementary Data 6 [file 41467_2023_38132_MOESM8_ESM.xlsx]

## Sheet: Sheet1
List of siRNA used in this study
REAGENT or RESOURCE	SOURCE	IDENTIFIER
ON-TARGETplus Non-targeting Control Pool	Dharmacon	D-001810-10-20
SMART Pool: ON-TARGET plus Human NELFE siRNA	Dharmacon	L-011761-01-0020
SMART Pool: ON-TARGET plus Human NELFA siRNA	Dharmacon	L-012156-00-0020
SMART Pool: ON-TARGET plus Human KAT2B siRNA	Dharmacon	L-005055-00-0005
