# Supplementary material for: Dependency of NELF-E-SLUG-KAT2B epigenetic axis in breast cancer carcinogenesis
Source: Nat Commun. 2023 Apr 28;14:2439. doi: 10.1038/s41467-023-38132-1 (PMC10147683; doi:10.1038/s41467-023-38132-1)
Supplement: Supplementary file 9 — Supplementary Data 7 [file 41467_2023_38132_MOESM9_ESM.xlsx]

## Sheet: Sheet1
List of antibodies used in this study
REAGENT or RESOURCE	SOURCE	IDENTIFIER	DILUTION
NELF-E	Abcam	ab170104	1:2,000 - 1:3,000 for WB; 4ug for ChIP per round
NELF-E	Sigma	HPA007187	1:2,000 - 1:3,000 for WB; 1:250 for IHC
NELF-A	Sigma	HPA039858	1:2,000 - 1:3,000 for WB
NELF-A	Santa Cruz Biothechnology	sc-365004	1:500 for WB
NELF-B	Sigma	HPA020259	1:1,000 for WB
NELF-C/D	Sigma	HPA050641	1:1,000 for WB
CD44-PE	B&D	550989	1:50 for FACS
CD44-BV421	Biolegend	338809	1:50 for FACS
CD44	Abcam	ab157107	1:1,000 for WB
CD24-FITC	B&D	555427	1:50 for FACS
CD24-APC	eBioscience	17-0247-41	1:50 for FACS
SLUG	Cell Signaling Technology	9585S	1:1,000 for WB; 4ug for ChIP per round
SOX9	Abcam	ab185230	1:1,000 for WB
PCAF/KAT2B	Cell Signaling Technology	3378S	1:1,000 for WB; 4ug for ChIP per round
PCAF/KAT2B	Santa Cruz Biothechnology	sc-13124	1:1,000 for WB; 1:100 for IF
ECM1	Santa Cruz Biothechnology	sc-365946	1:1,000 for WB
Fibronectin	BD science	610077	1:1,000 for WB
E-Cadherin	Cell Signaling Technology	3195S	1:1,000 for WB
RNA polymerase II, clone CTD4H8	Millipore	05-623	4ug for ChIP per round
GAPDH	Santa Cruz Biothechnology	sc-47724	1: 2,000 - 1:3,000 for WB
β-actin	Santa Cruz Biothechnology	sc-47778	1: 2,000 - 1:3,000 for WB
Goat anti-Rabbit IgG-heavy and light chain cross adsorbed Antibody HRP Conjugated	Bethyl Laboratories	A120-201P	1: 20,000 for WB
Goat anti-Mouse IgG-heavy and light chain cross adsorbed Antibody HRP Conjugated	Bethyl Laboratories	A90-516P	1: 20,000 for WB
Mouse monoclonal Anti-Rabbit IgG light chain (HRP)	Abcam	ab99697	1: 20,000 for WB
Rat monoclonal Anti-Mouse IgG light chain (HRP)	Abcam	Ab99632	1: 20,000 for WB
Donkey anti-Goat IgG (H+L) Secondary Antibody, Alexa Fluor® 488 conjugate	Thermo Fisher Scientific	A11055	1:1,000 for IF
