# Supplementary material for: Dependency of NELF-E-SLUG-KAT2B epigenetic axis in breast cancer carcinogenesis
Source: Nat Commun. 2023 Apr 28;14:2439. doi: 10.1038/s41467-023-38132-1 (PMC10147683; doi:10.1038/s41467-023-38132-1)
Supplement: Supplementary file 10 — Supplementary Data 8 [file 41467_2023_38132_MOESM10_ESM.xlsx]

## Sheet: Sheet1
List of plasmids used in this study
REAGENT or RESOURCE	SOURCE	IDENTIFIER
pCAGIP-NELF-A-3XTy1	Self-made	NA
pCAGIP-NELF-E-3XTy1	Self-made	NA
pLKO.1-puro-NELF-E shRNA-4958	Dharmacon	RHS3979-201790329
pLKO.1-puro-NELF-E shRNA-4959	Dharmacon	RHS3979-201792908
pLKO.1-puro-Scrambled shRNA	Addgene	RRID:Addgene 162011
pLKO.1-blast-Scrambled shRNA	Self-made with the construct from Addgene	RRID:Addgene 162011
pLKO.1-blast-KAT2B shRNA-3	Self-made with the construct from Dharmacon	RHS3979-201749903
pLKO.1-blast-KAT2B shRNA-6	Self-made with the construct from Dharmacon	RHS3979-201749906
pLKO.1-blast-KAT2B shRNA-7	Self-made with the construct from Dharmacon	RHS3979-201749907
pMDL g/pRRE	Addgene	RRID:Addgene_12259
pRSV-Rev	Addgene	RRID:Addgene_ 12259
pMD2.G	Addgene	RRID:Addgene_12259
pSpCas9(BB)-2A-GFP (PX458) plasmid system	Addgene	RRID: Addgene_48138
