# Supplementary material for: Dependency of NELF-E-SLUG-KAT2B epigenetic axis in breast cancer carcinogenesis
Source: Nat Commun. 2023 Apr 28;14:2439. doi: 10.1038/s41467-023-38132-1 (PMC10147683; doi:10.1038/s41467-023-38132-1)
Supplement: Supplementary file 12 — Source Data [file 41467_2023_38132_MOESM12_ESM.xlsx]

## Sheet: Overview
	Overview of Source Data
	Fig.1			Supplementary Fig.1
	Fig.1a	Source data in Fig.1		Supp Fig.1a	Source data in Supp Fig.1
	Fig.1b	Source data in Fig.1		Supp Fig.1b	Source data in Supp Fig.1
	Fig.1c	Source data in Fig.1		Supp Fig.1c	Source data in Supp Fig.1
	Fig.1d	Source data in Fig.1		Supp Fig.1d	Source data in Supp Fig.1
	Fig.1e	Source data in Fig.1
	Fig.1f	Source data in Fig.1
				Supplementary Fig.2
	Fig.2			Supp Fig.2a	Source data in Supp Fig.2
				Supp Fig.2b	Source data has been uploaded in GSE195761
	Fig.2a	Source data has been uploaded in GSE195761		Supp Fig.2c	Source data in Supp Fig.2
	Fig.2b	Source data has been uploaded in GSE195761		Supp Fig.2d	Source data has been uploaded in GSE195761
	Fig.2c	Source data in Fig.2		Supp Fig.2e	Source data in Supp Fig.2
	Fig.2d	Source data in Fig.2		Supp Fig.2f	not applicable
	Fig.2e	Source data in Fig.2		Supp Fig.2g	Source data in Supp Fig.2
	Fig.2f	Source data in Fig.2		Supp Fig.2h	Source data in Supp Fig.2
	Fig.2g	Source data in Fig.2		Supp Fig.2i	Source data in Supp Fig.2
	Fig.2h	not applicable
	Fig.2i	not applicable
	Fig.2j	Source data in Fig.2		Supplementary Fig.3
	Fig.2k	Source data in Fig.2
	Fig.2l	not applicable		Supp Fig.3a	Source data is derived from METABRIC and SCAN-B
	Fig.2m	Source data in Fig.2		Supp Fig.3b	Source data is derived from METABRIC and SCAN-B
				Supp Fig.3c	Source data in Supp Fig.3
	Fig.3
				Supplementary Fig.4
	Fig.3a	Source data has been uploaded in GSE195761
	Fig.3b	Source data has been uploaded in GSE195761		Supp Fig.4a	Source data in Supp Fig.4
	Fig.3c	Source data in Fig. 3		Supp Fig.4b	Source data has been uploaded in GSE195761
	Fig.3d	Source data has been uploaded in GSE195761		Supp Fig.4c	Source data in Supp Fig.4
	Fig.3e	Source data in Fig. 3		Supp Fig.4d	Source data has been uploaded in GSE195761
	Fig.3f	Source data in Fig. 3		Supp Fig.4e	Source data in Supp Fig.4
	Fig.3g	Source data in Fig. 3
	Fig.3h	Source data in Fig. 3
				Supplementary Fig.5
	Fig.4			Supp Fig.5a	Source data has been uploaded in GSE195761
				Supp Fig.5b	Source data has been uploaded in GSE195761
	Fig.4a	Source data in Fig.4		Supp Fig.5c	Source data has been uploaded in GSE195761
	Fig.4b	Source data has been uploaded in GSE195761		Supp Fig.5d	Source data has been uploaded in GSE195761
	Fig.4c	Source data has been uploaded in GSE195761
	Fig.4d	Source data has been uploaded in GSE195761
	Fig.4e	Source data has been uploaded in GSE195761		Supplementary Fig.6
				Supp Fig.6a	Source data is part of Supplementary Table 3
	Fig.5			Supp Fig.6b	Source data is part of Supplementary Table 3
				Supp Fig.6c	Source data is part of Supplementary Table 3
	Fig.5a	Source data is part of Supplementary Table 3		Supp Fig.6d	Source data is part of Supplementary Table 3
	Fig.5b	Source data is part of Supplementary Table 3		Supp Fig.6e	Source data is part of Supplementary Table 3
	Fig.5c	Source data in Fig. 5		Supp Fig.6f	Source data is part of Supplementary Table 3
	Fig.5d	Source data is part of Supplementary Table 3		Supp Fig.6g	Source data is part of Supplementary Table 3
	Fig.5e	Source data is part of Supplementary Table 3
	Fig.5f	Source data is part of Supplementary Table 3
	Fig.5g	Source data is part of Supplementary Table 3		Supplementary Fig.7
				Supp Fig.7a	Source data in Supp Fig. 7
	Fig.6			Supp Fig.7b	Source data in Supp Fig. 7
				Supp Fig.7c	Source data has been uploaded in GSE195761
	Fig.6a	Source data in Fig. 6		Supp Fig.7d	Source data has been uploaded in GSE195761
	Fig.6b	Source data has been uploaded in GSE195761		Supp Fig.7e	Source data has been uploaded in GSE195761
	Fig.6c	Source data in Fig. 6		Supp Fig.7f	Source data has been uploaded in GSE195761
	Fig.6d	Source data in Fig. 6
	Fig.6e	Source data has been uploaded in GSE195761		Supplementary Fig.8
	Fig.6f	Source data has been uploaded in GSE195761
	Fig.6g	Source data has been uploaded in GSE195761		Supp Fig.8a	Source data is derived from GSE114397
	Fig.6h	Source data has been uploaded in GSE195761		Supp Fig.8b	Source data in Supp Fig.8
				Supp Fig.8c	Source data in Supp Fig.8
				Supp Fig.8d	Source data has been uploaded in GSE195761
	Fig.7			Supp Fig.8e	Source data has been uploaded in GSE195761
				Supp Fig.8f	Source data has been uploaded in GSE195761
	Fig.7a	Source data has been uploaded in GSE195761		Supp Fig.8g	Source data has been uploaded in GSE195761
	Fig.7b	Source data in Fig. 7		Supp Fig.8h	Source data in Supp Fig.8
	Fig.7c	Source data in Fig. 7
	Fig.7d	Source data in Fig. 7
	Fig.7e	Source data in Fig. 7		Supplementary Fig.9
	Fig.7f	Source data in Fig. 7
	Fig.7g	Source data in Fig. 7		Supp Fig.9a	Source data in Supp Fig.9
	Fig.7h	Source data in Fig. 7		Supp Fig.9b	Source data in Supp Fig.9
				Supp Fig.9c	Source data in Supp Fig.9
				Supp Fig.9d	Source data has been uploaded in GSE195761
				Supp Fig.9e	Source data has been uploaded in GSE195761
				Supp Fig.9f	Source data has been uploaded in GSE195761
				Supp Fig.9g	Source data has been uploaded in GSE195761
				Supp Fig.9h	Source data has been uploaded in GSE195761
				Supp Fig.9i	Source data in Supp Fig.9
				Supp Fig.9j	Source data is derived from TCGA, METABRIC and SCAN-B
				Supp Fig.9k	Source data is derived from TCGA

## Sheet: Fig. 1
																		Fig 1b Right
																			SCR SiRNA	NELF-A SiRNA	NELF-E SiRNA
																		rep1	100	45.4856	60.8877
																		rep2	100	52.9483	58.6993
																		rep3	100	37.7778	22.9154
																		Fig 1c Right
																			SCR SiRNA	NELF-A SiRNA	NELF-E SiRNA
																		rep1	100	58.7379	65.534
																		rep2	100	34.264	70.0508
																		rep3	100	45.768	68.8872
																		rep4	100	44.9903	71.1054
																		Fig 1d Right
																			WT	NELFA KO	NELFE KO
																		rep1	100	12.6837	32.0874
																		rep2	100	7.87364	19.0005
																		rep3	100	50.3369	32.5954
																		rep4	100	39.9387	31.018
									Fig 1e
									Days post injection	WT				NELF-A KO				NELF-E KO
										animal no.1	animal no.2	animal no.3	animal no.4	animal no.1	animal no.2	animal no.3	animal no.4	animal no.1	animal no.2	animal no.3	animal no.4
									0	0	0	0	0	0	0	0	0	0	0	0	0
									7	119.929	84.0341	93.5512	125.996	0	0	0	0	0	0	0	0
									10	73.5557	79.8768	108.029	73.2072	0	0	0	0	0	0	0	0
									13	182.932	102.283	347.417	214.199	0	0	0	0	0	0	0	0
									16	112.681	97.0991	408.381	139.273	0	0	16.0505	0	0	0	0	0
									19	151.953	247.452	264.42	284.747	0	28.1757	23.6594	58.7094	0	0	0	0
									22	152.425	298.768	650.612	140.423	0	48.8243	7.29122	46.8756	0	0	0	0
									25	510.234	621.281	544.187	1124.58	0	28.18	23.66	58.71	0	0	0	0
									28	1251.23	948.151	1257.73	1151.31	19.5095	100.933	101.454	91.0882	0	0	0	0
									31	657.503	745.218	1478.95	913.622	13.91	85	64.57	37.81	5.7399	4.27813	0	0
									Fig 1f Left
										WT				NELF-A KO				NELF-E KO
										animal no.1	animal no.2	animal no.3	animal no.4	animal no.1	animal no.2	animal no.3	animal no.4	animal no.1	animal no.2	animal no.3	animal no.4
										0.74	0.687	0.825	0.86	0.016	0.08	0.094	0.083	0.01	0.025	0	0

## Sheet: Fig. 2
							Fig. 2 e					Fig. 2 f
								WT	NELFE KO	NELFE rescue			WT	NELFE KO	NELFE rescue
							rep 1	243	37	235		rep 1	228.833	52.8333	299
							rep 2	262	41	233		rep 2	324.667	81.8333	368.5
							rep 3	353	29	292		rep 3	245	45.4	207.5
							rep 4	407	42	290
							Fig. 2 g
								WT								NELFE-E KO
								animal no.1	animal no.2	animal no.3	animal no.4	animal no.5	animal no.6	animal no.7	animal no.8	animal no.1	animal no.2	animal no.3	animal no.4	animal no.5	animal no.6	animal no.7	animal no.8
							Day 0	19.4	22	21	19	18.5	18.2	18.6	18.2	23.4	20.1	18.7	21.4	18.1	17.7	18.4	19.5
							Day 6	20.7	22.8	21.4	19.9	19	19.4	20.4	18.9	23.9	21.4	19.2	24.2	18.9	18.3	18.4	19.7
							Day 8	21.4	23.5	22.2	20.6	19.9	20.6	21.3	19.8	23.7	22	20.5	25.2	20	18.8	18.8	20.7
							Day 12	20.6	23.1	21.5	20.4	19.4	20	21.2	19.2	24.2	22.6	20.4	24.1	19.4	18.2	19.8	19.7
							Day 16	20.2	23.1	21.8	20.3	20.1	20.5	21	19.8	24.5	22.1	20.8	24.8	19.9	20.9	22.2	22.3
							Day 18	20.8	23.9	22.4	20.8	20.5	21.2	21.8	20.2	24.1	23.3	21.4	26.2	20.3	21.2	22.9	22.1
							Day 20	21.7	24.5	21.5	22.3	20.7	21.9	21.6	20.7	24.7	23.3	21.7	26.4	20.5	21	24	22.4
							Day 22	20.5	24.8	21.2	20.8	20.4	21.2	21.1	19.9	24	23.1	22.3	26.6	20.8	20.9	23.9	23.5
							Day 26	21.4	24.6	21.4	20.8	20.6	21	21.3	20.3	25.3	24.5	22.8	26.5	21.1	21.7	23.1	23.5
							Day 29	21.4	23.8	20.8	20	19.3	20.9	21	19.6	27.2	25.7	22.8	26.4	22	22.3	22.8	24.6
							Day 33	18	21.7	18.8	16.8	16.9	19.2	19.4	18.1	26.8	25.4	23.2	26.9	22.8	22	20.5	24.1
							Day 34	17.2	20.9	18.9	16	16.5	18.7	18.6	18.8	28.3	25.8	28.8	27.4	23.3	22.8	20.4	24.1
							Fig. 2 j Right
	Fig. 2 d
								WT								NELF-E KO
	average							animal no.1	animal no.2	animal no.3	animal no.4	animal no.5	animal no.6	animal no.7	animal no.8	animal no.1	animal no.2	animal no.3	animal no.4	animal no.5	animal no.6	animal no.7	animal no.8
		distance						61.83	49.21	49.96	44.51	57.06	40.03	40.39	17.87	0.37	0.43	0.99	0.63	0.6	0.11	0.29	0.14
		0h	12h	coverage(%)
	WT_rep1	344.265	105.571	69.3343
	WT_rep2	339.432	106.902	68.5056			Fig. 2 j Left
	WT_rep3	352.289	119.639	66.0396
	NELF-E KO_rep1	386.006	209.574	45.7072				WT								NELF-E KO
	NELF-E KO_rep2	372.035	162.572	56.3021				animal no.1	animal no.2	animal no.3	animal no.4	animal no.5	animal no.6	animal no.7	animal no.8	animal no.1	animal no.2	animal no.3	animal no.4	animal no.5	animal no.6	animal no.7	animal no.8
	NELF-E KO_rep3	355.804	177.385	50.1452				103	149	212	238	230	252	207	186	8	13	19	18	12	4	4	8
	NELF-E Rescue_rep1	302.829	54.0367	82.156
	NELF-E Rescue_rep2	315.338	54.2527	82.7954
	NELF-E Rescue_rep3	328.399	61.9257	81.1431
							Fig. 2 k
								WT				NEFLE KO				NELFE rescue
								rep1	rep2	rep3	rep4	rep1	rep2	rep3	rep4	rep1	rep2	rep3	rep4
							P1	36.5	32	31		22.5	21	16.5		41.5	31.5	24
							P2	34	41	20	21.5	13	20.5	12	10	31	28	32.5	25
							P3	30	29.5	10	18	4.5	13.5	5.5	9	21	27.5	11	24
							Fig. 2 m
								WT	NELF-E KO	NELF-E rescue
							rep 1	51.05	5.55	17.5
							rep 2	36.15	2.15	13.4
							rep 3	38.55	8.35	10.35

## Sheet: Fig. 3
											Fig.3e
												SCR			shNELFE58
												rep1	rep2	rep 3	rep1	rep2	rep3
											Migration	98.6	100.625	123	18	36.125	31
											Invasion	39.8	58.6667	46.1667	7.1	14	14.1667
											Fig.3f
											SCR+Dox				shNELFE4958+Dox
											rep1	rep2	rep3	rep4	rep1	rep2	rep3	rep4
											56.5	53	33	29	12	15.5	9.5	11
											Fig.3g
											SCR+Dox			shNELF-E+Dox
											rep1	rep2	rep 3	rep1	rep2	rep3
											59	40	41.5	0	3	6
											Fig.3h
												SCR			shNELFE
												rep1	rep2	rep3	rep1	rep2	rep3
											Con	1.65	2.65	3.45	0.75	0.6	1.2
											Dox	60.8	69.8	41.8	4.65	13.25	2.65

## Sheet: Fig. 4
Fig. 4a
gene	degType	comparisons	log2FoldChange
A1BG-AS1	unchanged	DoxvsCon_SCR	0.160645			degType	t	df	p-value	effect size: DoxvsCon_SCR - DoxvsCon_shNELF	95% CI
A1BG-AS1	unchanged	DoxvsCon_shNELFE	-0.416473			unchanged	0.69313	30926	0.4882	0.00668366	(-0.01221648,0.02558379)
A1BG	unchanged	DoxvsCon_SCR	0.454867			UP-genes	9.4845	3496	4.36e-21	0.462758	(0.3670965,0.5584192)
A1BG	unchanged	DoxvsCon_shNELFE	-0.0978189			DOWN-genes	-4.1725	44112	3.07e-05	-0.180231	(-0.26491508, -0.09554719)
A1CF	unchanged	DoxvsCon_SCR	-0.126188
A1CF	unchanged	DoxvsCon_shNELFE	1.49065
A2M-AS1	unchanged	DoxvsCon_SCR	1.90399
A2M-AS1	unchanged	DoxvsCon_shNELFE	1.08198
A2M	UP-genes	DoxvsCon_SCR	1.98058
A2M	UP-genes	DoxvsCon_shNELFE	1.05726
A2ML1	unchanged	DoxvsCon_SCR	0.936226
A2ML1	unchanged	DoxvsCon_shNELFE	0.000274773
A2MP1	unchanged	DoxvsCon_SCR	2.05427
A2MP1	unchanged	DoxvsCon_shNELFE	2.56941
A3GALT2	unchanged	DoxvsCon_SCR	0.690345
A4GALT	DOWN-genes	DoxvsCon_SCR	-5.92632
A4GALT	DOWN-genes	DoxvsCon_shNELFE	-4.99001
AAAS	unchanged	DoxvsCon_SCR	-0.417288
AAAS	unchanged	DoxvsCon_shNELFE	-0.114286
AACS	unchanged	DoxvsCon_SCR	-0.0442752
AACS	unchanged	DoxvsCon_shNELFE	0.138742
AACSP1	unchanged	DoxvsCon_SCR	0.363421
AACSP1	unchanged	DoxvsCon_shNELFE	0.705171
AADACL2-AS1	unchanged	DoxvsCon_SCR	0.883391
AADACL2-AS1	unchanged	DoxvsCon_shNELFE	0.224523
AADAT	UP-genes	DoxvsCon_SCR	3.51041
AADAT	UP-genes	DoxvsCon_shNELFE	3.65403
AAED1	unchanged	DoxvsCon_SCR	0.432554
AAED1	unchanged	DoxvsCon_shNELFE	0.465293
AAGAB	unchanged	DoxvsCon_SCR	-0.412017
AAGAB	unchanged	DoxvsCon_shNELFE	-0.397831
AAK1	unchanged	DoxvsCon_SCR	0.647885
AAK1	unchanged	DoxvsCon_shNELFE	0.279506
AAMDC	UP-genes	DoxvsCon_SCR	2.78228
AAMDC	UP-genes	DoxvsCon_shNELFE	2.04835
AAMP	unchanged	DoxvsCon_SCR	-0.614048
AAMP	unchanged	DoxvsCon_shNELFE	-0.632577
AANAT	unchanged	DoxvsCon_SCR	-0.193085
AANAT	unchanged	DoxvsCon_shNELFE	0.593149
AAR2	unchanged	DoxvsCon_SCR	0.136431
AAR2	unchanged	DoxvsCon_shNELFE	-0.0074272
AARD	unchanged	DoxvsCon_SCR	-0.8625
AARD	unchanged	DoxvsCon_shNELFE	-0.821127
AARS	unchanged	DoxvsCon_SCR	-0.144749
AARS	unchanged	DoxvsCon_shNELFE	-0.250241
AARS2	unchanged	DoxvsCon_SCR	0.172403
AARS2	unchanged	DoxvsCon_shNELFE	0.229333
AARSD1	unchanged	DoxvsCon_SCR	-0.414505
AARSD1	unchanged	DoxvsCon_shNELFE	-0.375189
AASDH	unchanged	DoxvsCon_SCR	0.106011
AASDH	unchanged	DoxvsCon_shNELFE	0.323997
AASDHPPT	unchanged	DoxvsCon_SCR	-0.275632
AASDHPPT	unchanged	DoxvsCon_shNELFE	0.00721572
AASS	UP-genes	DoxvsCon_SCR	1.89235
AASS	UP-genes	DoxvsCon_shNELFE	1.62741
AATBC	unchanged	DoxvsCon_SCR	-1.6519
AATBC	unchanged	DoxvsCon_shNELFE	-0.379268
AATF	unchanged	DoxvsCon_SCR	0.380967
AATF	unchanged	DoxvsCon_shNELFE	0.0414692
AATK-AS1	unchanged	DoxvsCon_SCR	-1.65954
AATK-AS1	unchanged	DoxvsCon_shNELFE	-0.961313
AATK	DOWN-genes	DoxvsCon_SCR	-4.34096
AATK	DOWN-genes	DoxvsCon_shNELFE	-3.95807
ABALON	unchanged	DoxvsCon_SCR	-0.794444
ABALON	unchanged	DoxvsCon_shNELFE	-0.292342
ABAT	DOWN-genes	DoxvsCon_SCR	-2.20068
ABAT	DOWN-genes	DoxvsCon_shNELFE	-2.30515
ABCA1	UP-genes	DoxvsCon_SCR	2.02084
ABCA1	UP-genes	DoxvsCon_shNELFE	2.2252
ABCA10	unchanged	DoxvsCon_SCR	1.46949
ABCA10	unchanged	DoxvsCon_shNELFE	1.60978
ABCA11P	unchanged	DoxvsCon_SCR	-0.340048
ABCA11P	unchanged	DoxvsCon_shNELFE	-0.240503
ABCA12	DOWN-genes	DoxvsCon_SCR	-3.90597
ABCA12	DOWN-genes	DoxvsCon_shNELFE	-4.03079
ABCA13	unchanged	DoxvsCon_SCR	0.156286
ABCA13	unchanged	DoxvsCon_shNELFE	0.844273
ABCA17P	unchanged	DoxvsCon_SCR	1.03082
ABCA17P	unchanged	DoxvsCon_shNELFE	1.27089
ABCA2	DOWN-genes	DoxvsCon_SCR	-2.17842
ABCA2	DOWN-genes	DoxvsCon_shNELFE	-2.07524
ABCA3	DOWN-genes	DoxvsCon_SCR	-3.35984
ABCA3	DOWN-genes	DoxvsCon_shNELFE	-2.27965
ABCA4	DOWN-genes	DoxvsCon_SCR	-5.15786
ABCA4	DOWN-genes	DoxvsCon_shNELFE	-4.1479
ABCA5	UP-genes	DoxvsCon_SCR	1.26246
ABCA5	UP-genes	DoxvsCon_shNELFE	1.56585
ABCA6	unchanged	DoxvsCon_SCR	1.60807
ABCA6	unchanged	DoxvsCon_shNELFE	1.08227
ABCA7	unchanged	DoxvsCon_SCR	0.711037
ABCA7	unchanged	DoxvsCon_shNELFE	0.296779
ABCA9	unchanged	DoxvsCon_SCR	0.591894
ABCA9	unchanged	DoxvsCon_shNELFE	1.17978
ABCB1	unchanged	DoxvsCon_SCR	1.8029
ABCB1	unchanged	DoxvsCon_shNELFE	2.45027
ABCB10	unchanged	DoxvsCon_SCR	0.414763
ABCB10	unchanged	DoxvsCon_shNELFE	-0.0031622
ABCB11	unchanged	DoxvsCon_SCR	2.00757
ABCB11	unchanged	DoxvsCon_shNELFE	2.1889
ABCB4	unchanged	DoxvsCon_SCR	2.17557
ABCB4	unchanged	DoxvsCon_shNELFE	0.476261
ABCB5	unchanged	DoxvsCon_SCR	-0.135563
ABCB5	unchanged	DoxvsCon_shNELFE	-0.132145
ABCB6	unchanged	DoxvsCon_SCR	-0.810966
ABCB6	unchanged	DoxvsCon_shNELFE	-0.941772
ABCB7	unchanged	DoxvsCon_SCR	-0.0638287
ABCB7	unchanged	DoxvsCon_shNELFE	0.0979565
ABCB8	unchanged	DoxvsCon_SCR	-0.280931
ABCB8	unchanged	DoxvsCon_shNELFE	-0.326894
ABCB9	unchanged	DoxvsCon_SCR	-0.618863
ABCB9	unchanged	DoxvsCon_shNELFE	-0.560379
ABCC1	unchanged	DoxvsCon_SCR	-0.350729
ABCC1	unchanged	DoxvsCon_shNELFE	0.428848
ABCC10	unchanged	DoxvsCon_SCR	0.279519
ABCC10	unchanged	DoxvsCon_shNELFE	0.0383481
ABCC11	unchanged	DoxvsCon_SCR	1.44363
ABCC11	unchanged	DoxvsCon_shNELFE	0.243788
ABCC2	unchanged	DoxvsCon_SCR	-0.965688
ABCC2	unchanged	DoxvsCon_shNELFE	-1.37275
ABCC3	DOWN-genes	DoxvsCon_SCR	-4.27004
ABCC3	DOWN-genes	DoxvsCon_shNELFE	-5.43747
ABCC4	UP-genes	DoxvsCon_SCR	1.76236
ABCC4	UP-genes	DoxvsCon_shNELFE	1.79524
ABCC5	unchanged	DoxvsCon_SCR	0.247936
ABCC5	unchanged	DoxvsCon_shNELFE	-0.0193853
ABCC6	unchanged	DoxvsCon_SCR	-0.0298535
ABCC6	unchanged	DoxvsCon_shNELFE	-1.31238
ABCC6P1	unchanged	DoxvsCon_SCR	-1.12216
ABCC6P1	unchanged	DoxvsCon_shNELFE	-1.49149
ABCC6P2	unchanged	DoxvsCon_SCR	-0.121767
ABCC6P2	unchanged	DoxvsCon_shNELFE	0.13416
ABCC8	UP-genes	DoxvsCon_SCR	1.62814
ABCC8	UP-genes	DoxvsCon_shNELFE	1.56445
ABCC9	unchanged	DoxvsCon_SCR	0.586443
ABCC9	unchanged	DoxvsCon_shNELFE	0.492421
ABCD1	unchanged	DoxvsCon_SCR	-0.483828
ABCD1	unchanged	DoxvsCon_shNELFE	-1.77673
ABCD2	UP-genes	DoxvsCon_SCR	3.0667
ABCD2	UP-genes	DoxvsCon_shNELFE	2.49995
ABCD3	unchanged	DoxvsCon_SCR	-0.266293
ABCD3	unchanged	DoxvsCon_shNELFE	-0.349345
ABCD4	UP-genes	DoxvsCon_SCR	0.804464
ABCD4	UP-genes	DoxvsCon_shNELFE	0.38302
ABCE1	DOWN-genes	DoxvsCon_SCR	-0.863049
ABCE1	DOWN-genes	DoxvsCon_shNELFE	-0.496873
ABCF1	unchanged	DoxvsCon_SCR	-0.0744157
ABCF1	unchanged	DoxvsCon_shNELFE	-0.325013
ABCF2	unchanged	DoxvsCon_SCR	-0.441125
ABCF2	unchanged	DoxvsCon_shNELFE	-0.208814
ABCF3	unchanged	DoxvsCon_SCR	-0.0270985
ABCF3	unchanged	DoxvsCon_shNELFE	-0.0871191
ABCG1	DOWN-genes	DoxvsCon_SCR	-2.22343
ABCG1	DOWN-genes	DoxvsCon_shNELFE	-2.48927
ABCG2	DOWN-genes	DoxvsCon_SCR	-3.60528
ABCG2	DOWN-genes	DoxvsCon_shNELFE	-1.71575
ABCG4	unchanged	DoxvsCon_SCR	1.06431
ABCG4	unchanged	DoxvsCon_shNELFE	1.35857
ABHD1	unchanged	DoxvsCon_SCR	-2.48905
ABHD1	unchanged	DoxvsCon_shNELFE	-1.89659
ABHD10	unchanged	DoxvsCon_SCR	0.681997
ABHD10	unchanged	DoxvsCon_shNELFE	0.368043
ABHD11-AS1	unchanged	DoxvsCon_SCR	-0.228483
ABHD11-AS1	unchanged	DoxvsCon_shNELFE	0.836646
ABHD11	DOWN-genes	DoxvsCon_SCR	-1.78894
ABHD11	DOWN-genes	DoxvsCon_shNELFE	-1.74533
ABHD12	unchanged	DoxvsCon_SCR	0.55621
ABHD12	unchanged	DoxvsCon_shNELFE	0.596461
ABHD13	unchanged	DoxvsCon_SCR	0.0126404
ABHD13	unchanged	DoxvsCon_shNELFE	-0.0788837
ABHD14A-ACY1	unchanged	DoxvsCon_SCR	3.61792
ABHD14A-ACY1	unchanged	DoxvsCon_shNELFE	-0.671516
ABHD14A	unchanged	DoxvsCon_SCR	0.919228
ABHD14A	unchanged	DoxvsCon_shNELFE	1.00474
ABHD14B	unchanged	DoxvsCon_SCR	-0.26136
ABHD14B	unchanged	DoxvsCon_shNELFE	-0.323787
ABHD15	unchanged	DoxvsCon_SCR	0.60944
ABHD15	unchanged	DoxvsCon_shNELFE	0.312447
ABHD16A	unchanged	DoxvsCon_SCR	-0.260985
ABHD16A	unchanged	DoxvsCon_shNELFE	-0.428291
ABHD16B	unchanged	DoxvsCon_SCR	0.0344378
ABHD16B	unchanged	DoxvsCon_shNELFE	0.502685
ABHD17A	unchanged	DoxvsCon_SCR	0.0543926
ABHD17A	unchanged	DoxvsCon_shNELFE	-0.156403
ABHD17B	UP-genes	DoxvsCon_SCR	1.26561
ABHD17B	UP-genes	DoxvsCon_shNELFE	1.10996
ABHD17C	DOWN-genes	DoxvsCon_SCR	-0.944039
ABHD17C	DOWN-genes	DoxvsCon_shNELFE	-0.74369
ABHD2	unchanged	DoxvsCon_SCR	0.00375998
ABHD2	unchanged	DoxvsCon_shNELFE	0.0125042
ABHD3	unchanged	DoxvsCon_SCR	0.643192
ABHD3	unchanged	DoxvsCon_shNELFE	0.596583
ABHD4	unchanged	DoxvsCon_SCR	-0.0604513
ABHD4	unchanged	DoxvsCon_shNELFE	-0.505913
ABHD5	unchanged	DoxvsCon_SCR	0.185549
ABHD5	unchanged	DoxvsCon_shNELFE	0.186506
ABHD6	unchanged	DoxvsCon_SCR	-0.793337
ABHD6	unchanged	DoxvsCon_shNELFE	-0.88491
ABHD8	unchanged	DoxvsCon_SCR	0.418511
ABHD8	unchanged	DoxvsCon_shNELFE	-0.0893161
ABI1	UP-genes	DoxvsCon_SCR	0.802737
ABI1	UP-genes	DoxvsCon_shNELFE	0.484449
ABI2	unchanged	DoxvsCon_SCR	-0.0118561
ABI2	unchanged	DoxvsCon_shNELFE	0.0944469
ABI3	unchanged	DoxvsCon_SCR	0.368563
ABI3	unchanged	DoxvsCon_shNELFE	1.83488
ABI3BP	unchanged	DoxvsCon_SCR	1.82741
ABI3BP	unchanged	DoxvsCon_shNELFE	0.028673
ABL1	unchanged	DoxvsCon_SCR	-0.114061
ABL1	unchanged	DoxvsCon_shNELFE	-0.349652
ABL2	unchanged	DoxvsCon_SCR	0.207096
ABL2	unchanged	DoxvsCon_shNELFE	0.065203
ABLIM1	DOWN-genes	DoxvsCon_SCR	-3.0907
ABLIM1	DOWN-genes	DoxvsCon_shNELFE	-1.71352
ABLIM2	DOWN-genes	DoxvsCon_SCR	-4.27158
ABLIM2	DOWN-genes	DoxvsCon_shNELFE	-3.88698
ABLIM3	unchanged	DoxvsCon_SCR	-0.624646
ABLIM3	unchanged	DoxvsCon_shNELFE	-0.212765
ABR	unchanged	DoxvsCon_SCR	-0.734967
ABR	unchanged	DoxvsCon_shNELFE	-0.776266
ABRACL	unchanged	DoxvsCon_SCR	-0.0528015
ABRACL	unchanged	DoxvsCon_shNELFE	-0.113502
ABT1	unchanged	DoxvsCon_SCR	-0.260568
ABT1	unchanged	DoxvsCon_shNELFE	-0.00942677
ABTB1	UP-genes	DoxvsCon_SCR	0.983279
ABTB1	UP-genes	DoxvsCon_shNELFE	0.738721
ABTB2	unchanged	DoxvsCon_SCR	-0.465403
ABTB2	unchanged	DoxvsCon_shNELFE	-1.11774
ACAA1	unchanged	DoxvsCon_SCR	-0.0104835
ACAA1	unchanged	DoxvsCon_shNELFE	-0.43777
ACAA2	unchanged	DoxvsCon_SCR	-0.156609
ACAA2	unchanged	DoxvsCon_shNELFE	0.330501
ACACA	DOWN-genes	DoxvsCon_SCR	-0.817118
ACACA	DOWN-genes	DoxvsCon_shNELFE	-0.132534
ACACB	DOWN-genes	DoxvsCon_SCR	-2.29796
ACACB	DOWN-genes	DoxvsCon_shNELFE	-0.625358
ACAD10	unchanged	DoxvsCon_SCR	0.26022
ACAD10	unchanged	DoxvsCon_shNELFE	0.40269
ACAD11	unchanged	DoxvsCon_SCR	-0.272428
ACAD11	unchanged	DoxvsCon_shNELFE	0.247847
ACAD8	unchanged	DoxvsCon_SCR	-0.42604
ACAD8	unchanged	DoxvsCon_shNELFE	-0.242733
ACAD9	unchanged	DoxvsCon_SCR	-0.219109
ACAD9	unchanged	DoxvsCon_shNELFE	-0.109832
ACADL	unchanged	DoxvsCon_SCR	2.24058
ACADL	unchanged	DoxvsCon_shNELFE	0.513076
ACADM	unchanged	DoxvsCon_SCR	0.0362725
ACADM	unchanged	DoxvsCon_shNELFE	-0.178447
ACADS	unchanged	DoxvsCon_SCR	0.762538
ACADS	unchanged	DoxvsCon_shNELFE	0.360126
ACADSB	unchanged	DoxvsCon_SCR	0.256104
ACADSB	unchanged	DoxvsCon_shNELFE	0.0358056
ACADVL	unchanged	DoxvsCon_SCR	-0.136239
ACADVL	unchanged	DoxvsCon_shNELFE	-0.47922
ACAN	unchanged	DoxvsCon_SCR	1.71212
ACAN	unchanged	DoxvsCon_shNELFE	-0.967867
ACAP1	unchanged	DoxvsCon_SCR	-0.20957
ACAP1	unchanged	DoxvsCon_shNELFE	0.811813
ACAP2	unchanged	DoxvsCon_SCR	0.447234
ACAP2	unchanged	DoxvsCon_shNELFE	0.361194
ACAP3	unchanged	DoxvsCon_SCR	-0.156334
ACAP3	unchanged	DoxvsCon_shNELFE	-0.57487
ACAT1	DOWN-genes	DoxvsCon_SCR	-1.33525
ACAT1	DOWN-genes	DoxvsCon_shNELFE	-0.312485
ACAT2	unchanged	DoxvsCon_SCR	-0.521649
ACAT2	unchanged	DoxvsCon_shNELFE	-0.781444
ACBD3	unchanged	DoxvsCon_SCR	0.123437
ACBD3	unchanged	DoxvsCon_shNELFE	-0.19158
ACBD4	unchanged	DoxvsCon_SCR	-0.723061
ACBD4	unchanged	DoxvsCon_shNELFE	-0.961743
ACBD5	unchanged	DoxvsCon_SCR	0.185463
ACBD5	unchanged	DoxvsCon_shNELFE	0.222886
ACBD6	unchanged	DoxvsCon_SCR	-0.371116
ACBD6	unchanged	DoxvsCon_shNELFE	-0.0224764
ACBD7	unchanged	DoxvsCon_SCR	-0.63858
ACBD7	unchanged	DoxvsCon_shNELFE	-0.0435909
ACCS	unchanged	DoxvsCon_SCR	1.04579
ACCS	unchanged	DoxvsCon_shNELFE	0.991438
ACD	unchanged	DoxvsCon_SCR	-0.0636558
ACD	unchanged	DoxvsCon_shNELFE	0.134612
ACE	DOWN-genes	DoxvsCon_SCR	-2.26854
ACE	DOWN-genes	DoxvsCon_shNELFE	-1.98659
ACE2	unchanged	DoxvsCon_SCR	-1.63145
ACE2	unchanged	DoxvsCon_shNELFE	-2.72801
ACER1	unchanged	DoxvsCon_SCR	-0.131306
ACER1	unchanged	DoxvsCon_shNELFE	-1.8231
ACER2	DOWN-genes	DoxvsCon_SCR	-2.08975
ACER2	DOWN-genes	DoxvsCon_shNELFE	-2.74018
ACER3	unchanged	DoxvsCon_SCR	0.245607
ACER3	unchanged	DoxvsCon_shNELFE	0.343413
ACHE	UP-genes	DoxvsCon_SCR	1.47633
ACHE	UP-genes	DoxvsCon_shNELFE	-1.00432
ACIN1	unchanged	DoxvsCon_SCR	0.268464
ACIN1	unchanged	DoxvsCon_shNELFE	0.160158
ACKR2	unchanged	DoxvsCon_SCR	-0.305433
ACKR2	unchanged	DoxvsCon_shNELFE	0.567621
ACKR3	DOWN-genes	DoxvsCon_SCR	-6.26829
ACKR3	DOWN-genes	DoxvsCon_shNELFE	-6.4308
ACKR4	unchanged	DoxvsCon_SCR	-0.640129
ACKR4	unchanged	DoxvsCon_shNELFE	0.930901
ACLY	unchanged	DoxvsCon_SCR	-0.580454
ACLY	unchanged	DoxvsCon_shNELFE	-0.738043
ACO1	UP-genes	DoxvsCon_SCR	1.81696
ACO1	UP-genes	DoxvsCon_shNELFE	1.96943
ACO2	unchanged	DoxvsCon_SCR	-0.229098
ACO2	unchanged	DoxvsCon_shNELFE	-0.394525
ACOT1	unchanged	DoxvsCon_SCR	-0.162776
ACOT1	unchanged	DoxvsCon_shNELFE	-0.588914
ACOT11	unchanged	DoxvsCon_SCR	-1.05904
ACOT11	unchanged	DoxvsCon_shNELFE	-0.39846
ACOT13	DOWN-genes	DoxvsCon_SCR	-0.869219
ACOT13	DOWN-genes	DoxvsCon_shNELFE	-0.682659
ACOT2	unchanged	DoxvsCon_SCR	-0.0494819
ACOT2	unchanged	DoxvsCon_shNELFE	-0.440522
ACOT4	unchanged	DoxvsCon_SCR	-0.68942
ACOT4	unchanged	DoxvsCon_shNELFE	-0.823309
ACOT7	DOWN-genes	DoxvsCon_SCR	-2.15494
ACOT7	DOWN-genes	DoxvsCon_shNELFE	-1.81751
ACOT8	unchanged	DoxvsCon_SCR	0.427646
ACOT8	unchanged	DoxvsCon_shNELFE	-0.0494513
ACOT9	UP-genes	DoxvsCon_SCR	0.969974
ACOT9	UP-genes	DoxvsCon_shNELFE	1.20116
ACOX1	unchanged	DoxvsCon_SCR	-0.340777
ACOX1	unchanged	DoxvsCon_shNELFE	-0.272042
ACOX2	unchanged	DoxvsCon_SCR	-1.04007
ACOX2	unchanged	DoxvsCon_shNELFE	-1.99443
ACOX3	unchanged	DoxvsCon_SCR	-0.0483265
ACOX3	unchanged	DoxvsCon_shNELFE	-0.126897
ACOXL	DOWN-genes	DoxvsCon_SCR	-3.6241
ACOXL	DOWN-genes	DoxvsCon_shNELFE	-3.02175
ACP1	unchanged	DoxvsCon_SCR	-0.0301419
ACP1	unchanged	DoxvsCon_shNELFE	0.130641
ACP2	UP-genes	DoxvsCon_SCR	1.09541
ACP2	UP-genes	DoxvsCon_shNELFE	0.250849
ACP5	unchanged	DoxvsCon_SCR	-0.870002
ACP5	unchanged	DoxvsCon_shNELFE	-1.576
ACP6	DOWN-genes	DoxvsCon_SCR	-1.2858
ACP6	DOWN-genes	DoxvsCon_shNELFE	-1.58902
ACPP	unchanged	DoxvsCon_SCR	-0.357646
ACPP	unchanged	DoxvsCon_shNELFE	-1.53099
ACPT	unchanged	DoxvsCon_SCR	-0.96211
ACPT	unchanged	DoxvsCon_shNELFE	-2.07879
ACR	unchanged	DoxvsCon_SCR	-0.663175
ACR	unchanged	DoxvsCon_shNELFE	-1.00828
ACRBP	unchanged	DoxvsCon_SCR	-0.949379
ACRBP	unchanged	DoxvsCon_shNELFE	1.1918
ACRC	unchanged	DoxvsCon_SCR	0.412013
ACRC	unchanged	DoxvsCon_shNELFE	0.193928
ACRV1	unchanged	DoxvsCon_SCR	0.233189
ACRV1	unchanged	DoxvsCon_shNELFE	2.11059
ACSBG1	unchanged	DoxvsCon_SCR	0.302856
ACSBG1	unchanged	DoxvsCon_shNELFE	2.0565
ACSBG2	unchanged	DoxvsCon_SCR	1.14067
ACSBG2	unchanged	DoxvsCon_shNELFE	0.88832
ACSF2	UP-genes	DoxvsCon_SCR	1.63402
ACSF2	UP-genes	DoxvsCon_shNELFE	0.876065
ACSF3	unchanged	DoxvsCon_SCR	-0.506575
ACSF3	unchanged	DoxvsCon_shNELFE	-0.553914
ACSL1	unchanged	DoxvsCon_SCR	0.659558
ACSL1	unchanged	DoxvsCon_shNELFE	0.579159
ACSL3	unchanged	DoxvsCon_SCR	-0.41559
ACSL3	unchanged	DoxvsCon_shNELFE	-0.897235
ACSL4	UP-genes	DoxvsCon_SCR	2.11182
ACSL4	UP-genes	DoxvsCon_shNELFE	1.94201
ACSL5	unchanged	DoxvsCon_SCR	0.756772
ACSL5	unchanged	DoxvsCon_shNELFE	0.605558
ACSL6	UP-genes	DoxvsCon_SCR	1.32431
ACSL6	UP-genes	DoxvsCon_shNELFE	1.34839
ACSM1	unchanged	DoxvsCon_SCR	-0.914111
ACSM1	unchanged	DoxvsCon_shNELFE	-0.152813
ACSM3	unchanged	DoxvsCon_SCR	0.759045
ACSM3	unchanged	DoxvsCon_shNELFE	0.283566
ACSM5	unchanged	DoxvsCon_SCR	-1.0599
ACSM5	unchanged	DoxvsCon_shNELFE	0.646108
ACSM6	unchanged	DoxvsCon_SCR	-0.96211
ACSS1	unchanged	DoxvsCon_SCR	0.394407
ACSS1	unchanged	DoxvsCon_shNELFE	-0.331822
ACSS2	unchanged	DoxvsCon_SCR	-0.385055
ACSS2	unchanged	DoxvsCon_shNELFE	-0.637924
ACSS3	UP-genes	DoxvsCon_SCR	1.83156
ACSS3	UP-genes	DoxvsCon_shNELFE	0.685735
ACTA1	unchanged	DoxvsCon_SCR	0.3294
ACTA1	unchanged	DoxvsCon_shNELFE	1.36611
ACTA2-AS1	unchanged	DoxvsCon_SCR	0.468352
ACTA2-AS1	unchanged	DoxvsCon_shNELFE	0.429928
ACTA2	UP-genes	DoxvsCon_SCR	1.38496
ACTA2	UP-genes	DoxvsCon_shNELFE	1.92301
ACTB	DOWN-genes	DoxvsCon_SCR	-0.915865
ACTB	DOWN-genes	DoxvsCon_shNELFE	-0.808614
ACTBL2	unchanged	DoxvsCon_SCR	0.526409
ACTBL2	unchanged	DoxvsCon_shNELFE	0.16788
ACTG1	DOWN-genes	DoxvsCon_SCR	-1.38234
ACTG1	DOWN-genes	DoxvsCon_shNELFE	-1.51017
ACTG1P17	unchanged	DoxvsCon_SCR	0.213674
ACTG1P17	unchanged	DoxvsCon_shNELFE	-0.0846889
ACTG1P20	unchanged	DoxvsCon_SCR	0.150531
ACTG1P20	unchanged	DoxvsCon_shNELFE	0.121569
ACTG1P4	unchanged	DoxvsCon_SCR	0.529648
ACTG1P4	unchanged	DoxvsCon_shNELFE	-0.151995
ACTL10	unchanged	DoxvsCon_SCR	-0.132337
ACTL10	unchanged	DoxvsCon_shNELFE	-1.10666
ACTL6A	unchanged	DoxvsCon_SCR	-0.326687
ACTL6A	unchanged	DoxvsCon_shNELFE	0.0182583
ACTL7B	unchanged	DoxvsCon_SCR	-0.126188
ACTL8	DOWN-genes	DoxvsCon_SCR	-4.1924
ACTL8	DOWN-genes	DoxvsCon_shNELFE	-1.40471
ACTN1-AS1	unchanged	DoxvsCon_SCR	-0.126188
ACTN1-AS1	unchanged	DoxvsCon_shNELFE	1.65416
ACTN1	unchanged	DoxvsCon_SCR	-0.298775
ACTN1	unchanged	DoxvsCon_shNELFE	-0.356513
ACTN2	unchanged	DoxvsCon_SCR	-0.00767833
ACTN2	unchanged	DoxvsCon_shNELFE	-2.93619
ACTN3	unchanged	DoxvsCon_SCR	-0.131306
ACTN3	unchanged	DoxvsCon_shNELFE	1.90343
ACTN4	unchanged	DoxvsCon_SCR	-0.241888
ACTN4	unchanged	DoxvsCon_shNELFE	-0.929512
ACTR10	unchanged	DoxvsCon_SCR	0.119735
ACTR10	unchanged	DoxvsCon_shNELFE	0.142304
ACTR1A	unchanged	DoxvsCon_SCR	-0.155548
ACTR1A	unchanged	DoxvsCon_shNELFE	-0.204436
ACTR1B	unchanged	DoxvsCon_SCR	-0.272896
ACTR1B	unchanged	DoxvsCon_shNELFE	0.105744
ACTR2	unchanged	DoxvsCon_SCR	-0.0376126
ACTR2	unchanged	DoxvsCon_shNELFE	-0.0282304
ACTR3	unchanged	DoxvsCon_SCR	0.386977
ACTR3	unchanged	DoxvsCon_shNELFE	0.290898
ACTR3B	unchanged	DoxvsCon_SCR	-0.214913
ACTR3B	unchanged	DoxvsCon_shNELFE	-0.236988
ACTR3BP5	unchanged	DoxvsCon_SCR	0.690345
ACTR3C	unchanged	DoxvsCon_SCR	-0.802386
ACTR3C	unchanged	DoxvsCon_shNELFE	-0.897235
ACTR5	unchanged	DoxvsCon_SCR	0.211691
ACTR5	unchanged	DoxvsCon_shNELFE	0.206953
ACTR6	unchanged	DoxvsCon_SCR	0.145682
ACTR6	unchanged	DoxvsCon_shNELFE	0.0172553
ACTR8	unchanged	DoxvsCon_SCR	0.661334
ACTR8	unchanged	DoxvsCon_shNELFE	0.359596
ACTRT1	unchanged	DoxvsCon_SCR	0.409122
ACTRT3	UP-genes	DoxvsCon_SCR	1.18387
ACTRT3	UP-genes	DoxvsCon_shNELFE	0.783314
ACVR1	UP-genes	DoxvsCon_SCR	0.962616
ACVR1	UP-genes	DoxvsCon_shNELFE	0.593251
ACVR1B	unchanged	DoxvsCon_SCR	-0.208355
ACVR1B	unchanged	DoxvsCon_shNELFE	-0.445322
ACVR1C	unchanged	DoxvsCon_SCR	0.8421
ACVR1C	unchanged	DoxvsCon_shNELFE	1.15913
ACVR2A	UP-genes	DoxvsCon_SCR	1.62624
ACVR2A	UP-genes	DoxvsCon_shNELFE	1.67562
ACVR2B-AS1	unchanged	DoxvsCon_SCR	-1.26415
ACVR2B-AS1	unchanged	DoxvsCon_shNELFE	0.152927
ACVR2B	unchanged	DoxvsCon_SCR	-0.260257
ACVR2B	unchanged	DoxvsCon_shNELFE	0.465449
ACVRL1	unchanged	DoxvsCon_SCR	-1.18355
ACVRL1	unchanged	DoxvsCon_shNELFE	-1.86851
ACY1	DOWN-genes	DoxvsCon_SCR	-1.44621
ACY1	DOWN-genes	DoxvsCon_shNELFE	-1.28099
ACY3	unchanged	DoxvsCon_SCR	0.658859
ACY3	unchanged	DoxvsCon_shNELFE	-0.189842
ACYP1	unchanged	DoxvsCon_SCR	-0.65778
ACYP1	unchanged	DoxvsCon_shNELFE	0.626157
ACYP2	unchanged	DoxvsCon_SCR	0.540316
ACYP2	unchanged	DoxvsCon_shNELFE	0.439727
ADA	unchanged	DoxvsCon_SCR	-0.74512
ADA	unchanged	DoxvsCon_shNELFE	0.622345
ADAL	unchanged	DoxvsCon_SCR	0.786244
ADAL	unchanged	DoxvsCon_shNELFE	0.749207
ADAM10	UP-genes	DoxvsCon_SCR	0.908369
ADAM10	UP-genes	DoxvsCon_shNELFE	0.4926
ADAM11	unchanged	DoxvsCon_SCR	-1.30843
ADAM11	unchanged	DoxvsCon_shNELFE	-0.204011
ADAM12	unchanged	DoxvsCon_SCR	0.39557
ADAM12	unchanged	DoxvsCon_shNELFE	-0.839567
ADAM15	DOWN-genes	DoxvsCon_SCR	-0.78659
ADAM15	DOWN-genes	DoxvsCon_shNELFE	-1.17287
ADAM17	unchanged	DoxvsCon_SCR	0.517241
ADAM17	unchanged	DoxvsCon_shNELFE	0.481996
ADAM18	unchanged	DoxvsCon_SCR	-1.17963
ADAM18	unchanged	DoxvsCon_shNELFE	-1.64884
ADAM19	UP-genes	DoxvsCon_SCR	2.78052
ADAM19	UP-genes	DoxvsCon_shNELFE	2.19186
ADAM1A	unchanged	DoxvsCon_SCR	-0.113628
ADAM1A	unchanged	DoxvsCon_shNELFE	-0.0465862
ADAM2	unchanged	DoxvsCon_SCR	-2.69768
ADAM2	unchanged	DoxvsCon_shNELFE	-3.7239
ADAM20	unchanged	DoxvsCon_SCR	0.698695
ADAM20	unchanged	DoxvsCon_shNELFE	0.303047
ADAM20P1	unchanged	DoxvsCon_SCR	0.311945
ADAM20P1	unchanged	DoxvsCon_shNELFE	1.4682
ADAM21	unchanged	DoxvsCon_SCR	2.24058
ADAM21	unchanged	DoxvsCon_shNELFE	3.45075
ADAM22	unchanged	DoxvsCon_SCR	-0.609627
ADAM22	unchanged	DoxvsCon_shNELFE	-0.0324309
ADAM23	UP-genes	DoxvsCon_SCR	4.04586
ADAM23	UP-genes	DoxvsCon_shNELFE	3.83662
ADAM28	unchanged	DoxvsCon_SCR	-0.0744988
ADAM28	unchanged	DoxvsCon_shNELFE	-0.624718
ADAM29	unchanged	DoxvsCon_SCR	-0.13695
ADAM29	unchanged	DoxvsCon_shNELFE	0.537358
ADAM32	unchanged	DoxvsCon_SCR	-0.213349
ADAM32	unchanged	DoxvsCon_shNELFE	-0.252808
ADAM33	unchanged	DoxvsCon_SCR	1.54646
ADAM5	unchanged	DoxvsCon_SCR	0.354127
ADAM6	unchanged	DoxvsCon_SCR	0.697172
ADAM8	unchanged	DoxvsCon_SCR	-0.17193
ADAM8	unchanged	DoxvsCon_shNELFE	-0.289307
ADAM9	UP-genes	DoxvsCon_SCR	1.85698
ADAM9	UP-genes	DoxvsCon_shNELFE	0.584763
ADAMTS1	unchanged	DoxvsCon_SCR	2.61654
ADAMTS1	unchanged	DoxvsCon_shNELFE	2.76686
ADAMTS10	unchanged	DoxvsCon_SCR	-0.934515
ADAMTS10	unchanged	DoxvsCon_shNELFE	0.445589
ADAMTS12	unchanged	DoxvsCon_SCR	-0.79885
ADAMTS12	unchanged	DoxvsCon_shNELFE	-0.543267
ADAMTS13	unchanged	DoxvsCon_SCR	0.936334
ADAMTS13	unchanged	DoxvsCon_shNELFE	0.550631
ADAMTS14	unchanged	DoxvsCon_SCR	0.655296
ADAMTS14	unchanged	DoxvsCon_shNELFE	0.443036
ADAMTS15	unchanged	DoxvsCon_SCR	-0.0631465
ADAMTS15	unchanged	DoxvsCon_shNELFE	-1.28925
ADAMTS17	unchanged	DoxvsCon_SCR	-1.53696
ADAMTS17	unchanged	DoxvsCon_shNELFE	-0.471311
ADAMTS19-AS1	unchanged	DoxvsCon_SCR	-1.39929
ADAMTS19-AS1	unchanged	DoxvsCon_shNELFE	-0.670319
ADAMTS19	unchanged	DoxvsCon_SCR	0.0315102
ADAMTS19	unchanged	DoxvsCon_shNELFE	-0.603994
ADAMTS2	unchanged	DoxvsCon_SCR	-0.585838
ADAMTS2	unchanged	DoxvsCon_shNELFE	-1.93297
ADAMTS20	unchanged	DoxvsCon_SCR	1.04418
ADAMTS20	unchanged	DoxvsCon_shNELFE	1.08303
ADAMTS3	UP-genes	DoxvsCon_SCR	1.70125
ADAMTS3	UP-genes	DoxvsCon_shNELFE	2.24624
ADAMTS4	UP-genes	DoxvsCon_SCR	1.34995
ADAMTS4	UP-genes	DoxvsCon_shNELFE	0.216191
ADAMTS6	unchanged	DoxvsCon_SCR	1.19229
ADAMTS6	unchanged	DoxvsCon_shNELFE	0.0951491
ADAMTS7	UP-genes	DoxvsCon_SCR	2.58646
ADAMTS7	UP-genes	DoxvsCon_shNELFE	3.67414
ADAMTS7P1	unchanged	DoxvsCon_SCR	-1.08158
ADAMTS7P1	unchanged	DoxvsCon_shNELFE	0.346112
ADAMTS8	unchanged	DoxvsCon_SCR	2.02988
ADAMTS8	unchanged	DoxvsCon_shNELFE	0.915816
ADAMTS9-AS1	unchanged	DoxvsCon_SCR	1.45349
ADAMTS9-AS1	unchanged	DoxvsCon_shNELFE	0.907482
ADAMTS9-AS2	unchanged	DoxvsCon_SCR	1.37764
ADAMTS9-AS2	unchanged	DoxvsCon_shNELFE	-0.13198
ADAMTS9	UP-genes	DoxvsCon_SCR	2.42507
ADAMTS9	UP-genes	DoxvsCon_shNELFE	2.16904
ADAMTSL1	unchanged	DoxvsCon_SCR	1.04454
ADAMTSL1	unchanged	DoxvsCon_shNELFE	-0.137814
ADAMTSL2	unchanged	DoxvsCon_SCR	1.18885
ADAMTSL2	unchanged	DoxvsCon_shNELFE	0.0282308
ADAMTSL3	DOWN-genes	DoxvsCon_SCR	-1.58661
ADAMTSL3	DOWN-genes	DoxvsCon_shNELFE	-0.798197
ADAMTSL4-AS1	unchanged	DoxvsCon_SCR	0.0457703
ADAMTSL4-AS1	unchanged	DoxvsCon_shNELFE	-0.00312208
ADAMTSL4	unchanged	DoxvsCon_SCR	0.258454
ADAMTSL4	unchanged	DoxvsCon_shNELFE	-0.728048
ADAMTSL5	DOWN-genes	DoxvsCon_SCR	-1.46099
ADAMTSL5	DOWN-genes	DoxvsCon_shNELFE	-1.65484
ADAP1	DOWN-genes	DoxvsCon_SCR	-1.67282
ADAP1	DOWN-genes	DoxvsCon_shNELFE	-1.423
ADAP2	unchanged	DoxvsCon_SCR	-1.05778
ADAP2	unchanged	DoxvsCon_shNELFE	-0.286638
ADAR	unchanged	DoxvsCon_SCR	-0.0374998
ADAR	unchanged	DoxvsCon_shNELFE	0.056925
ADARB1	unchanged	DoxvsCon_SCR	-0.590625
ADARB1	unchanged	DoxvsCon_shNELFE	-0.348989
ADARB2	unchanged	DoxvsCon_SCR	0.00816119
ADARB2	unchanged	DoxvsCon_shNELFE	0.8244
ADAT1	unchanged	DoxvsCon_SCR	0.131625
ADAT1	unchanged	DoxvsCon_shNELFE	0.284571
ADAT2	unchanged	DoxvsCon_SCR	-0.330463
ADAT2	unchanged	DoxvsCon_shNELFE	-0.411999
ADAT3	unchanged	DoxvsCon_SCR	-0.02319
ADAT3	unchanged	DoxvsCon_shNELFE	0.138279
ADCK1	unchanged	DoxvsCon_SCR	0.167112
ADCK1	unchanged	DoxvsCon_shNELFE	-0.125887
ADCK2	DOWN-genes	DoxvsCon_SCR	-1.92329
ADCK2	DOWN-genes	DoxvsCon_shNELFE	-1.16783
ADCK3	unchanged	DoxvsCon_SCR	-0.187218
ADCK3	unchanged	DoxvsCon_shNELFE	0.182674
ADCK4	unchanged	DoxvsCon_SCR	-0.267902
ADCK4	unchanged	DoxvsCon_shNELFE	-0.488316
ADCK5	unchanged	DoxvsCon_SCR	0.567041
ADCK5	unchanged	DoxvsCon_shNELFE	0.125504
ADCY1	DOWN-genes	DoxvsCon_SCR	-1.11832
ADCY1	DOWN-genes	DoxvsCon_shNELFE	0.0419157
ADCY10	unchanged	DoxvsCon_SCR	0.85072
ADCY10	unchanged	DoxvsCon_shNELFE	-0.380997
ADCY10P1	unchanged	DoxvsCon_SCR	0.00738848
ADCY10P1	unchanged	DoxvsCon_shNELFE	0.797176
ADCY2	unchanged	DoxvsCon_SCR	0.281051
ADCY2	unchanged	DoxvsCon_shNELFE	0.418266
ADCY3	UP-genes	DoxvsCon_SCR	1.14448
ADCY3	UP-genes	DoxvsCon_shNELFE	0.894279
ADCY4	unchanged	DoxvsCon_SCR	-1.52707
ADCY4	unchanged	DoxvsCon_shNELFE	-0.982221
ADCY5	UP-genes	DoxvsCon_SCR	4.078
ADCY5	UP-genes	DoxvsCon_shNELFE	3.39937
ADCY6	unchanged	DoxvsCon_SCR	-0.0413772
ADCY6	unchanged	DoxvsCon_shNELFE	-0.88247
ADCY7	DOWN-genes	DoxvsCon_SCR	-2.03503
ADCY7	DOWN-genes	DoxvsCon_shNELFE	-2.14056
ADCY8	unchanged	DoxvsCon_SCR	2.3775
ADCY8	unchanged	DoxvsCon_shNELFE	0.915816
ADCY9	unchanged	DoxvsCon_SCR	-0.598872
ADCY9	unchanged	DoxvsCon_shNELFE	-0.199699
ADCYAP1R1	unchanged	DoxvsCon_SCR	0.690345
ADD1	unchanged	DoxvsCon_SCR	0.39959
ADD1	unchanged	DoxvsCon_shNELFE	0.422763
ADD2	unchanged	DoxvsCon_SCR	0.255208
ADD2	unchanged	DoxvsCon_shNELFE	0.0986418
ADD3-AS1	unchanged	DoxvsCon_SCR	2.47289
ADD3-AS1	unchanged	DoxvsCon_shNELFE	0.823431
ADD3	UP-genes	DoxvsCon_SCR	1.73827
ADD3	UP-genes	DoxvsCon_shNELFE	1.5093
ADGB	unchanged	DoxvsCon_SCR	-1.71652
ADGRA1	unchanged	DoxvsCon_SCR	-1.0086
ADGRA1	unchanged	DoxvsCon_shNELFE	-1.92672
ADGRA2	UP-genes	DoxvsCon_SCR	2.27889
ADGRA2	UP-genes	DoxvsCon_shNELFE	2.38174
ADGRA3	unchanged	DoxvsCon_SCR	0.140146
ADGRA3	unchanged	DoxvsCon_shNELFE	0.620414
ADGRB1	unchanged	DoxvsCon_SCR	0.169707
ADGRB1	unchanged	DoxvsCon_shNELFE	-0.446459
ADGRB2	unchanged	DoxvsCon_SCR	-0.193381
ADGRB2	unchanged	DoxvsCon_shNELFE	-0.51398
ADGRB3	UP-genes	DoxvsCon_SCR	4.4872
ADGRB3	UP-genes	DoxvsCon_shNELFE	4.44334
ADGRD1	unchanged	DoxvsCon_SCR	0.352695
ADGRD1	unchanged	DoxvsCon_shNELFE	-1.03685
ADGRE1	unchanged	DoxvsCon_SCR	0.753315
ADGRE1	unchanged	DoxvsCon_shNELFE	-0.0151604
ADGRE2	unchanged	DoxvsCon_SCR	-1.8781
ADGRE2	unchanged	DoxvsCon_shNELFE	0.0671998
ADGRE4P	unchanged	DoxvsCon_SCR	0.452847
ADGRE4P	unchanged	DoxvsCon_shNELFE	0.879146
ADGRE5	unchanged	DoxvsCon_SCR	0.274585
ADGRE5	unchanged	DoxvsCon_shNELFE	-0.184634
ADGRF1	unchanged	DoxvsCon_SCR	1.06024
ADGRF1	unchanged	DoxvsCon_shNELFE	1.5715
ADGRF2	unchanged	DoxvsCon_SCR	0.158189
ADGRF2	unchanged	DoxvsCon_shNELFE	0.0311886
ADGRF3	unchanged	DoxvsCon_SCR	0.133257
ADGRF3	unchanged	DoxvsCon_shNELFE	1.12922
ADGRF4	DOWN-genes	DoxvsCon_SCR	-6.14948
ADGRF4	DOWN-genes	DoxvsCon_shNELFE	-6.35288
ADGRF5	unchanged	DoxvsCon_SCR	0.25262
ADGRF5	unchanged	DoxvsCon_shNELFE	1.4511
ADGRG1	DOWN-genes	DoxvsCon_SCR	-4.59156
ADGRG1	DOWN-genes	DoxvsCon_shNELFE	-5.66411
ADGRG2	unchanged	DoxvsCon_SCR	0.181742
ADGRG2	unchanged	DoxvsCon_shNELFE	1.46942
ADGRG4	unchanged	DoxvsCon_SCR	3.69583
ADGRG4	unchanged	DoxvsCon_shNELFE	1.27239
ADGRG5	unchanged	DoxvsCon_SCR	-0.96211
ADGRG5	unchanged	DoxvsCon_shNELFE	-0.139326
ADGRG6	UP-genes	DoxvsCon_SCR	2.05699
ADGRG6	UP-genes	DoxvsCon_shNELFE	1.30492
ADGRG7	unchanged	DoxvsCon_SCR	0.644425
ADGRL1	unchanged	DoxvsCon_SCR	-0.542612
ADGRL1	unchanged	DoxvsCon_shNELFE	-0.830678
ADGRL2	UP-genes	DoxvsCon_SCR	2.74015
ADGRL2	UP-genes	DoxvsCon_shNELFE	2.66866
ADGRL3	UP-genes	DoxvsCon_SCR	2.04401
ADGRL3	UP-genes	DoxvsCon_shNELFE	2.85756
ADGRL4	unchanged	DoxvsCon_SCR	1.24547
ADGRL4	unchanged	DoxvsCon_shNELFE	1.4456
ADGRV1	DOWN-genes	DoxvsCon_SCR	-1.15732
ADGRV1	DOWN-genes	DoxvsCon_shNELFE	-0.122274
ADH4	unchanged	DoxvsCon_SCR	1.19396
ADH4	unchanged	DoxvsCon_shNELFE	0.357432
ADH5	unchanged	DoxvsCon_SCR	0.610259
ADH5	unchanged	DoxvsCon_shNELFE	0.664595
ADHFE1	unchanged	DoxvsCon_SCR	0.889364
ADHFE1	unchanged	DoxvsCon_shNELFE	0.151915
ADI1	unchanged	DoxvsCon_SCR	0.280214
ADI1	unchanged	DoxvsCon_shNELFE	-0.0653755
ADIPOQ-AS1	unchanged	DoxvsCon_SCR	2.3775
ADIPOQ-AS1	unchanged	DoxvsCon_shNELFE	0.146687
ADIPOQ	unchanged	DoxvsCon_SCR	1.3477
ADIPOQ	unchanged	DoxvsCon_shNELFE	0.424814
ADIPOR1	unchanged	DoxvsCon_SCR	0.175617
ADIPOR1	unchanged	DoxvsCon_shNELFE	0.286776
ADIPOR2	UP-genes	DoxvsCon_SCR	0.944485
ADIPOR2	UP-genes	DoxvsCon_shNELFE	0.436015
ADIRF	DOWN-genes	DoxvsCon_SCR	-3.4066
ADIRF	DOWN-genes	DoxvsCon_shNELFE	-3.52986
ADK	DOWN-genes	DoxvsCon_SCR	-1.35903
ADK	DOWN-genes	DoxvsCon_shNELFE	-1.0463
ADM	unchanged	DoxvsCon_SCR	0.807219
ADM	unchanged	DoxvsCon_shNELFE	0.0856816
ADM2	unchanged	DoxvsCon_SCR	-1.06627
ADM2	unchanged	DoxvsCon_shNELFE	-0.941548
ADM5	unchanged	DoxvsCon_SCR	-0.989517
ADM5	unchanged	DoxvsCon_shNELFE	-1.69231
ADNP-AS1	unchanged	DoxvsCon_SCR	-0.124178
ADNP-AS1	unchanged	DoxvsCon_shNELFE	0.27819
ADNP	unchanged	DoxvsCon_SCR	-0.0453491
ADNP	unchanged	DoxvsCon_shNELFE	-0.0214053
ADNP2	unchanged	DoxvsCon_SCR	0.112372
ADNP2	unchanged	DoxvsCon_shNELFE	0.211611
ADO	unchanged	DoxvsCon_SCR	0.301432
ADO	unchanged	DoxvsCon_shNELFE	0.275844
ADORA1	DOWN-genes	DoxvsCon_SCR	-4.00229
ADORA1	DOWN-genes	DoxvsCon_shNELFE	-3.29371
ADORA2A-AS1	unchanged	DoxvsCon_SCR	-0.438211
ADORA2A-AS1	unchanged	DoxvsCon_shNELFE	-0.074777
ADORA2A	DOWN-genes	DoxvsCon_SCR	-4.96121
ADORA2A	DOWN-genes	DoxvsCon_shNELFE	-3.57188
ADORA2B	unchanged	DoxvsCon_SCR	-0.0763578
ADORA2B	unchanged	DoxvsCon_shNELFE	0.441241
ADORA3	unchanged	DoxvsCon_SCR	-1.42666
ADORA3	unchanged	DoxvsCon_shNELFE	0.170674
ADPGK-AS1	unchanged	DoxvsCon_SCR	0.396485
ADPGK-AS1	unchanged	DoxvsCon_shNELFE	0.622313
ADPGK	UP-genes	DoxvsCon_SCR	0.83403
ADPGK	UP-genes	DoxvsCon_shNELFE	0.711523
ADPRH	unchanged	DoxvsCon_SCR	0.322831
ADPRH	unchanged	DoxvsCon_shNELFE	0.449886
ADPRHL1	unchanged	DoxvsCon_SCR	-0.167841
ADPRHL1	unchanged	DoxvsCon_shNELFE	0.0692475
ADPRHL2	DOWN-genes	DoxvsCon_SCR	-1.04026
ADPRHL2	DOWN-genes	DoxvsCon_shNELFE	-0.932239
ADPRM	unchanged	DoxvsCon_SCR	0.18427
ADPRM	unchanged	DoxvsCon_shNELFE	0.651014
ADRA1A	unchanged	DoxvsCon_SCR	0.194555
ADRA1A	unchanged	DoxvsCon_shNELFE	0.292733
ADRA1B	unchanged	DoxvsCon_SCR	1.04833
ADRA1B	unchanged	DoxvsCon_shNELFE	-0.139379
ADRA1D	unchanged	DoxvsCon_SCR	-0.96211
ADRA1D	unchanged	DoxvsCon_shNELFE	-1.43681
ADRA2A	DOWN-genes	DoxvsCon_SCR	-3.78552
ADRA2A	DOWN-genes	DoxvsCon_shNELFE	-2.11687
ADRA2B	unchanged	DoxvsCon_SCR	-2.05834
ADRA2B	unchanged	DoxvsCon_shNELFE	-2.02522
ADRA2C	DOWN-genes	DoxvsCon_SCR	-1.59958
ADRA2C	DOWN-genes	DoxvsCon_shNELFE	-1.18596
ADRB1	unchanged	DoxvsCon_SCR	-1.11647
ADRB1	unchanged	DoxvsCon_shNELFE	-0.543777
ADRB2	unchanged	DoxvsCon_SCR	2.79387
ADRB2	unchanged	DoxvsCon_shNELFE	3.61928
ADRBK1	unchanged	DoxvsCon_SCR	-0.380942
ADRBK1	unchanged	DoxvsCon_shNELFE	-0.515556
ADRBK2	UP-genes	DoxvsCon_SCR	1.05034
ADRBK2	UP-genes	DoxvsCon_shNELFE	0.97557
ADRM1	unchanged	DoxvsCon_SCR	-0.436881
ADRM1	unchanged	DoxvsCon_shNELFE	-0.376677
ADSL	unchanged	DoxvsCon_SCR	-0.318495
ADSL	unchanged	DoxvsCon_shNELFE	-0.227971
ADSS	unchanged	DoxvsCon_SCR	0.609839
ADSS	unchanged	DoxvsCon_shNELFE	0.738741
ADSSL1	unchanged	DoxvsCon_SCR	-0.623268
ADSSL1	unchanged	DoxvsCon_shNELFE	-0.297546
ADTRP	unchanged	DoxvsCon_SCR	0.852646
AEBP1	DOWN-genes	DoxvsCon_SCR	-3.36911
AEBP1	DOWN-genes	DoxvsCon_shNELFE	-3.32924
AEBP2	unchanged	DoxvsCon_SCR	0.559528
AEBP2	unchanged	DoxvsCon_shNELFE	0.370729
AEN	unchanged	DoxvsCon_SCR	0.086285
AEN	unchanged	DoxvsCon_shNELFE	0.107952
AES	unchanged	DoxvsCon_SCR	-0.443638
AES	unchanged	DoxvsCon_shNELFE	-0.699267
AFAP1-AS1	unchanged	DoxvsCon_SCR	-0.802158
AFAP1-AS1	unchanged	DoxvsCon_shNELFE	-1.71616
AFAP1	unchanged	DoxvsCon_SCR	-0.491116
AFAP1	unchanged	DoxvsCon_shNELFE	-1.82646
AFAP1L1	unchanged	DoxvsCon_SCR	1.25666
AFAP1L1	unchanged	DoxvsCon_shNELFE	0.681877
AFAP1L2	DOWN-genes	DoxvsCon_SCR	-2.55178
AFAP1L2	DOWN-genes	DoxvsCon_shNELFE	-2.8768
AFF1	unchanged	DoxvsCon_SCR	-0.0179493
AFF1	unchanged	DoxvsCon_shNELFE	0.368675
AFF2	UP-genes	DoxvsCon_SCR	1.8745
AFF2	UP-genes	DoxvsCon_shNELFE	2.34274
AFF3	DOWN-genes	DoxvsCon_SCR	-1.88294
AFF3	DOWN-genes	DoxvsCon_shNELFE	-1.69444
AFF4	unchanged	DoxvsCon_SCR	0.172232
AFF4	unchanged	DoxvsCon_shNELFE	0.161554
AFG3L1P	unchanged	DoxvsCon_SCR	-0.62137
AFG3L1P	unchanged	DoxvsCon_shNELFE	-0.387594
AFG3L2	unchanged	DoxvsCon_SCR	0.109385
AFG3L2	unchanged	DoxvsCon_shNELFE	0.154684
AFM	unchanged	DoxvsCon_SCR	0.740043
AFM	unchanged	DoxvsCon_shNELFE	-0.478671
AFMID	unchanged	DoxvsCon_SCR	-0.897842
AFMID	unchanged	DoxvsCon_shNELFE	-0.573149
AFP	unchanged	DoxvsCon_SCR	-0.455922
AFP	unchanged	DoxvsCon_shNELFE	-0.143794
AFTPH	unchanged	DoxvsCon_SCR	-0.229047
AFTPH	unchanged	DoxvsCon_shNELFE	-0.210518
AGA	unchanged	DoxvsCon_SCR	0.483584
AGA	unchanged	DoxvsCon_shNELFE	0.206468
AGAP1-IT1	unchanged	DoxvsCon_SCR	0.403656
AGAP1-IT1	unchanged	DoxvsCon_shNELFE	-0.155405
AGAP1	DOWN-genes	DoxvsCon_SCR	-0.781758
AGAP1	DOWN-genes	DoxvsCon_shNELFE	-0.750793
AGAP11	unchanged	DoxvsCon_SCR	-1.39457
AGAP11	unchanged	DoxvsCon_shNELFE	-2.22905
AGAP2-AS1	unchanged	DoxvsCon_SCR	0.327856
AGAP2-AS1	unchanged	DoxvsCon_shNELFE	0.304267
AGAP2	unchanged	DoxvsCon_SCR	-0.620256
AGAP2	unchanged	DoxvsCon_shNELFE	-0.796106
AGAP3	unchanged	DoxvsCon_SCR	-0.30585
AGAP3	unchanged	DoxvsCon_shNELFE	-0.478772
AGAP4	unchanged	DoxvsCon_SCR	-0.214312
AGAP4	unchanged	DoxvsCon_shNELFE	0.185877
AGAP5	UP-genes	DoxvsCon_SCR	2.13332
AGAP5	UP-genes	DoxvsCon_shNELFE	2.39223
AGAP6	unchanged	DoxvsCon_SCR	-0.188867
AGAP6	unchanged	DoxvsCon_shNELFE	0.146482
AGAP7P	unchanged	DoxvsCon_SCR	-0.281634
AGAP7P	unchanged	DoxvsCon_shNELFE	-0.251298
AGAP9	unchanged	DoxvsCon_SCR	0.23227
AGAP9	unchanged	DoxvsCon_shNELFE	-0.213672
AGBL1-AS1	unchanged	DoxvsCon_SCR	0.690345
AGBL2	unchanged	DoxvsCon_SCR	0.206324
AGBL2	unchanged	DoxvsCon_shNELFE	-0.0794114
AGBL3	unchanged	DoxvsCon_SCR	0.52755
AGBL3	unchanged	DoxvsCon_shNELFE	0.364283
AGBL4	unchanged	DoxvsCon_SCR	1.02994
AGBL4	unchanged	DoxvsCon_shNELFE	0.617327
AGBL5	unchanged	DoxvsCon_SCR	0.527609
AGBL5	unchanged	DoxvsCon_shNELFE	0.579415
AGER	unchanged	DoxvsCon_SCR	0.356771
AGER	unchanged	DoxvsCon_shNELFE	0.369904
AGFG1	unchanged	DoxvsCon_SCR	0.0566934
AGFG1	unchanged	DoxvsCon_shNELFE	-0.164821
AGFG2	unchanged	DoxvsCon_SCR	-0.119124
AGFG2	unchanged	DoxvsCon_shNELFE	-0.500974
AGGF1	unchanged	DoxvsCon_SCR	0.187718
AGGF1	unchanged	DoxvsCon_shNELFE	-0.0920357
AGK	unchanged	DoxvsCon_SCR	0.154254
AGK	unchanged	DoxvsCon_shNELFE	-0.0870059
AGL	unchanged	DoxvsCon_SCR	-0.0463537
AGL	unchanged	DoxvsCon_shNELFE	0.184862
AGMAT	DOWN-genes	DoxvsCon_SCR	-1.3654
AGMAT	DOWN-genes	DoxvsCon_shNELFE	-0.806902
AGMO	unchanged	DoxvsCon_SCR	0.527898
AGMO	unchanged	DoxvsCon_shNELFE	0.0648318
AGO1	unchanged	DoxvsCon_SCR	-0.208193
AGO1	unchanged	DoxvsCon_shNELFE	0.0898836
AGO2	DOWN-genes	DoxvsCon_SCR	-0.91701
AGO2	DOWN-genes	DoxvsCon_shNELFE	-0.866606
AGO3	unchanged	DoxvsCon_SCR	0.240761
AGO3	unchanged	DoxvsCon_shNELFE	0.23235
AGO4	UP-genes	DoxvsCon_SCR	0.851514
AGO4	UP-genes	DoxvsCon_shNELFE	0.47054
AGPAT1	UP-genes	DoxvsCon_SCR	0.949745
AGPAT1	UP-genes	DoxvsCon_shNELFE	0.545667
AGPAT2	unchanged	DoxvsCon_SCR	-0.0569161
AGPAT2	unchanged	DoxvsCon_shNELFE	-0.623399
AGPAT3	DOWN-genes	DoxvsCon_SCR	-1.97974
AGPAT3	DOWN-genes	DoxvsCon_shNELFE	-1.58414
AGPAT4-IT1	unchanged	DoxvsCon_SCR	0.308913
AGPAT4-IT1	unchanged	DoxvsCon_shNELFE	-0.31625
AGPAT4	unchanged	DoxvsCon_SCR	-0.352131
AGPAT4	unchanged	DoxvsCon_shNELFE	-0.390539
AGPAT5	unchanged	DoxvsCon_SCR	0.0671483
AGPAT5	unchanged	DoxvsCon_shNELFE	-0.127473
AGPAT6	unchanged	DoxvsCon_SCR	0.594553
AGPAT6	unchanged	DoxvsCon_shNELFE	0.459882
AGPAT9	UP-genes	DoxvsCon_SCR	3.68645
AGPAT9	UP-genes	DoxvsCon_shNELFE	1.75651
AGPS	unchanged	DoxvsCon_SCR	-1.63758
AGR2	DOWN-genes	DoxvsCon_SCR	-2.81915
AGR2	DOWN-genes	DoxvsCon_shNELFE	-4.64073
AGR3	DOWN-genes	DoxvsCon_SCR	-4.14447
AGR3	DOWN-genes	DoxvsCon_shNELFE	-3.91219
AGRN	DOWN-genes	DoxvsCon_SCR	-1.34368
AGRN	DOWN-genes	DoxvsCon_shNELFE	-2.61635
AGT	unchanged	DoxvsCon_SCR	-1.44304
AGT	unchanged	DoxvsCon_shNELFE	-1.18771
AGTPBP1	unchanged	DoxvsCon_SCR	0.626028
AGTPBP1	unchanged	DoxvsCon_shNELFE	1.63712
AGTR1	unchanged	DoxvsCon_SCR	0.363322
AGTR1	unchanged	DoxvsCon_shNELFE	-0.436528
AGTR2	unchanged	DoxvsCon_SCR	1.16359
AGTRAP	unchanged	DoxvsCon_SCR	-0.053338
AGTRAP	unchanged	DoxvsCon_shNELFE	-0.631873
AHCTF1	unchanged	DoxvsCon_SCR	0.120242
AHCTF1	unchanged	DoxvsCon_shNELFE	0.464179
AHCTF1P1	unchanged	DoxvsCon_SCR	0.035349
AHCTF1P1	unchanged	DoxvsCon_shNELFE	0.676852
AHCY	DOWN-genes	DoxvsCon_SCR	-1.39696
AHCY	DOWN-genes	DoxvsCon_shNELFE	-1.25772
AHCYL1	unchanged	DoxvsCon_SCR	-0.0801947
AHCYL1	unchanged	DoxvsCon_shNELFE	0.448604
AHCYL2	unchanged	DoxvsCon_SCR	-0.640888
AHCYL2	unchanged	DoxvsCon_shNELFE	-0.596688
AHDC1	unchanged	DoxvsCon_SCR	0.115696
AHDC1	unchanged	DoxvsCon_shNELFE	-0.0879514
AHI1	unchanged	DoxvsCon_SCR	0.130391
AHI1	unchanged	DoxvsCon_shNELFE	0.321705
AHNAK	DOWN-genes	DoxvsCon_SCR	-1.81219
AHNAK	DOWN-genes	DoxvsCon_shNELFE	-3.66427
AHNAK2	unchanged	DoxvsCon_SCR	-2.40806
AHNAK2	unchanged	DoxvsCon_shNELFE	-0.895536
AHR	DOWN-genes	DoxvsCon_SCR	-1.14264
AHR	DOWN-genes	DoxvsCon_shNELFE	-1.27116
AHRR	unchanged	DoxvsCon_SCR	0.703104
AHRR	unchanged	DoxvsCon_shNELFE	0.430466
AHSA1	unchanged	DoxvsCon_SCR	-0.635686
AHSA1	unchanged	DoxvsCon_shNELFE	-0.515236
AHSA2	unchanged	DoxvsCon_SCR	0.694069
AHSA2	unchanged	DoxvsCon_shNELFE	0.595961
AHSP	unchanged	DoxvsCon_SCR	0.697172
AICDA	unchanged	DoxvsCon_SCR	0.593035
AICDA	unchanged	DoxvsCon_shNELFE	-0.226666
AIDA	unchanged	DoxvsCon_SCR	0.138698
AIDA	unchanged	DoxvsCon_shNELFE	0.243208
AIF1L	DOWN-genes	DoxvsCon_SCR	-1.78448
AIF1L	DOWN-genes	DoxvsCon_shNELFE	-2.97615
AIFM1	unchanged	DoxvsCon_SCR	-0.528733
AIFM1	unchanged	DoxvsCon_shNELFE	-0.474653
AIFM2	unchanged	DoxvsCon_SCR	-0.0455059
AIFM2	unchanged	DoxvsCon_shNELFE	-0.771716
AIFM3	unchanged	DoxvsCon_SCR	0.372895
AIFM3	unchanged	DoxvsCon_shNELFE	0.533459
AIG1	DOWN-genes	DoxvsCon_SCR	-3.25763
AIG1	DOWN-genes	DoxvsCon_shNELFE	-1.76124
AIM1	DOWN-genes	DoxvsCon_SCR	-0.868388
AIM1	DOWN-genes	DoxvsCon_shNELFE	-0.778966
AIM1L	DOWN-genes	DoxvsCon_SCR	-3.97072
AIM1L	DOWN-genes	DoxvsCon_shNELFE	-4.23304
AIM2	unchanged	DoxvsCon_SCR	0.409122
AIM2	unchanged	DoxvsCon_shNELFE	-0.666182
AIMP1	unchanged	DoxvsCon_SCR	-0.379615
AIMP1	unchanged	DoxvsCon_shNELFE	-0.491242
AIMP2	DOWN-genes	DoxvsCon_SCR	-1.1962
AIMP2	DOWN-genes	DoxvsCon_shNELFE	-1.07178
AIP	unchanged	DoxvsCon_SCR	0.422164
AIP	unchanged	DoxvsCon_shNELFE	0.146076
AIPL1	unchanged	DoxvsCon_SCR	-0.0926346
AIPL1	unchanged	DoxvsCon_shNELFE	0.179942
AIRE	unchanged	DoxvsCon_SCR	-0.13695
AIRE	unchanged	DoxvsCon_shNELFE	-0.141771
AIRN	unchanged	DoxvsCon_SCR	-0.317787
AIRN	unchanged	DoxvsCon_shNELFE	-0.669571
AJAP1	unchanged	DoxvsCon_SCR	0.402095
AJUBA	unchanged	DoxvsCon_SCR	0.109062
AJUBA	unchanged	DoxvsCon_shNELFE	-0.161462
AK1	unchanged	DoxvsCon_SCR	-0.080021
AK1	unchanged	DoxvsCon_shNELFE	0.316481
AK2	unchanged	DoxvsCon_SCR	-0.478085
AK2	unchanged	DoxvsCon_shNELFE	-0.36476
AK3	DOWN-genes	DoxvsCon_SCR	-1.3098
AK3	DOWN-genes	DoxvsCon_shNELFE	-1.11696
AK4	DOWN-genes	DoxvsCon_SCR	-1.32971
AK4	DOWN-genes	DoxvsCon_shNELFE	-0.328666
AK5	UP-genes	DoxvsCon_SCR	3.39904
AK5	UP-genes	DoxvsCon_shNELFE	2.99276
AK6	unchanged	DoxvsCon_SCR	-0.0402988
AK6	unchanged	DoxvsCon_shNELFE	-0.163543
AK7	unchanged	DoxvsCon_SCR	0.0866137
AK7	unchanged	DoxvsCon_shNELFE	-0.335034
AK8	unchanged	DoxvsCon_SCR	-0.583235
AK8	unchanged	DoxvsCon_shNELFE	-0.62415
AK9	unchanged	DoxvsCon_SCR	0.634075
AK9	unchanged	DoxvsCon_shNELFE	0.807897
AKAP1	DOWN-genes	DoxvsCon_SCR	-0.740613
AKAP1	DOWN-genes	DoxvsCon_shNELFE	-0.798428
AKAP10	unchanged	DoxvsCon_SCR	0.21785
AKAP10	unchanged	DoxvsCon_shNELFE	0.202323
AKAP11	unchanged	DoxvsCon_SCR	-0.175433
AKAP11	unchanged	DoxvsCon_shNELFE	0.00611528
AKAP12	unchanged	DoxvsCon_SCR	-0.23716
AKAP12	unchanged	DoxvsCon_shNELFE	1.12925
AKAP13	UP-genes	DoxvsCon_SCR	0.835964
AKAP13	UP-genes	DoxvsCon_shNELFE	0.824043
AKAP17A	unchanged	DoxvsCon_SCR	0.172178
AKAP17A	unchanged	DoxvsCon_shNELFE	-0.00326221
AKAP2	unchanged	DoxvsCon_SCR	1.40896
AKAP2	unchanged	DoxvsCon_shNELFE	-0.846432
AKAP3	unchanged	DoxvsCon_SCR	2.04941
AKAP3	unchanged	DoxvsCon_shNELFE	1.39903
AKAP5	DOWN-genes	DoxvsCon_SCR	-1.00393
AKAP5	DOWN-genes	DoxvsCon_shNELFE	-0.307432
AKAP6	UP-genes	DoxvsCon_SCR	3.1694
AKAP6	UP-genes	DoxvsCon_shNELFE	2.56108
AKAP7	UP-genes	DoxvsCon_SCR	2.75862
AKAP7	UP-genes	DoxvsCon_shNELFE	1.76024
AKAP8	unchanged	DoxvsCon_SCR	0.00904018
AKAP8	unchanged	DoxvsCon_shNELFE	0.053816
AKAP8L	unchanged	DoxvsCon_SCR	0.032935
AKAP8L	unchanged	DoxvsCon_shNELFE	-0.113253
AKAP9	unchanged	DoxvsCon_SCR	0.288943
AKAP9	unchanged	DoxvsCon_shNELFE	0.261566
AKIP1	unchanged	DoxvsCon_SCR	0.275916
AKIP1	unchanged	DoxvsCon_shNELFE	0.29231
AKIRIN1	unchanged	DoxvsCon_SCR	0.721493
AKIRIN1	unchanged	DoxvsCon_shNELFE	0.396324
AKIRIN2	unchanged	DoxvsCon_SCR	0.132953
AKIRIN2	unchanged	DoxvsCon_shNELFE	0.833613
AKNA	DOWN-genes	DoxvsCon_SCR	-1.29295
AKNA	DOWN-genes	DoxvsCon_shNELFE	-1.06026
AKR1A1	DOWN-genes	DoxvsCon_SCR	-2.29754
AKR1A1	DOWN-genes	DoxvsCon_shNELFE	-2.03117
AKR1B1	unchanged	DoxvsCon_SCR	1.98647
AKR1B1	unchanged	DoxvsCon_shNELFE	2.53838
AKR1B10	unchanged	DoxvsCon_SCR	0.0573485
AKR1B10	unchanged	DoxvsCon_shNELFE	-0.201375
AKR1B15	unchanged	DoxvsCon_SCR	-0.871904
AKR1B15	unchanged	DoxvsCon_shNELFE	-0.670155
AKR1C1	unchanged	DoxvsCon_SCR	1.62969
AKR1C1	unchanged	DoxvsCon_shNELFE	0.915816
AKR1C2	unchanged	DoxvsCon_SCR	-2.29454
AKR1C2	unchanged	DoxvsCon_shNELFE	-2.47828
AKR1C3	unchanged	DoxvsCon_SCR	-1.19167
AKR1D1	unchanged	DoxvsCon_SCR	-0.995262
AKR1D1	unchanged	DoxvsCon_shNELFE	0.11498
AKR1E2	UP-genes	DoxvsCon_SCR	1.63714
AKR1E2	UP-genes	DoxvsCon_shNELFE	1.93748
AKR7A2	DOWN-genes	DoxvsCon_SCR	-0.922645
AKR7A2	DOWN-genes	DoxvsCon_shNELFE	-0.377862
AKR7A2P1	unchanged	DoxvsCon_SCR	0.868506
AKR7A2P1	unchanged	DoxvsCon_shNELFE	1.15791
AKR7A3	unchanged	DoxvsCon_SCR	-0.9377
AKR7A3	unchanged	DoxvsCon_shNELFE	-0.926073
AKR7L	unchanged	DoxvsCon_SCR	-1.58663
AKR7L	unchanged	DoxvsCon_shNELFE	-0.630629
AKT1	unchanged	DoxvsCon_SCR	-0.418392
AKT1	unchanged	DoxvsCon_shNELFE	-0.491122
AKT1S1	unchanged	DoxvsCon_SCR	-0.534121
AKT1S1	unchanged	DoxvsCon_shNELFE	-0.834724
AKT2	unchanged	DoxvsCon_SCR	-0.444169
AKT2	unchanged	DoxvsCon_shNELFE	-0.525985
AKT3	unchanged	DoxvsCon_SCR	2.90989
AKT3	unchanged	DoxvsCon_shNELFE	4.82892
AKTIP	DOWN-genes	DoxvsCon_SCR	-1.92975
AKTIP	DOWN-genes	DoxvsCon_shNELFE	-1.08225
ALAD	unchanged	DoxvsCon_SCR	0.22628
ALAD	unchanged	DoxvsCon_shNELFE	0.261801
ALAS1	unchanged	DoxvsCon_SCR	-0.141157
ALAS1	unchanged	DoxvsCon_shNELFE	0.0727579
ALB	unchanged	DoxvsCon_SCR	1.10211
ALB	unchanged	DoxvsCon_shNELFE	1.44369
ALCAM	DOWN-genes	DoxvsCon_SCR	-1.87984
ALCAM	DOWN-genes	DoxvsCon_shNELFE	-1.76681
ALDH16A1	unchanged	DoxvsCon_SCR	-0.240406
ALDH16A1	unchanged	DoxvsCon_shNELFE	0.122247
ALDH18A1	unchanged	DoxvsCon_SCR	-0.158982
ALDH18A1	unchanged	DoxvsCon_shNELFE	-0.0107216
ALDH1A1	unchanged	DoxvsCon_SCR	2.72336
ALDH1A1	unchanged	DoxvsCon_shNELFE	1.15791
ALDH1A2	unchanged	DoxvsCon_SCR	0.618955
ALDH1A2	unchanged	DoxvsCon_shNELFE	1.4679
ALDH1A3	unchanged	DoxvsCon_SCR	1.24674
ALDH1A3	unchanged	DoxvsCon_shNELFE	0.673358
ALDH1B1	DOWN-genes	DoxvsCon_SCR	-1.52867
ALDH1B1	DOWN-genes	DoxvsCon_shNELFE	-1.21235
ALDH1L2	unchanged	DoxvsCon_SCR	0.676186
ALDH1L2	unchanged	DoxvsCon_shNELFE	1.59079
ALDH2	unchanged	DoxvsCon_SCR	-0.646823
ALDH2	unchanged	DoxvsCon_shNELFE	0.322704
ALDH3A2	DOWN-genes	DoxvsCon_SCR	-1.25288
ALDH3A2	DOWN-genes	DoxvsCon_shNELFE	-1.29767
ALDH3B1	unchanged	DoxvsCon_SCR	-0.69461
ALDH3B1	unchanged	DoxvsCon_shNELFE	-0.954334
ALDH3B2	DOWN-genes	DoxvsCon_SCR	-5.47275
ALDH3B2	DOWN-genes	DoxvsCon_shNELFE	-7.2013
ALDH4A1	unchanged	DoxvsCon_SCR	-1.05113
ALDH4A1	unchanged	DoxvsCon_shNELFE	-1.76613
ALDH5A1	unchanged	DoxvsCon_SCR	-0.746238
ALDH5A1	unchanged	DoxvsCon_shNELFE	-0.408151
ALDH6A1	unchanged	DoxvsCon_SCR	0.357026
ALDH6A1	unchanged	DoxvsCon_shNELFE	0.0600669
ALDH7A1	unchanged	DoxvsCon_SCR	0.174638
ALDH7A1	unchanged	DoxvsCon_shNELFE	0.17027
ALDH8A1	unchanged	DoxvsCon_SCR	0.204165
ALDH8A1	unchanged	DoxvsCon_shNELFE	0.246168
ALDH9A1	unchanged	DoxvsCon_SCR	0.231536
ALDH9A1	unchanged	DoxvsCon_shNELFE	0.205816
ALDOA	DOWN-genes	DoxvsCon_SCR	-1.15158
ALDOA	DOWN-genes	DoxvsCon_shNELFE	-1.07079
ALDOB	unchanged	DoxvsCon_SCR	2.19051
ALDOB	unchanged	DoxvsCon_shNELFE	0.860628
ALDOC	unchanged	DoxvsCon_SCR	-0.657846
ALDOC	unchanged	DoxvsCon_shNELFE	0.148639
ALG1	unchanged	DoxvsCon_SCR	0.39354
ALG1	unchanged	DoxvsCon_shNELFE	0.0558494
ALG10	unchanged	DoxvsCon_SCR	-0.253696
ALG10	unchanged	DoxvsCon_shNELFE	0.141824
ALG10B	unchanged	DoxvsCon_SCR	0.0782926
ALG10B	unchanged	DoxvsCon_shNELFE	0.291179
ALG11	unchanged	DoxvsCon_SCR	0.223966
ALG11	unchanged	DoxvsCon_shNELFE	0.0280559
ALG12	unchanged	DoxvsCon_SCR	-0.157443
ALG12	unchanged	DoxvsCon_shNELFE	-0.310633
ALG13	unchanged	DoxvsCon_SCR	0.365443
ALG13	unchanged	DoxvsCon_shNELFE	0.272374
ALG14	unchanged	DoxvsCon_SCR	-0.0887089
ALG14	unchanged	DoxvsCon_shNELFE	0.367771
ALG1L	unchanged	DoxvsCon_SCR	-0.815486
ALG1L	unchanged	DoxvsCon_shNELFE	-0.696609
ALG1L2	unchanged	DoxvsCon_SCR	-1.30849
ALG1L2	unchanged	DoxvsCon_shNELFE	0.685183
ALG1L9P	unchanged	DoxvsCon_SCR	0.77419
ALG1L9P	unchanged	DoxvsCon_shNELFE	0.4991
ALG2	unchanged	DoxvsCon_SCR	0.228315
ALG2	unchanged	DoxvsCon_shNELFE	0.129528
ALG3	unchanged	DoxvsCon_SCR	0.0484938
ALG3	unchanged	DoxvsCon_shNELFE	-0.0629746
ALG5	unchanged	DoxvsCon_SCR	0.204359
ALG5	unchanged	DoxvsCon_shNELFE	0.148685
ALG6	unchanged	DoxvsCon_SCR	0.625402
ALG6	unchanged	DoxvsCon_shNELFE	0.476162
ALG8	unchanged	DoxvsCon_SCR	-0.328486
ALG8	unchanged	DoxvsCon_shNELFE	-0.505674
ALG9	unchanged	DoxvsCon_SCR	0.0829277
ALG9	unchanged	DoxvsCon_shNELFE	0.370458
ALK	unchanged	DoxvsCon_SCR	2.752
ALK	unchanged	DoxvsCon_shNELFE	1.57875
ALKBH1	unchanged	DoxvsCon_SCR	0.205527
ALKBH1	unchanged	DoxvsCon_shNELFE	0.345601
ALKBH2	DOWN-genes	DoxvsCon_SCR	-1.39938
ALKBH2	DOWN-genes	DoxvsCon_shNELFE	-0.823484
ALKBH3	unchanged	DoxvsCon_SCR	-0.0417924
ALKBH3	unchanged	DoxvsCon_shNELFE	0.125196
ALKBH4	unchanged	DoxvsCon_SCR	-0.279244
ALKBH4	unchanged	DoxvsCon_shNELFE	0.0945696
ALKBH5	unchanged	DoxvsCon_SCR	-0.278232
ALKBH5	unchanged	DoxvsCon_shNELFE	-0.0361706
ALKBH6	unchanged	DoxvsCon_SCR	-0.618271
ALKBH6	unchanged	DoxvsCon_shNELFE	-0.357828
ALKBH7	unchanged	DoxvsCon_SCR	0.240287
ALKBH7	unchanged	DoxvsCon_shNELFE	0.0438068
ALKBH8	unchanged	DoxvsCon_SCR	0.429787
ALKBH8	unchanged	DoxvsCon_shNELFE	0.403697
ALMS1-IT1	unchanged	DoxvsCon_SCR	0.0702756
ALMS1-IT1	unchanged	DoxvsCon_shNELFE	-0.618798
ALMS1	unchanged	DoxvsCon_SCR	-0.212991
ALMS1	unchanged	DoxvsCon_shNELFE	-0.0988959
ALMS1P	UP-genes	DoxvsCon_SCR	2.48905
ALMS1P	UP-genes	DoxvsCon_shNELFE	-0.0944502
ALOX12-AS1	unchanged	DoxvsCon_SCR	1.71308
ALOX12-AS1	unchanged	DoxvsCon_shNELFE	-0.362048
ALOX12	unchanged	DoxvsCon_SCR	1.51479
ALOX12B	unchanged	DoxvsCon_SCR	-1.469
ALOX12B	unchanged	DoxvsCon_shNELFE	0.0322732
ALOX12P2	DOWN-genes	DoxvsCon_SCR	-1.35342
ALOX12P2	DOWN-genes	DoxvsCon_shNELFE	-1.67236
ALOX15	DOWN-genes	DoxvsCon_SCR	-2.89056
ALOX15	DOWN-genes	DoxvsCon_shNELFE	-3.01126
ALOX15P1	unchanged	DoxvsCon_SCR	-1.74524
ALOX15P1	unchanged	DoxvsCon_shNELFE	-2.53005
ALOX5	unchanged	DoxvsCon_SCR	-2.80942
ALOX5	unchanged	DoxvsCon_shNELFE	-1.71906
ALOX5AP	unchanged	DoxvsCon_SCR	-2.03435
ALOX5AP	unchanged	DoxvsCon_shNELFE	-0.134964
ALOXE3	DOWN-genes	DoxvsCon_SCR	-2.44148
ALOXE3	DOWN-genes	DoxvsCon_shNELFE	-2.63774
ALPK1	unchanged	DoxvsCon_SCR	0.509599
ALPK1	unchanged	DoxvsCon_shNELFE	0.626265
ALPK2	unchanged	DoxvsCon_SCR	-0.96211
ALPK2	unchanged	DoxvsCon_shNELFE	-1.43466
ALPK3	unchanged	DoxvsCon_SCR	0.565374
ALPK3	unchanged	DoxvsCon_shNELFE	0.110079
ALPL	unchanged	DoxvsCon_SCR	-0.611213
ALPP	unchanged	DoxvsCon_SCR	0.654548
ALPP	unchanged	DoxvsCon_shNELFE	1.43186
ALPPL2	unchanged	DoxvsCon_SCR	1.66377
ALPPL2	unchanged	DoxvsCon_shNELFE	0.583791
ALS2	unchanged	DoxvsCon_SCR	-0.144099
ALS2	unchanged	DoxvsCon_shNELFE	0.187961
ALS2CL	unchanged	DoxvsCon_SCR	-1.03278
ALS2CL	unchanged	DoxvsCon_shNELFE	-1.64695
ALS2CR11	unchanged	DoxvsCon_SCR	-0.794102
ALS2CR11	unchanged	DoxvsCon_shNELFE	0.374997
ALS2CR12	unchanged	DoxvsCon_SCR	0.790621
ALS2CR12	unchanged	DoxvsCon_shNELFE	-0.645527
ALX3	unchanged	DoxvsCon_SCR	0.33177
ALX3	unchanged	DoxvsCon_shNELFE	-0.13905
ALX4	unchanged	DoxvsCon_SCR	-3.58439
ALX4	unchanged	DoxvsCon_shNELFE	-2.58955
ALYREF	DOWN-genes	DoxvsCon_SCR	-0.823009
ALYREF	DOWN-genes	DoxvsCon_shNELFE	-0.289751
AMACR	unchanged	DoxvsCon_SCR	0.432005
AMACR	unchanged	DoxvsCon_shNELFE	0.149174
AMBN	unchanged	DoxvsCon_SCR	0.175279
AMBN	unchanged	DoxvsCon_shNELFE	1.15791
AMBP	unchanged	DoxvsCon_SCR	-2.64797
AMBP	unchanged	DoxvsCon_shNELFE	-1.14774
AMBRA1	unchanged	DoxvsCon_SCR	0.644613
AMBRA1	unchanged	DoxvsCon_shNELFE	0.566914
AMD1	DOWN-genes	DoxvsCon_SCR	-1.0271
AMD1	DOWN-genes	DoxvsCon_shNELFE	-0.892219
AMDHD1	unchanged	DoxvsCon_SCR	-1.0085
AMDHD1	unchanged	DoxvsCon_shNELFE	-0.0755872
AMDHD2	unchanged	DoxvsCon_SCR	-0.25905
AMDHD2	unchanged	DoxvsCon_shNELFE	-0.893134
AMER1	unchanged	DoxvsCon_SCR	-0.492207
AMER1	unchanged	DoxvsCon_shNELFE	-0.594679
AMER2	unchanged	DoxvsCon_SCR	0.424561
AMER2	unchanged	DoxvsCon_shNELFE	0.374594
AMER3	unchanged	DoxvsCon_SCR	0.842499
AMER3	unchanged	DoxvsCon_shNELFE	0.843442
AMFR	unchanged	DoxvsCon_SCR	-0.204828
AMFR	unchanged	DoxvsCon_shNELFE	-0.146219
AMH	unchanged	DoxvsCon_SCR	-0.464211
AMH	unchanged	DoxvsCon_shNELFE	-0.601704
AMHR2	unchanged	DoxvsCon_SCR	-1.44318
AMHR2	unchanged	DoxvsCon_shNELFE	-0.911905
AMIGO1	unchanged	DoxvsCon_SCR	0.108822
AMIGO1	unchanged	DoxvsCon_shNELFE	0.385247
AMIGO2	DOWN-genes	DoxvsCon_SCR	-3.38274
AMIGO2	DOWN-genes	DoxvsCon_shNELFE	-1.9006
AMIGO3	unchanged	DoxvsCon_SCR	0.20649
AMIGO3	unchanged	DoxvsCon_shNELFE	0.495898
AMMECR1	UP-genes	DoxvsCon_SCR	1.4877
AMMECR1	UP-genes	DoxvsCon_shNELFE	1.06054
AMMECR1L	unchanged	DoxvsCon_SCR	0.138113
AMMECR1L	unchanged	DoxvsCon_shNELFE	-0.117144
AMN1	unchanged	DoxvsCon_SCR	0.553032
AMN1	unchanged	DoxvsCon_shNELFE	0.770163
AMOT	UP-genes	DoxvsCon_SCR	2.53966
AMOT	UP-genes	DoxvsCon_shNELFE	2.52832
AMOTL1	UP-genes	DoxvsCon_SCR	1.17609
AMOTL1	UP-genes	DoxvsCon_shNELFE	0.856381
AMOTL2	UP-genes	DoxvsCon_SCR	1.00493
AMOTL2	UP-genes	DoxvsCon_shNELFE	0.678392
AMPD1	unchanged	DoxvsCon_SCR	1.25666
AMPD1	unchanged	DoxvsCon_shNELFE	0.545147
AMPD2	unchanged	DoxvsCon_SCR	0.196543
AMPD2	unchanged	DoxvsCon_shNELFE	0.187071
AMPD3	unchanged	DoxvsCon_SCR	0.679876
AMPD3	unchanged	DoxvsCon_shNELFE	0.76196
AMPH	UP-genes	DoxvsCon_SCR	3.08346
AMPH	UP-genes	DoxvsCon_shNELFE	2.67942
AMT	unchanged	DoxvsCon_SCR	-0.580474
AMT	unchanged	DoxvsCon_shNELFE	-0.482541
AMTN	unchanged	DoxvsCon_SCR	0.912665
AMTN	unchanged	DoxvsCon_shNELFE	1.49569
AMY1A	unchanged	DoxvsCon_SCR	1.16611
AMY2B	unchanged	DoxvsCon_SCR	1.46952
AMY2B	unchanged	DoxvsCon_shNELFE	0.673804
AMZ1	DOWN-genes	DoxvsCon_SCR	-5.17618
AMZ1	DOWN-genes	DoxvsCon_shNELFE	-5.87049
AMZ2	unchanged	DoxvsCon_SCR	0.307161
AMZ2	unchanged	DoxvsCon_shNELFE	0.58136
AMZ2P1	UP-genes	DoxvsCon_SCR	1.06655
AMZ2P1	UP-genes	DoxvsCon_shNELFE	0.953385
ANAPC1	unchanged	DoxvsCon_SCR	-0.413402
ANAPC1	unchanged	DoxvsCon_shNELFE	-0.199062
ANAPC10	unchanged	DoxvsCon_SCR	0.0390821
ANAPC10	unchanged	DoxvsCon_shNELFE	0.15929
ANAPC11	unchanged	DoxvsCon_SCR	-0.204717
ANAPC11	unchanged	DoxvsCon_shNELFE	0.101617
ANAPC13	unchanged	DoxvsCon_SCR	0.397389
ANAPC13	unchanged	DoxvsCon_shNELFE	0.316615
ANAPC15	unchanged	DoxvsCon_SCR	-0.0477586
ANAPC15	unchanged	DoxvsCon_shNELFE	0.325486
ANAPC16	unchanged	DoxvsCon_SCR	-0.0511763
ANAPC16	unchanged	DoxvsCon_shNELFE	-0.0880856
ANAPC1P1	unchanged	DoxvsCon_SCR	0.618955
ANAPC1P1	unchanged	DoxvsCon_shNELFE	0.709522
ANAPC2	unchanged	DoxvsCon_SCR	0.0927142
ANAPC2	unchanged	DoxvsCon_shNELFE	-0.114363
ANAPC4	unchanged	DoxvsCon_SCR	-0.2372
ANAPC4	unchanged	DoxvsCon_shNELFE	0.0628436
ANAPC5	unchanged	DoxvsCon_SCR	-0.460904
ANAPC5	unchanged	DoxvsCon_shNELFE	-0.0671363
ANAPC7	DOWN-genes	DoxvsCon_SCR	-1.09616
ANAPC7	DOWN-genes	DoxvsCon_shNELFE	-0.489443
ANG	unchanged	DoxvsCon_SCR	1.33982
ANG	unchanged	DoxvsCon_shNELFE	0.820832
ANGEL1	DOWN-genes	DoxvsCon_SCR	-1.21051
ANGEL1	DOWN-genes	DoxvsCon_shNELFE	-1.03947
ANGEL2	unchanged	DoxvsCon_SCR	0.318062
ANGEL2	unchanged	DoxvsCon_shNELFE	0.105086
ANGPT1	unchanged	DoxvsCon_SCR	0.784059
ANGPT1	unchanged	DoxvsCon_shNELFE	1.78297
ANGPT2	UP-genes	DoxvsCon_SCR	1.90158
ANGPT2	UP-genes	DoxvsCon_shNELFE	1.67728
ANGPT4	unchanged	DoxvsCon_SCR	-1.75995
ANGPT4	unchanged	DoxvsCon_shNELFE	-1.13147
ANGPTL1	unchanged	DoxvsCon_SCR	3.39066
ANGPTL1	unchanged	DoxvsCon_shNELFE	3.54879
ANGPTL2	unchanged	DoxvsCon_SCR	0.690345
ANGPTL2	unchanged	DoxvsCon_shNELFE	-0.967867
ANGPTL4	unchanged	DoxvsCon_SCR	-0.834639
ANGPTL4	unchanged	DoxvsCon_shNELFE	-0.337031
ANGPTL6	unchanged	DoxvsCon_SCR	1.47459
ANGPTL6	unchanged	DoxvsCon_shNELFE	0.550182
ANGPTL7	UP-genes	DoxvsCon_SCR	6.22205
ANGPTL7	UP-genes	DoxvsCon_shNELFE	5.5654
ANK1	unchanged	DoxvsCon_SCR	-0.349764
ANK1	unchanged	DoxvsCon_shNELFE	-0.33126
ANK2	unchanged	DoxvsCon_SCR	-0.314437
ANK2	unchanged	DoxvsCon_shNELFE	0.531996
ANK3	UP-genes	DoxvsCon_SCR	1.26294
ANK3	UP-genes	DoxvsCon_shNELFE	1.12784
ANKAR	unchanged	DoxvsCon_SCR	0.453861
ANKAR	unchanged	DoxvsCon_shNELFE	0.947623
ANKDD1A	unchanged	DoxvsCon_SCR	1.45883
ANKDD1A	unchanged	DoxvsCon_shNELFE	0.928114
ANKDD1B	unchanged	DoxvsCon_SCR	-0.192966
ANKDD1B	unchanged	DoxvsCon_shNELFE	-1.26754
ANKEF1	unchanged	DoxvsCon_SCR	0.49736
ANKEF1	unchanged	DoxvsCon_shNELFE	-0.388477
ANKFN1	unchanged	DoxvsCon_SCR	1.45349
ANKFN1	unchanged	DoxvsCon_shNELFE	-1.18771
ANKFY1	unchanged	DoxvsCon_SCR	-0.160351
ANKFY1	unchanged	DoxvsCon_shNELFE	-0.113147
ANKH	unchanged	DoxvsCon_SCR	0.648287
ANKH	unchanged	DoxvsCon_shNELFE	1.35271
ANKHD1-EIF4EBP3	unchanged	DoxvsCon_SCR	-0.496078
ANKHD1-EIF4EBP3	unchanged	DoxvsCon_shNELFE	0.00780669
ANKHD1	unchanged	DoxvsCon_SCR	-0.0842815
ANKHD1	unchanged	DoxvsCon_shNELFE	-0.24538
ANKIB1	unchanged	DoxvsCon_SCR	0.595284
ANKIB1	unchanged	DoxvsCon_shNELFE	0.346892
ANKK1	unchanged	DoxvsCon_SCR	0.662116
ANKK1	unchanged	DoxvsCon_shNELFE	0.384551
ANKLE1	unchanged	DoxvsCon_SCR	0.306864
ANKLE1	unchanged	DoxvsCon_shNELFE	0.343
ANKLE2	unchanged	DoxvsCon_SCR	-0.217884
ANKLE2	unchanged	DoxvsCon_shNELFE	-0.233923
ANKMY1	unchanged	DoxvsCon_SCR	-0.61099
ANKMY1	unchanged	DoxvsCon_shNELFE	-1.12295
ANKMY2	UP-genes	DoxvsCon_SCR	1.51391
ANKMY2	UP-genes	DoxvsCon_shNELFE	1.26897
ANKRA2	unchanged	DoxvsCon_SCR	0.786924
ANKRA2	unchanged	DoxvsCon_shNELFE	0.845327
ANKRD1	DOWN-genes	DoxvsCon_SCR	-6.96864
ANKRD1	DOWN-genes	DoxvsCon_shNELFE	-4.5472
ANKRD10	unchanged	DoxvsCon_SCR	0.671874
ANKRD10	unchanged	DoxvsCon_shNELFE	0.260109
ANKRD11	unchanged	DoxvsCon_SCR	0.236832
ANKRD11	unchanged	DoxvsCon_shNELFE	0.224767
ANKRD12	unchanged	DoxvsCon_SCR	0.273978
ANKRD12	unchanged	DoxvsCon_shNELFE	0.315748
ANKRD13A	unchanged	DoxvsCon_SCR	0.693554
ANKRD13A	unchanged	DoxvsCon_shNELFE	0.589379
ANKRD13B	DOWN-genes	DoxvsCon_SCR	-1.20215
ANKRD13B	DOWN-genes	DoxvsCon_shNELFE	-0.370769
ANKRD13C	unchanged	DoxvsCon_SCR	0.225369
ANKRD13C	unchanged	DoxvsCon_shNELFE	0.0625211
ANKRD13D	unchanged	DoxvsCon_SCR	-0.209331
ANKRD13D	unchanged	DoxvsCon_shNELFE	-0.516514
ANKRD16	unchanged	DoxvsCon_SCR	-0.307236
ANKRD16	unchanged	DoxvsCon_shNELFE	-0.152261
ANKRD17	unchanged	DoxvsCon_SCR	0.329228
ANKRD17	unchanged	DoxvsCon_shNELFE	0.277049
ANKRD18A	unchanged	DoxvsCon_SCR	-0.796057
ANKRD18A	unchanged	DoxvsCon_shNELFE	-0.331913
ANKRD18B	unchanged	DoxvsCon_SCR	-0.114418
ANKRD18B	unchanged	DoxvsCon_shNELFE	-0.448572
ANKRD18DP	unchanged	DoxvsCon_SCR	2.2775
ANKRD18DP	unchanged	DoxvsCon_shNELFE	2.06959
ANKRD19P	unchanged	DoxvsCon_SCR	-0.690127
ANKRD19P	unchanged	DoxvsCon_shNELFE	-1.02336
ANKRD2	unchanged	DoxvsCon_SCR	-2.64024
ANKRD2	unchanged	DoxvsCon_shNELFE	-2.08703
ANKRD20A11P	unchanged	DoxvsCon_SCR	0.571515
ANKRD20A11P	unchanged	DoxvsCon_shNELFE	0.996675
ANKRD20A12P	unchanged	DoxvsCon_SCR	1.06976
ANKRD20A12P	unchanged	DoxvsCon_shNELFE	0.213679
ANKRD20A19P	unchanged	DoxvsCon_SCR	1.36345
ANKRD20A19P	unchanged	DoxvsCon_shNELFE	1.46396
ANKRD20A3	unchanged	DoxvsCon_SCR	0.841667
ANKRD20A3	unchanged	DoxvsCon_shNELFE	0.37704
ANKRD20A4	unchanged	DoxvsCon_SCR	-1.08189
ANKRD20A4	unchanged	DoxvsCon_shNELFE	1.8184
ANKRD20A5P	unchanged	DoxvsCon_SCR	0.496749
ANKRD20A5P	unchanged	DoxvsCon_shNELFE	0.165925
ANKRD20A8P	unchanged	DoxvsCon_SCR	0.242517
ANKRD20A8P	unchanged	DoxvsCon_shNELFE	1.21387
ANKRD20A9P	unchanged	DoxvsCon_SCR	0.48837
ANKRD20A9P	unchanged	DoxvsCon_shNELFE	0.434405
ANKRD22	DOWN-genes	DoxvsCon_SCR	-3.9881
ANKRD22	DOWN-genes	DoxvsCon_shNELFE	-4.08072
ANKRD23	unchanged	DoxvsCon_SCR	-0.692905
ANKRD23	unchanged	DoxvsCon_shNELFE	-0.329529
ANKRD24	unchanged	DoxvsCon_SCR	0.697004
ANKRD24	unchanged	DoxvsCon_shNELFE	0.9774
ANKRD26	unchanged	DoxvsCon_SCR	0.332031
ANKRD26	unchanged	DoxvsCon_shNELFE	0.261112
ANKRD26P1	unchanged	DoxvsCon_SCR	-2.05896
ANKRD26P1	unchanged	DoxvsCon_shNELFE	-0.42821
ANKRD26P3	unchanged	DoxvsCon_SCR	2.8607
ANKRD26P3	unchanged	DoxvsCon_shNELFE	3.35309
ANKRD27	unchanged	DoxvsCon_SCR	-0.515846
ANKRD27	unchanged	DoxvsCon_shNELFE	-0.689356
ANKRD28	UP-genes	DoxvsCon_SCR	0.948773
ANKRD28	UP-genes	DoxvsCon_shNELFE	0.743716
ANKRD29	unchanged	DoxvsCon_SCR	-1.56553
ANKRD29	unchanged	DoxvsCon_shNELFE	-0.288863
ANKRD30A	unchanged	DoxvsCon_SCR	1.48079
ANKRD30A	unchanged	DoxvsCon_shNELFE	0.316795
ANKRD30B	unchanged	DoxvsCon_SCR	-1.98119
ANKRD30B	unchanged	DoxvsCon_shNELFE	-2.89111
ANKRD30BL	UP-genes	DoxvsCon_SCR	2.99726
ANKRD30BL	UP-genes	DoxvsCon_shNELFE	3.1326
ANKRD30BP2	UP-genes	DoxvsCon_SCR	2.31377
ANKRD30BP2	UP-genes	DoxvsCon_shNELFE	1.88606
ANKRD31	unchanged	DoxvsCon_SCR	-0.552631
ANKRD31	unchanged	DoxvsCon_shNELFE	-0.424679
ANKRD32	unchanged	DoxvsCon_SCR	0.647028
ANKRD32	unchanged	DoxvsCon_shNELFE	0.778137
ANKRD33B	unchanged	DoxvsCon_SCR	0.0344467
ANKRD33B	unchanged	DoxvsCon_shNELFE	-0.721078
ANKRD34A	DOWN-genes	DoxvsCon_SCR	-1.09815
ANKRD34A	DOWN-genes	DoxvsCon_shNELFE	-1.07795
ANKRD34B	UP-genes	DoxvsCon_SCR	1.63558
ANKRD34B	UP-genes	DoxvsCon_shNELFE	1.19767
ANKRD34C	unchanged	DoxvsCon_SCR	2.533
ANKRD34C	unchanged	DoxvsCon_shNELFE	1.5789
ANKRD35	unchanged	DoxvsCon_SCR	-3.18453
ANKRD35	unchanged	DoxvsCon_shNELFE	-1.66557
ANKRD36	unchanged	DoxvsCon_SCR	0.0153969
ANKRD36	unchanged	DoxvsCon_shNELFE	0.00105867
ANKRD36B	unchanged	DoxvsCon_SCR	-0.065633
ANKRD36B	unchanged	DoxvsCon_shNELFE	0.0331812
ANKRD36BP1	unchanged	DoxvsCon_SCR	1.88863
ANKRD36BP1	unchanged	DoxvsCon_shNELFE	0.145993
ANKRD36BP2	unchanged	DoxvsCon_SCR	0.85072
ANKRD36BP2	unchanged	DoxvsCon_shNELFE	-0.142326
ANKRD36C	unchanged	DoxvsCon_SCR	-0.0513566
ANKRD36C	unchanged	DoxvsCon_shNELFE	0.166719
ANKRD37	unchanged	DoxvsCon_SCR	0.908435
ANKRD37	unchanged	DoxvsCon_shNELFE	0.639092
ANKRD39	unchanged	DoxvsCon_SCR	-0.841504
ANKRD39	unchanged	DoxvsCon_shNELFE	-0.667986
ANKRD40	unchanged	DoxvsCon_SCR	0.00145387
ANKRD40	unchanged	DoxvsCon_shNELFE	-0.236335
ANKRD42	unchanged	DoxvsCon_SCR	0.480524
ANKRD42	unchanged	DoxvsCon_shNELFE	0.0978573
ANKRD44-IT1	unchanged	DoxvsCon_SCR	1.14997
ANKRD44-IT1	unchanged	DoxvsCon_shNELFE	1.86618
ANKRD44	UP-genes	DoxvsCon_SCR	2.68179
ANKRD44	UP-genes	DoxvsCon_shNELFE	1.79581
ANKRD45	unchanged	DoxvsCon_SCR	0.635195
ANKRD45	unchanged	DoxvsCon_shNELFE	2.33826
ANKRD46	unchanged	DoxvsCon_SCR	0.0759622
ANKRD46	unchanged	DoxvsCon_shNELFE	0.366183
ANKRD49	unchanged	DoxvsCon_SCR	0.0575008
ANKRD49	unchanged	DoxvsCon_shNELFE	0.0776367
ANKRD50	UP-genes	DoxvsCon_SCR	1.34895
ANKRD50	UP-genes	DoxvsCon_shNELFE	0.559282
ANKRD52	unchanged	DoxvsCon_SCR	0.131831
ANKRD52	unchanged	DoxvsCon_shNELFE	0.115431
ANKRD53	unchanged	DoxvsCon_SCR	1.36851
ANKRD53	unchanged	DoxvsCon_shNELFE	1.65412
ANKRD54	unchanged	DoxvsCon_SCR	0.425723
ANKRD54	unchanged	DoxvsCon_shNELFE	0.395877
ANKRD6	UP-genes	DoxvsCon_SCR	1.09251
ANKRD6	UP-genes	DoxvsCon_shNELFE	1.24047
ANKRD60	unchanged	DoxvsCon_SCR	0.0445141
ANKRD60	unchanged	DoxvsCon_shNELFE	-0.308357
ANKRD61	unchanged	DoxvsCon_SCR	0.9057
ANKRD61	unchanged	DoxvsCon_shNELFE	-0.359835
ANKRD62	unchanged	DoxvsCon_SCR	0.567273
ANKRD62	unchanged	DoxvsCon_shNELFE	1.03525
ANKRD63	unchanged	DoxvsCon_SCR	-1.15033
ANKRD63	unchanged	DoxvsCon_shNELFE	-0.418441
ANKRD65	unchanged	DoxvsCon_SCR	-0.584211
ANKRD65	unchanged	DoxvsCon_shNELFE	0.526752
ANKRD7	unchanged	DoxvsCon_SCR	1.25401
ANKRD7	unchanged	DoxvsCon_shNELFE	2.69829
ANKRD9	unchanged	DoxvsCon_SCR	-0.714894
ANKRD9	unchanged	DoxvsCon_shNELFE	-0.49501
ANKS1A	unchanged	DoxvsCon_SCR	0.0736722
ANKS1A	unchanged	DoxvsCon_shNELFE	-0.0526091
ANKS1B	unchanged	DoxvsCon_SCR	0.0920931
ANKS1B	unchanged	DoxvsCon_shNELFE	2.08162
ANKS3	unchanged	DoxvsCon_SCR	-0.302756
ANKS3	unchanged	DoxvsCon_shNELFE	-0.408216
ANKS4B	unchanged	DoxvsCon_SCR	-0.0180872
ANKS4B	unchanged	DoxvsCon_shNELFE	0.519664
ANKS6	UP-genes	DoxvsCon_SCR	0.888304
ANKS6	UP-genes	DoxvsCon_shNELFE	0.636442
ANKUB1	unchanged	DoxvsCon_SCR	0.178158
ANKZF1	unchanged	DoxvsCon_SCR	0.375363
ANKZF1	unchanged	DoxvsCon_shNELFE	0.501438
ANLN	unchanged	DoxvsCon_SCR	-0.131602
ANLN	unchanged	DoxvsCon_shNELFE	0.565683
ANO1	unchanged	DoxvsCon_SCR	-2.32268
ANO1	unchanged	DoxvsCon_shNELFE	-1.6423
ANO10	unchanged	DoxvsCon_SCR	0.738931
ANO10	unchanged	DoxvsCon_shNELFE	-0.0224201
ANO2	unchanged	DoxvsCon_SCR	-2.51176
ANO2	unchanged	DoxvsCon_shNELFE	-2.12178
ANO3	unchanged	DoxvsCon_SCR	0.894225
ANO3	unchanged	DoxvsCon_shNELFE	-0.776831
ANO4	unchanged	DoxvsCon_SCR	1.19802
ANO4	unchanged	DoxvsCon_shNELFE	1.28641
ANO5	unchanged	DoxvsCon_SCR	0.620598
ANO5	unchanged	DoxvsCon_shNELFE	0.672344
ANO6	unchanged	DoxvsCon_SCR	0.515116
ANO6	unchanged	DoxvsCon_shNELFE	0.511483
ANO7	unchanged	DoxvsCon_SCR	-1.12359
ANO7	unchanged	DoxvsCon_shNELFE	-1.27004
ANO8	unchanged	DoxvsCon_SCR	-1.05353
ANO8	unchanged	DoxvsCon_shNELFE	-1.80226
ANO9	unchanged	DoxvsCon_SCR	-0.953957
ANO9	unchanged	DoxvsCon_shNELFE	-2.29803
ANOS1	UP-genes	DoxvsCon_SCR	1.43259
ANOS1	UP-genes	DoxvsCon_shNELFE	1.47429
ANP32A-IT1	unchanged	DoxvsCon_SCR	0.844082
ANP32A-IT1	unchanged	DoxvsCon_shNELFE	0.957341
ANP32A	unchanged	DoxvsCon_SCR	-0.486062
ANP32A	unchanged	DoxvsCon_shNELFE	-0.520673
ANP32B	unchanged	DoxvsCon_SCR	-0.514317
ANP32B	unchanged	DoxvsCon_shNELFE	-0.423566
ANP32C	unchanged	DoxvsCon_SCR	0.556748
ANP32C	unchanged	DoxvsCon_shNELFE	0.360311
ANP32E	unchanged	DoxvsCon_SCR	-0.508091
ANP32E	unchanged	DoxvsCon_shNELFE	0.0189868
ANPEP	unchanged	DoxvsCon_SCR	-0.557605
ANPEP	unchanged	DoxvsCon_shNELFE	0.316795
ANTXR1	UP-genes	DoxvsCon_SCR	0.885748
ANTXR1	UP-genes	DoxvsCon_shNELFE	0.722857
ANTXR2	UP-genes	DoxvsCon_SCR	2.98331
ANTXR2	UP-genes	DoxvsCon_shNELFE	2.84738
ANTXRL	unchanged	DoxvsCon_SCR	0.644425
ANXA1	unchanged	DoxvsCon_SCR	0.587463
ANXA1	unchanged	DoxvsCon_shNELFE	-1.54587
ANXA11	unchanged	DoxvsCon_SCR	0.125027
ANXA11	unchanged	DoxvsCon_shNELFE	-0.403768
ANXA2	UP-genes	DoxvsCon_SCR	1.02218
ANXA2	UP-genes	DoxvsCon_shNELFE	-0.619347
ANXA2P1	unchanged	DoxvsCon_SCR	0.916623
ANXA2P1	unchanged	DoxvsCon_shNELFE	1.65567
ANXA2P2	unchanged	DoxvsCon_SCR	0.145216
ANXA2P2	unchanged	DoxvsCon_shNELFE	-1.30709
ANXA2R	unchanged	DoxvsCon_SCR	0.0402209
ANXA2R	unchanged	DoxvsCon_shNELFE	-0.847467
ANXA3	DOWN-genes	DoxvsCon_SCR	-3.30471
ANXA3	DOWN-genes	DoxvsCon_shNELFE	-5.5578
ANXA4	unchanged	DoxvsCon_SCR	-0.0513034
ANXA4	unchanged	DoxvsCon_shNELFE	-0.0938365
ANXA5	UP-genes	DoxvsCon_SCR	1.37783
ANXA5	UP-genes	DoxvsCon_shNELFE	1.08838
ANXA6	DOWN-genes	DoxvsCon_SCR	-0.979611
ANXA6	DOWN-genes	DoxvsCon_shNELFE	-0.882905
ANXA7	DOWN-genes	DoxvsCon_SCR	-0.956751
ANXA7	DOWN-genes	DoxvsCon_shNELFE	-0.930312
ANXA8	unchanged	DoxvsCon_SCR	-2.58681
ANXA8	unchanged	DoxvsCon_shNELFE	-2.72298
ANXA8L1	unchanged	DoxvsCon_SCR	-1.94815
ANXA8L1	unchanged	DoxvsCon_shNELFE	-2.4777
ANXA9	DOWN-genes	DoxvsCon_SCR	-5.89821
ANXA9	DOWN-genes	DoxvsCon_shNELFE	-6.55374
AOC1	DOWN-genes	DoxvsCon_SCR	-2.67672
AOC1	DOWN-genes	DoxvsCon_shNELFE	-3.65639
AOC2	unchanged	DoxvsCon_SCR	0.499004
AOC2	unchanged	DoxvsCon_shNELFE	0.952905
AOC3	unchanged	DoxvsCon_SCR	0.659385
AOC3	unchanged	DoxvsCon_shNELFE	0.570455
AOC4P	unchanged	DoxvsCon_SCR	0.746673
AOC4P	unchanged	DoxvsCon_shNELFE	0.688088
AOX1	DOWN-genes	DoxvsCon_SCR	-3.97448
AOX1	DOWN-genes	DoxvsCon_shNELFE	-2.5103
AOX2P	unchanged	DoxvsCon_SCR	0.178158
AP1AR	unchanged	DoxvsCon_SCR	-0.467509
AP1AR	unchanged	DoxvsCon_shNELFE	-0.517833
AP1B1	unchanged	DoxvsCon_SCR	-0.296647
AP1B1	unchanged	DoxvsCon_shNELFE	-0.208245
AP1B1P1	unchanged	DoxvsCon_SCR	1.16611
AP1B1P1	unchanged	DoxvsCon_shNELFE	-1.64884
AP1G1	unchanged	DoxvsCon_SCR	-0.0216114
AP1G1	unchanged	DoxvsCon_shNELFE	-0.0335248
AP1G2	unchanged	DoxvsCon_SCR	0.325492
AP1G2	unchanged	DoxvsCon_shNELFE	-0.0442721
AP1M1	unchanged	DoxvsCon_SCR	0.1283
AP1M1	unchanged	DoxvsCon_shNELFE	0.111896
AP1M2	DOWN-genes	DoxvsCon_SCR	-1.50677
AP1M2	DOWN-genes	DoxvsCon_shNELFE	-2.43548
AP1S1	unchanged	DoxvsCon_SCR	-0.622658
AP1S1	unchanged	DoxvsCon_shNELFE	-0.748062
AP1S2	UP-genes	DoxvsCon_SCR	1.97215
AP1S2	UP-genes	DoxvsCon_shNELFE	0.698462
AP1S3	DOWN-genes	DoxvsCon_SCR	-1.24367
AP1S3	DOWN-genes	DoxvsCon_shNELFE	-1.0447
AP2A1	unchanged	DoxvsCon_SCR	0.0353042
AP2A1	unchanged	DoxvsCon_shNELFE	0.128198
AP2A2	unchanged	DoxvsCon_SCR	0.25967
AP2A2	unchanged	DoxvsCon_shNELFE	0.114317
AP2B1	unchanged	DoxvsCon_SCR	-0.723735
AP2B1	unchanged	DoxvsCon_shNELFE	-0.644896
AP2M1	unchanged	DoxvsCon_SCR	-0.372822
AP2M1	unchanged	DoxvsCon_shNELFE	-0.234887
AP2S1	unchanged	DoxvsCon_SCR	-0.425104
AP2S1	unchanged	DoxvsCon_shNELFE	-0.509028
AP3B1	unchanged	DoxvsCon_SCR	0.397948
AP3B1	unchanged	DoxvsCon_shNELFE	0.138499
AP3B2	unchanged	DoxvsCon_SCR	-0.572847
AP3B2	unchanged	DoxvsCon_shNELFE	0.758565
AP3D1	unchanged	DoxvsCon_SCR	-0.234663
AP3D1	unchanged	DoxvsCon_shNELFE	-0.378433
AP3M1	unchanged	DoxvsCon_SCR	-0.425453
AP3M1	unchanged	DoxvsCon_shNELFE	-0.2991
AP3M2	unchanged	DoxvsCon_SCR	-0.218888
AP3M2	unchanged	DoxvsCon_shNELFE	0.268671
AP3S1	unchanged	DoxvsCon_SCR	0.60637
AP3S1	unchanged	DoxvsCon_shNELFE	0.456526
AP3S2	unchanged	DoxvsCon_SCR	-0.58776
AP3S2	unchanged	DoxvsCon_shNELFE	-0.230362
AP4B1-AS1	unchanged	DoxvsCon_SCR	0.546283
AP4B1-AS1	unchanged	DoxvsCon_shNELFE	0.549474
AP4B1	unchanged	DoxvsCon_SCR	0.170023
AP4B1	unchanged	DoxvsCon_shNELFE	0.420524
AP4E1	UP-genes	DoxvsCon_SCR	0.768589
AP4E1	UP-genes	DoxvsCon_shNELFE	0.7013
AP4M1	unchanged	DoxvsCon_SCR	-0.675484
AP4M1	unchanged	DoxvsCon_shNELFE	-0.534589
AP4S1	unchanged	DoxvsCon_SCR	0.438978
AP4S1	unchanged	DoxvsCon_shNELFE	0.408685
AP5B1	unchanged	DoxvsCon_SCR	-0.468296
AP5B1	unchanged	DoxvsCon_shNELFE	-0.419251
AP5M1	unchanged	DoxvsCon_SCR	0.297955
AP5M1	unchanged	DoxvsCon_shNELFE	0.00691594
AP5S1	unchanged	DoxvsCon_SCR	0.112852
AP5S1	unchanged	DoxvsCon_shNELFE	-0.115568
AP5Z1	unchanged	DoxvsCon_SCR	0.128471
AP5Z1	unchanged	DoxvsCon_shNELFE	-0.256045
APAF1	UP-genes	DoxvsCon_SCR	2.06123
APAF1	UP-genes	DoxvsCon_shNELFE	1.91983
APBA1	UP-genes	DoxvsCon_SCR	2.46813
APBA1	UP-genes	DoxvsCon_shNELFE	1.376
APBA2	unchanged	DoxvsCon_SCR	2.08451
APBA2	unchanged	DoxvsCon_shNELFE	-1.09769
APBA3	unchanged	DoxvsCon_SCR	0.375777
APBA3	unchanged	DoxvsCon_shNELFE	0.242006
APBB1	unchanged	DoxvsCon_SCR	1.02607
APBB1	unchanged	DoxvsCon_shNELFE	1.79724
APBB2	DOWN-genes	DoxvsCon_SCR	-1.31493
APBB2	DOWN-genes	DoxvsCon_shNELFE	-1.03162
APBB3	unchanged	DoxvsCon_SCR	0.307803
APBB3	unchanged	DoxvsCon_shNELFE	0.655367
APC	UP-genes	DoxvsCon_SCR	1.73791
APC	UP-genes	DoxvsCon_shNELFE	1.24052
APC2	unchanged	DoxvsCon_SCR	1.22244
APC2	unchanged	DoxvsCon_shNELFE	0.263585
APCDD1	UP-genes	DoxvsCon_SCR	5.21806
APCDD1	UP-genes	DoxvsCon_shNELFE	4.89289
APCDD1L-AS1	unchanged	DoxvsCon_SCR	0.174262
APCDD1L-AS1	unchanged	DoxvsCon_shNELFE	0.617248
APCDD1L	unchanged	DoxvsCon_SCR	-1.38761
APCDD1L	unchanged	DoxvsCon_shNELFE	-0.448734
APEH	DOWN-genes	DoxvsCon_SCR	-1.22365
APEH	DOWN-genes	DoxvsCon_shNELFE	-1.24078
APEX1	unchanged	DoxvsCon_SCR	-0.620738
APEX1	unchanged	DoxvsCon_shNELFE	-0.622239
APEX2	unchanged	DoxvsCon_SCR	-0.324963
APEX2	unchanged	DoxvsCon_shNELFE	-0.0908675
APH1A	unchanged	DoxvsCon_SCR	-0.502149
APH1A	unchanged	DoxvsCon_shNELFE	-0.60253
APH1B	UP-genes	DoxvsCon_SCR	1.12528
APH1B	UP-genes	DoxvsCon_shNELFE	0.441902
API5	unchanged	DoxvsCon_SCR	-0.16754
API5	unchanged	DoxvsCon_shNELFE	0.215186
APIP	unchanged	DoxvsCon_SCR	0.0609798
APIP	unchanged	DoxvsCon_shNELFE	0.167224
APITD1-CORT	unchanged	DoxvsCon_SCR	-0.378033
APITD1-CORT	unchanged	DoxvsCon_shNELFE	0.212206
APITD1	unchanged	DoxvsCon_SCR	-0.67884
APITD1	unchanged	DoxvsCon_shNELFE	0.180256
APLF	UP-genes	DoxvsCon_SCR	1.83749
APLF	UP-genes	DoxvsCon_shNELFE	1.71559
APLN	unchanged	DoxvsCon_SCR	0.60827
APLN	unchanged	DoxvsCon_shNELFE	1.96925
APLP1	UP-genes	DoxvsCon_SCR	0.759288
APLP1	UP-genes	DoxvsCon_shNELFE	1.04116
APLP2	unchanged	DoxvsCon_SCR	0.64731
APLP2	unchanged	DoxvsCon_shNELFE	0.543261
APMAP	unchanged	DoxvsCon_SCR	0.0983419
APMAP	unchanged	DoxvsCon_shNELFE	0.220014
APOA1	unchanged	DoxvsCon_SCR	-1.90339
APOA1	unchanged	DoxvsCon_shNELFE	-1.14005
APOA1BP	DOWN-genes	DoxvsCon_SCR	-1.39563
APOA1BP	DOWN-genes	DoxvsCon_shNELFE	-1.10835
APOA4	unchanged	DoxvsCon_SCR	-1.13153
APOB	unchanged	DoxvsCon_SCR	0.424447
APOBEC2	unchanged	DoxvsCon_SCR	0.697172
APOBEC2	unchanged	DoxvsCon_shNELFE	-1.30093
APOBEC3A	unchanged	DoxvsCon_SCR	0.302413
APOBEC3A	unchanged	DoxvsCon_shNELFE	0.138909
APOBEC3B-AS1	unchanged	DoxvsCon_SCR	0.44808
APOBEC3B-AS1	unchanged	DoxvsCon_shNELFE	1.32316
APOBEC3B	unchanged	DoxvsCon_SCR	-0.509997
APOBEC3B	unchanged	DoxvsCon_shNELFE	-0.514035
APOBEC3C	unchanged	DoxvsCon_SCR	-0.318446
APOBEC3D	unchanged	DoxvsCon_SCR	0.385688
APOBEC3D	unchanged	DoxvsCon_shNELFE	0.282393
APOBEC3F	unchanged	DoxvsCon_SCR	-0.263636
APOBEC3F	unchanged	DoxvsCon_shNELFE	-0.365415
APOBEC3G	unchanged	DoxvsCon_SCR	-1.35401
APOBEC3G	unchanged	DoxvsCon_shNELFE	1.13409
APOBEC3H	unchanged	DoxvsCon_SCR	-0.591416
APOBEC3H	unchanged	DoxvsCon_shNELFE	-0.746411
APOBEC4	unchanged	DoxvsCon_SCR	0.690345
APOBR	unchanged	DoxvsCon_SCR	-0.894583
APOBR	unchanged	DoxvsCon_shNELFE	-0.809546
APOC1	unchanged	DoxvsCon_SCR	-0.414452
APOC1	unchanged	DoxvsCon_shNELFE	-1.1791
APOC1P1	unchanged	DoxvsCon_SCR	-0.973565
APOC1P1	unchanged	DoxvsCon_shNELFE	0.116049
APOC3	unchanged	DoxvsCon_SCR	-2.51142
APOC3	unchanged	DoxvsCon_shNELFE	-1.19741
APOC4-APOC2	unchanged	DoxvsCon_SCR	-0.95333
APOC4	unchanged	DoxvsCon_SCR	1.82958
APOC4	unchanged	DoxvsCon_shNELFE	0.169013
APOD	unchanged	DoxvsCon_SCR	1.584
APOD	unchanged	DoxvsCon_shNELFE	-1.13949
APOE	unchanged	DoxvsCon_SCR	0.610716
APOE	unchanged	DoxvsCon_shNELFE	0.501732
APOL1	DOWN-genes	DoxvsCon_SCR	-1.5207
APOL1	DOWN-genes	DoxvsCon_shNELFE	-2.51545
APOL2	DOWN-genes	DoxvsCon_SCR	-1.10071
APOL2	DOWN-genes	DoxvsCon_shNELFE	-1.89649
APOL3	DOWN-genes	DoxvsCon_SCR	-2.48678
APOL3	DOWN-genes	DoxvsCon_shNELFE	-3.96759
APOL4	unchanged	DoxvsCon_SCR	0.302277
APOL4	unchanged	DoxvsCon_shNELFE	0.347373
APOL6	unchanged	DoxvsCon_SCR	-0.320905
APOL6	unchanged	DoxvsCon_shNELFE	-0.956569
APOLD1	unchanged	DoxvsCon_SCR	-0.772676
APOLD1	unchanged	DoxvsCon_shNELFE	-0.436659
APOM	unchanged	DoxvsCon_SCR	-1.44651
APOM	unchanged	DoxvsCon_shNELFE	-0.948927
APOO	unchanged	DoxvsCon_SCR	-0.211716
APOO	unchanged	DoxvsCon_shNELFE	-0.202017
APOOL	unchanged	DoxvsCon_SCR	-0.862608
APOOL	unchanged	DoxvsCon_shNELFE	-0.652224
APOPT1	unchanged	DoxvsCon_SCR	-0.400518
APOPT1	unchanged	DoxvsCon_shNELFE	-0.00118392
APP	UP-genes	DoxvsCon_SCR	1.62419
APP	UP-genes	DoxvsCon_shNELFE	0.712534
APPBP2	UP-genes	DoxvsCon_SCR	0.804621
APPBP2	UP-genes	DoxvsCon_shNELFE	0.620187
APPL1	unchanged	DoxvsCon_SCR	-0.715392
APPL1	unchanged	DoxvsCon_shNELFE	-0.109066
APPL2	unchanged	DoxvsCon_SCR	0.0533527
APPL2	unchanged	DoxvsCon_shNELFE	0.531039
APRT	DOWN-genes	DoxvsCon_SCR	-1.41019
APRT	DOWN-genes	DoxvsCon_shNELFE	-1.51213
APTR	unchanged	DoxvsCon_SCR	0.252091
APTR	unchanged	DoxvsCon_shNELFE	0.134577
APTX	unchanged	DoxvsCon_SCR	-0.313134
APTX	unchanged	DoxvsCon_shNELFE	-0.210412
AQP1	DOWN-genes	DoxvsCon_SCR	-3.65066
AQP1	DOWN-genes	DoxvsCon_shNELFE	-4.22142
AQP10	unchanged	DoxvsCon_SCR	0.558158
AQP10	unchanged	DoxvsCon_shNELFE	0.320613
AQP11	unchanged	DoxvsCon_SCR	-1.00612
AQP11	unchanged	DoxvsCon_shNELFE	-0.447591
AQP2	unchanged	DoxvsCon_SCR	1.16359
AQP3	DOWN-genes	DoxvsCon_SCR	-1.36141
AQP3	DOWN-genes	DoxvsCon_shNELFE	-2.50712
AQP4-AS1	unchanged	DoxvsCon_SCR	0.910481
AQP4-AS1	unchanged	DoxvsCon_shNELFE	0.532942
AQP6	unchanged	DoxvsCon_SCR	0.230514
AQP6	unchanged	DoxvsCon_shNELFE	0.425465
AQP7	unchanged	DoxvsCon_SCR	-1.19167
AQP7P1	unchanged	DoxvsCon_SCR	1.72127
AQP7P1	unchanged	DoxvsCon_shNELFE	0.567999
AQP7P3	unchanged	DoxvsCon_SCR	0.14492
AQP7P3	unchanged	DoxvsCon_shNELFE	1.5715
AQP8	unchanged	DoxvsCon_SCR	1.45349
AQP8	unchanged	DoxvsCon_shNELFE	-0.669571
AQR	unchanged	DoxvsCon_SCR	0.0183716
AQR	unchanged	DoxvsCon_shNELFE	-0.0669889
AR	unchanged	DoxvsCon_SCR	-0.756007
AR	unchanged	DoxvsCon_shNELFE	0.18723
ARAF	unchanged	DoxvsCon_SCR	-0.498473
ARAF	unchanged	DoxvsCon_shNELFE	-0.88079
ARAP1	unchanged	DoxvsCon_SCR	0.195354
ARAP1	unchanged	DoxvsCon_shNELFE	-0.205134
ARAP2	unchanged	DoxvsCon_SCR	-0.673292
ARAP2	unchanged	DoxvsCon_shNELFE	-0.802102
ARAP3	UP-genes	DoxvsCon_SCR	1.45473
ARAP3	UP-genes	DoxvsCon_shNELFE	1.5862
ARC	unchanged	DoxvsCon_SCR	-0.343647
ARC	unchanged	DoxvsCon_shNELFE	-0.937187
ARCN1	unchanged	DoxvsCon_SCR	0.0229944
ARCN1	unchanged	DoxvsCon_shNELFE	0.0335993
AREG	DOWN-genes	DoxvsCon_SCR	-5.26109
AREG	DOWN-genes	DoxvsCon_shNELFE	-5.05632
AREL1	unchanged	DoxvsCon_SCR	0.26924
AREL1	unchanged	DoxvsCon_shNELFE	0.334319
ARF1	unchanged	DoxvsCon_SCR	-0.210558
ARF1	unchanged	DoxvsCon_shNELFE	-0.232163
ARF3	unchanged	DoxvsCon_SCR	-0.632421
ARF3	unchanged	DoxvsCon_shNELFE	-0.902935
ARF4	unchanged	DoxvsCon_SCR	-0.0469376
ARF4	unchanged	DoxvsCon_shNELFE	-0.39902
ARF5	unchanged	DoxvsCon_SCR	-0.182449
ARF5	unchanged	DoxvsCon_shNELFE	-0.29853
ARF6	unchanged	DoxvsCon_SCR	-0.090813
ARF6	unchanged	DoxvsCon_shNELFE	-0.595545
ARFGAP1	unchanged	DoxvsCon_SCR	0.105154
ARFGAP1	unchanged	DoxvsCon_shNELFE	-0.00744851
ARFGAP2	unchanged	DoxvsCon_SCR	-0.0685821
ARFGAP2	unchanged	DoxvsCon_shNELFE	-0.225133
ARFGAP3	UP-genes	DoxvsCon_SCR	1.04183
ARFGAP3	UP-genes	DoxvsCon_shNELFE	0.64112
ARFGEF1	unchanged	DoxvsCon_SCR	0.475355
ARFGEF1	unchanged	DoxvsCon_shNELFE	0.265137
ARFGEF2	unchanged	DoxvsCon_SCR	0.00807332
ARFGEF2	unchanged	DoxvsCon_shNELFE	-0.133599
ARFGEF3	DOWN-genes	DoxvsCon_SCR	-3.56212
ARFGEF3	DOWN-genes	DoxvsCon_shNELFE	-2.73232
ARFIP1	unchanged	DoxvsCon_SCR	0.219286
ARFIP1	unchanged	DoxvsCon_shNELFE	-0.156298
ARFIP2	DOWN-genes	DoxvsCon_SCR	-1.23915
ARFIP2	DOWN-genes	DoxvsCon_shNELFE	-1.16687
ARFRP1	unchanged	DoxvsCon_SCR	0.0301067
ARFRP1	unchanged	DoxvsCon_shNELFE	-0.489135
ARG2	unchanged	DoxvsCon_SCR	-0.984312
ARG2	unchanged	DoxvsCon_shNELFE	-0.379478
ARGFX	unchanged	DoxvsCon_SCR	0.868818
ARGFX	unchanged	DoxvsCon_shNELFE	0.0300709
ARGFXP2	unchanged	DoxvsCon_SCR	-1.39603
ARGFXP2	unchanged	DoxvsCon_shNELFE	-0.359671
ARGLU1	unchanged	DoxvsCon_SCR	0.24319
ARGLU1	unchanged	DoxvsCon_shNELFE	0.0125964
ARHGAP1	unchanged	DoxvsCon_SCR	0.355312
ARHGAP1	unchanged	DoxvsCon_shNELFE	-0.244732
ARHGAP10	UP-genes	DoxvsCon_SCR	1.24953
ARHGAP10	UP-genes	DoxvsCon_shNELFE	1.54655
ARHGAP11A	unchanged	DoxvsCon_SCR	-0.813393
ARHGAP11A	unchanged	DoxvsCon_shNELFE	-0.319699
ARHGAP11B	unchanged	DoxvsCon_SCR	0.0152955
ARHGAP11B	unchanged	DoxvsCon_shNELFE	-0.234587
ARHGAP12	unchanged	DoxvsCon_SCR	0.602088
ARHGAP12	unchanged	DoxvsCon_shNELFE	0.195711
ARHGAP15	unchanged	DoxvsCon_SCR	2.18078
ARHGAP15	unchanged	DoxvsCon_shNELFE	0.915816
ARHGAP17	unchanged	DoxvsCon_SCR	0.731823
ARHGAP17	unchanged	DoxvsCon_shNELFE	0.803185
ARHGAP18	UP-genes	DoxvsCon_SCR	1.57122
ARHGAP18	UP-genes	DoxvsCon_shNELFE	0.345204
ARHGAP19-SLIT1	unchanged	DoxvsCon_SCR	1.09612
ARHGAP19	unchanged	DoxvsCon_SCR	0.591041
ARHGAP19	unchanged	DoxvsCon_shNELFE	0.704268
ARHGAP21	unchanged	DoxvsCon_SCR	0.652976
ARHGAP21	unchanged	DoxvsCon_shNELFE	0.944854
ARHGAP22	unchanged	DoxvsCon_SCR	-0.314408
ARHGAP22	unchanged	DoxvsCon_shNELFE	-0.0277404
ARHGAP23	unchanged	DoxvsCon_SCR	-0.612992
ARHGAP23	unchanged	DoxvsCon_shNELFE	0.804773
ARHGAP24	unchanged	DoxvsCon_SCR	0.412396
ARHGAP24	unchanged	DoxvsCon_shNELFE	0.527675
ARHGAP26	unchanged	DoxvsCon_SCR	-0.24073
ARHGAP26	unchanged	DoxvsCon_shNELFE	0.168091
ARHGAP27	DOWN-genes	DoxvsCon_SCR	-0.943015
ARHGAP27	DOWN-genes	DoxvsCon_shNELFE	-1.793
ARHGAP29	DOWN-genes	DoxvsCon_SCR	-2.11557
ARHGAP29	DOWN-genes	DoxvsCon_shNELFE	-1.77028
ARHGAP30	unchanged	DoxvsCon_SCR	-1.97789
ARHGAP30	unchanged	DoxvsCon_shNELFE	-2.19974
ARHGAP31-AS1	unchanged	DoxvsCon_SCR	2.31389
ARHGAP31-AS1	unchanged	DoxvsCon_shNELFE	1.23068
ARHGAP31	UP-genes	DoxvsCon_SCR	4.19567
ARHGAP31	UP-genes	DoxvsCon_shNELFE	3.86325
ARHGAP32	UP-genes	DoxvsCon_SCR	0.977858
ARHGAP32	UP-genes	DoxvsCon_shNELFE	0.340255
ARHGAP33	unchanged	DoxvsCon_SCR	0.517624
ARHGAP33	unchanged	DoxvsCon_shNELFE	0.878047
ARHGAP35	unchanged	DoxvsCon_SCR	0.263596
ARHGAP35	unchanged	DoxvsCon_shNELFE	0.230697
ARHGAP36	DOWN-genes	DoxvsCon_SCR	-4.94396
ARHGAP36	DOWN-genes	DoxvsCon_shNELFE	-3.77593
ARHGAP39	unchanged	DoxvsCon_SCR	-0.121313
ARHGAP39	unchanged	DoxvsCon_shNELFE	-0.603239
ARHGAP4	unchanged	DoxvsCon_SCR	-0.874732
ARHGAP4	unchanged	DoxvsCon_shNELFE	-0.580657
ARHGAP42	UP-genes	DoxvsCon_SCR	3.52401
ARHGAP42	UP-genes	DoxvsCon_shNELFE	2.09756
ARHGAP44	unchanged	DoxvsCon_SCR	-1.29319
ARHGAP44	unchanged	DoxvsCon_shNELFE	-0.115908
ARHGAP5-AS1	UP-genes	DoxvsCon_SCR	2.63255
ARHGAP5-AS1	UP-genes	DoxvsCon_shNELFE	1.03716
ARHGAP5	UP-genes	DoxvsCon_SCR	1.40511
ARHGAP5	UP-genes	DoxvsCon_shNELFE	0.37182
ARHGAP6	UP-genes	DoxvsCon_SCR	4.97049
ARHGAP6	UP-genes	DoxvsCon_shNELFE	3.16981
ARHGAP8	DOWN-genes	DoxvsCon_SCR	-4.8719
ARHGAP8	DOWN-genes	DoxvsCon_shNELFE	-5.17781
ARHGAP9	unchanged	DoxvsCon_SCR	2.2816
ARHGAP9	unchanged	DoxvsCon_shNELFE	-0.0439286
ARHGDIA	unchanged	DoxvsCon_SCR	-0.421369
ARHGDIA	unchanged	DoxvsCon_shNELFE	-0.911884
ARHGDIB	unchanged	DoxvsCon_SCR	0.808079
ARHGDIB	unchanged	DoxvsCon_shNELFE	0.0944761
ARHGDIG	DOWN-genes	DoxvsCon_SCR	-2.21962
ARHGDIG	DOWN-genes	DoxvsCon_shNELFE	-1.50189
ARHGEF1	unchanged	DoxvsCon_SCR	0.247439
ARHGEF1	unchanged	DoxvsCon_shNELFE	0.181183
ARHGEF10	unchanged	DoxvsCon_SCR	0.270084
ARHGEF10	unchanged	DoxvsCon_shNELFE	-0.433413
ARHGEF10L	DOWN-genes	DoxvsCon_SCR	-1.13262
ARHGEF10L	DOWN-genes	DoxvsCon_shNELFE	-1.21517
ARHGEF11	UP-genes	DoxvsCon_SCR	0.966999
ARHGEF11	UP-genes	DoxvsCon_shNELFE	0.597176
ARHGEF12	UP-genes	DoxvsCon_SCR	0.758664
ARHGEF12	UP-genes	DoxvsCon_shNELFE	0.652765
ARHGEF15	unchanged	DoxvsCon_SCR	2.89831
ARHGEF15	unchanged	DoxvsCon_shNELFE	3.02714
ARHGEF16	DOWN-genes	DoxvsCon_SCR	-2.14423
ARHGEF16	DOWN-genes	DoxvsCon_shNELFE	-2.12408
ARHGEF17	unchanged	DoxvsCon_SCR	-0.47671
ARHGEF17	unchanged	DoxvsCon_shNELFE	-0.775918
ARHGEF18	unchanged	DoxvsCon_SCR	0.274717
ARHGEF18	unchanged	DoxvsCon_shNELFE	-0.0709876
ARHGEF19	unchanged	DoxvsCon_SCR	-0.810192
ARHGEF19	unchanged	DoxvsCon_shNELFE	-1.82581
ARHGEF2	unchanged	DoxvsCon_SCR	0.0478124
ARHGEF2	unchanged	DoxvsCon_shNELFE	-0.0709826
ARHGEF25	UP-genes	DoxvsCon_SCR	1.05491
ARHGEF25	UP-genes	DoxvsCon_shNELFE	1.5776
ARHGEF26-AS1	unchanged	DoxvsCon_SCR	0.503934
ARHGEF26-AS1	unchanged	DoxvsCon_shNELFE	0.301456
ARHGEF26	unchanged	DoxvsCon_SCR	0.532346
ARHGEF26	unchanged	DoxvsCon_shNELFE	0.229381
ARHGEF28	DOWN-genes	DoxvsCon_SCR	-2.12152
ARHGEF28	DOWN-genes	DoxvsCon_shNELFE	-2.00868
ARHGEF3	unchanged	DoxvsCon_SCR	-0.576357
ARHGEF3	unchanged	DoxvsCon_shNELFE	-0.574439
ARHGEF33	unchanged	DoxvsCon_SCR	0.829371
ARHGEF33	unchanged	DoxvsCon_shNELFE	1.81158
ARHGEF34P	unchanged	DoxvsCon_SCR	0.868333
ARHGEF34P	unchanged	DoxvsCon_shNELFE	0.505304
ARHGEF35	UP-genes	DoxvsCon_SCR	1.00007
ARHGEF35	UP-genes	DoxvsCon_shNELFE	0.189006
ARHGEF37	DOWN-genes	DoxvsCon_SCR	-1.20914
ARHGEF37	DOWN-genes	DoxvsCon_shNELFE	-1.14045
ARHGEF38	DOWN-genes	DoxvsCon_SCR	-2.82686
ARHGEF38	DOWN-genes	DoxvsCon_shNELFE	-5.14317
ARHGEF39	unchanged	DoxvsCon_SCR	0.0266365
ARHGEF39	unchanged	DoxvsCon_shNELFE	0.242251
ARHGEF4	unchanged	DoxvsCon_SCR	-1.31769
ARHGEF4	unchanged	DoxvsCon_shNELFE	-1.78007
ARHGEF40	UP-genes	DoxvsCon_SCR	2.77835
ARHGEF40	UP-genes	DoxvsCon_shNELFE	2.03356
ARHGEF5	UP-genes	DoxvsCon_SCR	0.933573
ARHGEF5	UP-genes	DoxvsCon_shNELFE	0.279013
ARHGEF6	UP-genes	DoxvsCon_SCR	3.6331
ARHGEF6	UP-genes	DoxvsCon_shNELFE	2.54262
ARHGEF7	unchanged	DoxvsCon_SCR	0.24495
ARHGEF7	unchanged	DoxvsCon_shNELFE	-0.0327041
ARHGEF9	unchanged	DoxvsCon_SCR	0.554701
ARHGEF9	unchanged	DoxvsCon_shNELFE	0.574919
ARID1A	unchanged	DoxvsCon_SCR	0.680648
ARID1A	unchanged	DoxvsCon_shNELFE	0.667256
ARID1B	unchanged	DoxvsCon_SCR	0.274195
ARID1B	unchanged	DoxvsCon_shNELFE	0.0847689
ARID2	unchanged	DoxvsCon_SCR	-0.0928301
ARID2	unchanged	DoxvsCon_shNELFE	-0.355118
ARID3A	unchanged	DoxvsCon_SCR	0.275582
ARID3A	unchanged	DoxvsCon_shNELFE	-0.151231
ARID3B	unchanged	DoxvsCon_SCR	-0.0114222
ARID3B	unchanged	DoxvsCon_shNELFE	0.464365
ARID4A	unchanged	DoxvsCon_SCR	0.705989
ARID4A	unchanged	DoxvsCon_shNELFE	0.32975
ARID4B	unchanged	DoxvsCon_SCR	0.375255
ARID4B	unchanged	DoxvsCon_shNELFE	0.268323
ARID5A	unchanged	DoxvsCon_SCR	0.344617
ARID5A	unchanged	DoxvsCon_shNELFE	-0.219109
ARID5B	UP-genes	DoxvsCon_SCR	1.11744
ARID5B	UP-genes	DoxvsCon_shNELFE	1.01668
ARIH1	unchanged	DoxvsCon_SCR	0.0985794
ARIH1	unchanged	DoxvsCon_shNELFE	0.134649
ARIH2	unchanged	DoxvsCon_SCR	0.512417
ARIH2	unchanged	DoxvsCon_shNELFE	0.61065
ARIH2OS	unchanged	DoxvsCon_SCR	0.670841
ARIH2OS	unchanged	DoxvsCon_shNELFE	0.711362
ARL1	unchanged	DoxvsCon_SCR	-0.0990365
ARL1	unchanged	DoxvsCon_shNELFE	-0.303276
ARL10	unchanged	DoxvsCon_SCR	0.916623
ARL10	unchanged	DoxvsCon_shNELFE	-0.807231
ARL11	unchanged	DoxvsCon_SCR	-0.100468
ARL11	unchanged	DoxvsCon_shNELFE	-0.855504
ARL13B	UP-genes	DoxvsCon_SCR	1.04938
ARL13B	UP-genes	DoxvsCon_shNELFE	0.856969
ARL14	unchanged	DoxvsCon_SCR	-1.36378
ARL14	unchanged	DoxvsCon_shNELFE	-1.43681
ARL14EP	unchanged	DoxvsCon_SCR	0.043337
ARL14EP	unchanged	DoxvsCon_shNELFE	0.0474589
ARL15	unchanged	DoxvsCon_SCR	0.750003
ARL15	unchanged	DoxvsCon_shNELFE	0.178208
ARL16	unchanged	DoxvsCon_SCR	0.0751663
ARL16	unchanged	DoxvsCon_shNELFE	0.107499
ARL17A	unchanged	DoxvsCon_SCR	-0.0357484
ARL17A	unchanged	DoxvsCon_shNELFE	0.217532
ARL17B	unchanged	DoxvsCon_SCR	-0.911224
ARL17B	unchanged	DoxvsCon_shNELFE	-0.57189
ARL2	unchanged	DoxvsCon_SCR	0.149119
ARL2	unchanged	DoxvsCon_shNELFE	0.517485
ARL2BP	unchanged	DoxvsCon_SCR	-0.421589
ARL2BP	unchanged	DoxvsCon_shNELFE	-0.457397
ARL3	unchanged	DoxvsCon_SCR	-0.513848
ARL3	unchanged	DoxvsCon_shNELFE	-0.330296
ARL4A	unchanged	DoxvsCon_SCR	-0.922057
ARL4A	unchanged	DoxvsCon_shNELFE	-0.504952
ARL4C	unchanged	DoxvsCon_SCR	0.585295
ARL4C	unchanged	DoxvsCon_shNELFE	-0.662548
[truncated: 37,119 more rows]

## Sheet: Fig. 6
	Fig. 6a						Fig. 6c Left
	gene	log2FoldChange	group	label
	ACHE	-1.30216	shNELFE_vs_SCRAMBLE_Dox	NA				rep1	rep2	rep3
	ACSS3	-0.922056	shNELFE_vs_SCRAMBLE_Dox	NA			Con	1	1	1
	ADGRG6	-0.737398	shNELFE_vs_SCRAMBLE_Dox	NA			Dox_day1	31.0765	17.584	17.023
	ARHGAP18	-0.912594	shNELFE_vs_SCRAMBLE_Dox	NA			Dox_day2	55.1962	30.582	39.536
	ATP1A1	-0.770564	shNELFE_vs_SCRAMBLE_Dox	NA			Dox_day3	64.1836	45.031	45.627
	CA8	-0.590615	shNELFE_vs_SCRAMBLE_Dox	NA			Dox_day4	75.4218	59.061	53.618
	CCDC50	-0.593453	shNELFE_vs_SCRAMBLE_Dox	NA			Dox_day5	81.3867	52.463	50.636
	CD55	-2.12211	shNELFE_vs_SCRAMBLE_Dox	NA
	CITED2	-1.63241	shNELFE_vs_SCRAMBLE_Dox	CITED2
	COL9A3	-1.22003	shNELFE_vs_SCRAMBLE_Dox	NA
	CPEB3	0.367303	shNELFE_vs_SCRAMBLE_Dox	NA
	CTSC	-0.515707	shNELFE_vs_SCRAMBLE_Dox	NA
	CYR61	-0.761	shNELFE_vs_SCRAMBLE_Dox	NA
	DNAJB5	-1.33794	shNELFE_vs_SCRAMBLE_Dox	NA
	DSC2	-1.73145	shNELFE_vs_SCRAMBLE_Dox	NA
	DST	-0.671399	shNELFE_vs_SCRAMBLE_Dox	NA
	DUSP6	-1.91494	shNELFE_vs_SCRAMBLE_Dox	DUSP6
	EFEMP2	-2.40657	shNELFE_vs_SCRAMBLE_Dox	NA
	EFNB2	-0.0851351	shNELFE_vs_SCRAMBLE_Dox	NA
	GATA6	-0.825061	shNELFE_vs_SCRAMBLE_Dox	NA
	HERC5	-1.45366	shNELFE_vs_SCRAMBLE_Dox	NA
	ID2	-0.923058	shNELFE_vs_SCRAMBLE_Dox	NA
	KAT2B	-1.21085	shNELFE_vs_SCRAMBLE_Dox	KAT2B
	LMNTD2	-0.100864	shNELFE_vs_SCRAMBLE_Dox	NA
	LRP10	-0.483629	shNELFE_vs_SCRAMBLE_Dox	NA
	MDGA1	-0.753338	shNELFE_vs_SCRAMBLE_Dox	NA
	MDGA2	0.186452	shNELFE_vs_SCRAMBLE_Dox	NA
	MYO18A	-0.357821	shNELFE_vs_SCRAMBLE_Dox	NA
	NCKAP5L	-0.366557	shNELFE_vs_SCRAMBLE_Dox	NA
	NPAS3	-0.336881	shNELFE_vs_SCRAMBLE_Dox	NA
	NR3C2	-0.471659	shNELFE_vs_SCRAMBLE_Dox	NA
	NR4A1	-1.46244	shNELFE_vs_SCRAMBLE_Dox	NA
	NR4A2	-1.24198	shNELFE_vs_SCRAMBLE_Dox	NA
	RASGEF1B	-0.49941	shNELFE_vs_SCRAMBLE_Dox	NA
	SERPINI1	1.40543	shNELFE_vs_SCRAMBLE_Dox	NA
	SFT2D2	-1.69204	shNELFE_vs_SCRAMBLE_Dox	NA
	SIRT4	0.444343	shNELFE_vs_SCRAMBLE_Dox	NA
	STXBP5	-0.124144	shNELFE_vs_SCRAMBLE_Dox	NA
	TSC22D1	-1.09706	shNELFE_vs_SCRAMBLE_Dox	NA
	VGF	-3.19928	shNELFE_vs_SCRAMBLE_Dox	NA
	ZBTB20	0.942182	shNELFE_vs_SCRAMBLE_Dox	NA
	ACHE	1.47633	Dox_vs_cntrl_scramble	NA
	ACSS3	1.83156	Dox_vs_cntrl_scramble	NA
	ADGRG6	2.05699	Dox_vs_cntrl_scramble	NA
	ARHGAP18	1.57122	Dox_vs_cntrl_scramble	NA
	ATP1A1	1.01074	Dox_vs_cntrl_scramble	NA
	CA8	2.34108	Dox_vs_cntrl_scramble	NA
	CCDC50	1.57121	Dox_vs_cntrl_scramble	NA
	CD55	1.75109	Dox_vs_cntrl_scramble	NA
	CITED2	1.2754	Dox_vs_cntrl_scramble	CITED2
	COL9A3	1.55697	Dox_vs_cntrl_scramble	NA
	CPEB3	1.05224	Dox_vs_cntrl_scramble	NA
	CTSC	2.78941	Dox_vs_cntrl_scramble	NA
	CYR61	2.18667	Dox_vs_cntrl_scramble	NA
	DNAJB5	1.95005	Dox_vs_cntrl_scramble	NA
	DSC2	1.56369	Dox_vs_cntrl_scramble	NA
	DST	1.57594	Dox_vs_cntrl_scramble	NA
	DUSP6	2.68667	Dox_vs_cntrl_scramble	DUSP6
	EFEMP2	3.58906	Dox_vs_cntrl_scramble	NA
	EFNB2	1.51615	Dox_vs_cntrl_scramble	NA
	GATA6	2.02991	Dox_vs_cntrl_scramble	NA
	HERC5	0.802732	Dox_vs_cntrl_scramble	NA
	ID2	2.31043	Dox_vs_cntrl_scramble	NA
	KAT2B	4.88653	Dox_vs_cntrl_scramble	KAT2B
	LMNTD2	1.663	Dox_vs_cntrl_scramble	NA
	LRP10	0.72612	Dox_vs_cntrl_scramble	NA
	MDGA1	1.83856	Dox_vs_cntrl_scramble	NA
	MDGA2	2.61936	Dox_vs_cntrl_scramble	NA
	MYO18A	0.767387	Dox_vs_cntrl_scramble	NA
	NCKAP5L	1.50231	Dox_vs_cntrl_scramble	NA
	NPAS3	1.31645	Dox_vs_cntrl_scramble	NA
	NR3C2	2.90874	Dox_vs_cntrl_scramble	NA
	NR4A1	1.50387	Dox_vs_cntrl_scramble	NA
	NR4A2	2.11423	Dox_vs_cntrl_scramble	NA
	RASGEF1B	3.32567	Dox_vs_cntrl_scramble	NA
	SERPINI1	2.14009	Dox_vs_cntrl_scramble	NA
	SFT2D2	2.29901	Dox_vs_cntrl_scramble	NA
	SIRT4	1.92418	Dox_vs_cntrl_scramble	NA
	STXBP5	0.935622	Dox_vs_cntrl_scramble	NA
	TSC22D1	2.16365	Dox_vs_cntrl_scramble	NA
	VGF	1.14802	Dox_vs_cntrl_scramble	NA
	ZBTB20	3.28242	Dox_vs_cntrl_scramble	NA

## Sheet: Fig. 7
							Fig. 7c															Fig. 7f
								FN1
								Con			Dox												rep1	rep2	rep3	rep4
								rep1	rep2	rep3	rep1	rep2	rep3									SCR	65.8333	74.5	82.6667	93.6667
							Con	1	1	1	19.619	21.414	20.972									shKAT2B#3	21	32.5	50	54.6667
							GA 16uM	0.167	0.266	0.337	1.899	2.874	2.889									shKAT2B#7	2	8	12.5	11.6667
							AA 75uM	0.422	0.7	0.721	4.582	5.39	5.825
								ECM1
								Con			Dox
								rep1	rep2	rep3	rep1	rep2	rep3
							Con	1	1	1	189.961	129.892	67.607
							GA 16uM	8.434	8.35	5.843	3.576	5.266	2.766
							AA 75uM	13.682	13.966	6.112	37.538	26.146	11.307									Fig. 7g
																							rep1	rep2	rep3
																						shSCR	55	65.8333	74.5
																						shNELFE#1	12.6667	5.33333	3.5
							Fig. 7d															shNELFE#2	8	4	3.16667
								Con			Dox
								rep1	rep2	rep3	rep1	rep2	rep3
							Con	2.5	2.1	2.05	37.15	41.55	27.3
							GA	0.95	0.75	0.2	11.05	12.85	14.35
							AA	0.25	0.15	0.15	7.1	5.3	9.9
							Fig. 7e
																						Fig. 7h
								GFP-			GFP+
							pCAGIG-Vector	5.15	4.85	4	5.75	5.2	3.75										rep1	rep2	rep3	rep4
							pCAGIG-KAT2B	6.4	5.9	4.6	16.1	13.85	11.75									Vector	100	100	100	100
																						KAT2B OE	233.333	366.667	163.366	179.798

## Sheet: Supp Fig. 1
							Supp Fig.1b					Supp Fig.1d Top
								rep1	rep2	rep3			SCR			shNELFE#1			shNELFE#2
							shSCR	100	100	100			rep1	rep2	rep3	rep1	rep2	rep3	rep1	rep2	rep3
							shNELF-E#1	6.72269	6.89655	14.8649		MCF10A	1	1	1	0.083	0.111	0.115	0.111	0.115	0.088
							shNELF-E#2	3.36135	6.03448	52.027		HMEC	1	1	1	0.072	0.083	0.088	0.282	0.257	0.345
												SKBR3	1	1	1	0.109	0.103	0.07	0.308	0.35	0.584
												BT474	1	1	1	0.145	0.008	0.101	0.464	0.427	0.335
							Supp Fig.1c
												Supp Fig.1d Bottom
								rep1	rep2	rep3
							shSCR	100	100	100			SCR			shNELFE#1			shNELFE#2
							shNELF-E#1	0	0.3663	0			rep1	rep2	rep3	rep1	rep2	rep3	rep1	rep2	rep3
							shNELF-E#2	17.7866	9.52381	45.1777		MCF10A	100	100	100	97.864	100.707	92.0044	74.1985	108.428	108.397
												HMEC	100	100	100	134.1	138.729	112.434	139.351	137.404	114.086
												SKBR3	100	100	100	32.4977	46.0932	47.0609	65.1177	82.2718	84.4174
												BT474	100	100	100	60.8955	59.2487	54.7714	59.7347	58.2296	54.7714

## Sheet: Supp Fig. 2
	Supp Fig.2a											Supp Fig. 2e
		WT			NELF-A KO			NELF-E KO
		rep1	rep2	rep3	rep1	rep2	rep3	rep1	rep2	rep3			P1 sphere fraction (%)				P2 sphere fraction (%)				P3 sphere fraction (%)				P4 sphere fraction (%)
	COL6A3	1	1	1	0.028	0.108	0.017	0.052	0.085	0.046			WT	NELF-E KO	NELF-E rescue		WT	NELF-E KO	NELF-E rescue		WT	NELF-E KO	NELF-E rescue		WT	NELF-E KO	NELF-E rescue
	ITGA11	1	1	1	0.342	0.519	0.218	0.281	0.337	0.355			84.1831	35.2608	80.0248		90.659	31.7905	74.8674		14.3328	12.9959	129.048		53.9573	43.0588	93.2048
	MYEOV	1	1	1	0.171	0.151	0.168	0.01	0.031	0.088			76.3632	46.5823	91.3295		109	51.6065	97.6052		29.6988	1.41505	148.112		77.0319	17.0794	126.861
	CX3CL1	1	1	1	0.295	0.649	0.117	0.148	0.111	0.098			102.6	65.7151	86.5652		128.382	64.7685	105.508		111.425	24.8025	79.2343		98.1954	31.6798	86.74
	DUSP6	1	1	1	0.639	0.247	0.505	0.179	0.059	0.252			104.326	24.4948	54.9239		115.409	67.0824	101.644		45.9241	15.2444	29.1866		76.7807	54.5797	107.183
	IL-6	1	1	1	0.749	0.106	0.147	0.631	0.461	0.326			134.822	41.4392	73.3666		93.1754	59.844	101.479		165.37	9.8012	57.2793		99.8225	39.1493	162.079
													99.7806	53.0132	89.9574		95.9652	53.6046	79.1935		126.782	7.41384	88.2195		122.504	22.7033	112.119
													101.801	29.3854	69.6882		78.2133	77.1624	114.254		176.144	54.0151	62.0714		51.249	38.8326	89.5138
													111.01	26.8349	90.0753		77.9635	30.2636	64.9334		55.2044	8.35142	37.1039		55.4315	22.6596	97.5184
						Supp Fig. 2c Right							53.8381	37.4156	99.2419		110.206	51.4039	76.4791		44.4744	36.6264	59.5364		99.4731	21.4803	81.2799
													107.508	32.18	62.2303		96.7946	28.6991	70.4094		181.283	20.4358	17.8054		125.66	20.8469	79.5872
							rep1	rep2	rep3	rep4			123.855	34.4443	92.9793		86.9596	64.6413	110.206		164.294	36.7914	157.792		120.233	28.4365	88.52
						WT	100	100	100	100			85.6982	33.5604	110.606		121.988	58.9533	77.4357		17.5797	21.1563	98.1943		176.571	24.0902	91.9599
						NELFE KO	35.0318	5.55556	47.2527	21.4286			108.77	22.8197	75.4962		83.43	32.7188	80.8947		15.2878	40.4375	115.34		73.308	16.3586	132.78
						NELFE rescue2-2	203.503	78.3951	414.286				97.8614	20.5639	106.961		98.7315	60.8006	92.3178		234.665	28.5094	160.37		111.507	25.7392	137.727
						NELFE rescue2-4	214.968	77.1605		228.571			92.6426	33.0049	88.88		116.912	53.8308	85.5318		150.951	22.1026	87.6725		105.316	15.4741	80.5373
													114.941	49.1664	109.124		96.2103	45.7866	74.6459		66.5856	33.5012	144.744		152.961	40.285	59.3846
												Supp Fig. 2g										Supp Fig. 2h Right
													rep1	rep2	rep3	rep4							rep1	rep2	rep3
												WT	6.85	6	9.4	6						scramble	2.1	2.2	2.7
												NELF-E KO	1.5	0.4	0.9	0.65						NELF-E shRNA	0.3	0.15	0.35
												NELF-E rescue	5.05	1.4	3.85	4.15
												Supp Fig. 2i
													rep1	rep2	rep3
												WT	43.45	35.5	24.3
												NELFE KO	11.9	11.9	12.2
												NELFE rescue	18.1	30.35	29.6

## Sheet: Supp Fig. 3
	Supp Fig. 3
		cases with score 0 (%)	cases with score 1+ (%)	cases with score 2+ (%)	cases with score 3+ (%)
	grade 0 (normal)	46.67	40	13.33	0
	grade 1	28.57	28.57	21.43	21.43
	grade 2	30.21	37.5	15.63	15.63
	grade 3	0	11.11	44.44	44.44

[truncated: 4 more sheets: Supp Fig. 4, Supp Fig. 7, Supp Fig. 8, Supp Fig. 9]
